# Supplementary material for: Identifying genetic networks underlying myometrial transition to labor
Source: Genome Biol. 2005 Jan 28;6(2):R12. doi: 10.1186/gb-2005-6-2-r12 (PMC551532; doi:10.1186/gb-2005-6-2-r12)
Supplement: Additional data file 4 — Excel tables listing the MAPPFinder results: HOPACH unique GO [file gb-2005-6-2-r12-s4.xls]

## Sheet: cluster 1
Index	Path	GOID	GO Name	GO Type	Number Changed	Number Measured	Number in GO	Percent Changed	Percent Present	Z Score	PermuteP	AdjustedP
34	0.0.5.3.4.5.3.1	7046	ribosome biogenesis	P	28	45	63	62.2	71.4	12.407	0	0	28/45
246	0.1.0.9.30.5.1	5830	cytosolic ribosome (sensu Eukarya)	C	33	39	48	84.6	81.2	16.414	0	0	33/39
298	0.2.24.21	3735	structural constituent of ribosome	F	56	105	173	53.3	60.7	15.863	0	0	56/105
191	0.0.5.20.35.9	6453	protein biosynthesis	P	61	213	362	28.6	58.8	10.067	0	0	61/213
307	0.2.29.11.1	8324	cation transporter activity	F	24	97	170	24.7	57.1	5.38	0	0.213	24/97
19	0.0.2.4.2	6936	muscle contraction	P	12	38	47	31.6	80.9	4.817	0	0.302	12/38
228	0.1.0.9.7.39.1.0.1	5865	striated muscle thin filament	C	6	13	15	46.2	86.7	4.637	0	0.316	6/13
293	0.2.11.11	3773	heat shock protein activity	F	8	24	37	33.3	64.9	4.122	0	0.964	8/24
264	0.2.4.20.2	3723	RNA binding	F	32	201	308	15.9	65.3	3.398	0	1	32/201
44	0.0.5.20.5	9058	biosynthesis	P	79	431	689	18.3	62.6	6.888	0	0.006	79/431
294	0.2.14.1	3823	antigen binding	F	7	21	157	33.3	13.4	3.855	0.001	0.987	7/21
257	0.1.0.10.7.10.0	45255	hydrogen-translocating F-type ATPase complex	C	5	11	14	45.5	78.6	4.184	0.002	0.962	5/11
240	0.1.0.9.19.17	5730	nucleolus	C	10	41	77	24.4	53.2	3.402	0.002	1	10/41
318	0.2.29.11.2.7.0	8137	NADH dehydrogenase (ubiquinone) activity	F	5	11	20	45.5	55	4.184	0.003	0.962	5/11
15	0.0.2.3.10.17.3.2.1	15992	proton transport	P	9	33	46	27.3	71.7	3.626	0.003	0.992	9/33
24	0.0.3.12.7.16	7517	muscle development	P	11	49	63	22.4	77.8	3.248	0.003	1	11/49
221	0.1.0.9.7.21	5853	eukaryotic translation elongation factor 1 complex	C	3	4	5	75	80	4.573	0.004	0.553	3/4
26	0.0.3.12.7.18.1	42475	odontogenesis (sensu Vertebrata)	P	3	4	4	75	100	4.573	0.005	0.553	3/4
202	0.0.5.35.6	9408	response to heat	P	6	17	28	35.3	60.7	3.748	0.005	0.988	6/17
296	0.2.24.7	5200	structural constituent of cytoskeleton	F	14	74	108	18.9	68.5	2.939	0.006	1	14/74
207	0.1.0.9.7.10.0	15629	actin cytoskeleton	C	17	94	141	18.1	66.7	3.036	0.006	1	17/94
259	0.1.0.10.9.0.7	5753	proton-transporting ATP synthase complex (sensu Eukarya)	C	4	10	13	40	76.9	3.39	0.008	1	4/10
266	0.2.4.20.3.4	3746	translation elongation factor activity	F	6	21	27	28.6	77.8	3.096	0.01	1	6/21
204	0.0.5.35.12.3	6959	humoral immune response	P	10	45	186	22.2	24.2	3.058	0.01	1	10/45
291	0.2.5.46.18.6.59	4428	inositol/phosphatidylinositol kinase activity	F	4	12	23	33.3	52.2	2.912	0.011	1	4/12
188	0.0.5.20.29	6119	oxidative phosphorylation	P	4	12	18	33.3	66.7	2.912	0.013	1	4/12
290	0.2.5.46.18.5.14	3899	DNA-directed RNA polymerase activity	F	5	17	25	29.4	68	2.905	0.016	1	5/17
286	0.2.5.34.37	16651	oxidoreductase activity\, acting on NADH or NADPH	F	6	23	39	26.1	59	2.827	0.016	1	6/23
216	0.1.0.9.7.16.7	16529	sarcoplasmic reticulum	C	3	7	9	42.9	77.8	3.098	0.017	1	3/7
278	0.2.5.20.13.5.5.43	4293	tissue kallikrein activity	F	3	7	12	42.9	58.3	3.098	0.021	1	3/7
241	0.1.0.9.19.28	5681	spliceosome complex	C	7	31	62	22.6	50	2.605	0.026	1	7/31
4	0.0.2.2.14	30098	lymphocytic blood cell differentiation	P	3	7	10	42.9	70	3.098	0.027	1	3/7
292	0.2.5.46.20	16782	transferase activity\, transferring sulfur-containing groups	F	3	8	31	37.5	25.8	2.786	0.027	1	3/8
43	0.0.5.9	7586	digestion	P	3	8	13	37.5	61.5	2.786	0.028	1	3/8
195	0.0.5.34.2.1.6	9636	response to toxin	P	3	8	12	37.5	66.7	2.786	0.028	1	3/8
28	0.0.4.131	6371	mRNA splicing	P	4	14	25	28.6	56	2.527	0.029	1	4/14
279	0.2.5.20.13.5.5.44	4295	trypsin activity	F	11	64	105	17.2	61	2.248	0.03	1	11/64
263	0.2.4.20.1.2.0	8408	3Æ-5Æ exonuclease activity	F	3	8	12	37.5	66.7	2.786	0.031	1	3/8
285	0.2.5.34.32.9.77.3	4024	alcohol dehydrogenase activity\, zinc-dependent	F	3	8	13	37.5	61.5	2.786	0.031	1	3/8
22	0.0.3.12.6	2009	morphogenesis of an epithelium	P	3	8	13	37.5	61.5	2.786	0.031	1	3/8
254	0.1.0.10.6	19866	inner membrane	C	12	76	136	15.8	55.9	2.026	0.047	1	12/76
262	0.2.4.9	5539	glycosaminoglycan binding	F	8	42	52	19	80.8	2.237	0.049	1	8/42

## Sheet: cluster 2
Index	Path	GOID	GO Name	GO Type	Number Changed	Number Measured	Number in GO	Percent Changed	Percent Present	Z Score	PermuteP	AdjustedP
9	0.0.2.3.4.8.0.0.0	6333	chromatin assembly/disassembly	P	9	32	56	28.1	57.1	5.426	0	0.744
84	0.1.0.9.19	5634	nucleus	C	106	1279	2171	8.3	58.9	4.348	0	0.976
125	0.2.29.5.3	15399	primary active transporter activity	F	17	120	193	14.2	62.2	3.973	0	1
101	0.1.6.0.3.1	19013	viral nucleocapsid	C	5	15	16	33.3	93.8	4.574	0.001	0.823
78	0.1.0.9.4.0	785	chromatin	C	9	41	70	22	58.6	4.448	0.001	0.975
131	0.2.29.11.1.4.0	15078	hydrogen ion transporter activity	F	11	67	105	16.4	63.8	3.748	0.001	1
52	0.0.5.20.25.10.3	6396	RNA processing	P	12	75	125	16	60	3.812	0.001	1
105	0.2.4.20.2	3723	RNA binding	F	23	201	308	11.4	65.3	3.496	0.001	1
102	0.2.3.1	8189	apoptosis inhibitor activity	F	4	13	20	30.8	65	3.861	0.002	1
83	0.1.0.9.7.37.5.0.2.9	5751	respiratory chain complex IV (sensu Eukarya)	C	4	11	15	36.4	73.3	4.347	0.004	0.976
55	0.0.5.20.25.11	6350	transcription	P	62	752	1311	8.2	57.4	3.097	0.004	1
104	0.2.4.20.0	3677	DNA binding	F	70	841	1419	8.3	59.3	3.411	0.004	1
2	0.0.0.12.0	7623	circadian rhythm	P	3	8	17	37.5	47.1	3.844	0.008	1
119	0.2.5.42.1	4840	ubiquitin conjugating enzyme activity	F	4	15	31	26.7	48.4	3.467	0.008	1
114	0.2.5.34.23.0	4129	cytochrome c oxidase activity	F	4	14	18	28.6	77.8	3.655	0.009	1
5	0.0.2.3.4.4.7	8360	regulation of cell shape	P	4	16	20	25	80	3.295	0.009	1
30	0.0.5.20.5.21.0.1.0	19370	leukotriene biosynthesis	P	3	7	11	42.9	63.6	4.202	0.01	0.98
28	0.0.5.3.10.17.3.1.1	6816	calcium ion transport	P	5	24	45	20.8	53.3	3.163	0.012	1
121	0.2.15.2	30695	GTPase regulator activity	F	10	81	152	12.3	53.3	2.546	0.017	1
3	0.0.2.0.0.2	16337	cell-cell adhesion	P	5	27	84	18.5	32.1	2.839	0.019	1
112	0.2.5.20.10.5.2.47.1	4725	protein tyrosine phosphatase activity	F	6	41	58	14.6	70.7	2.434	0.035	1
120	0.2.15.0.3	5096	GTPase activator activity	F	5	30	62	16.7	48.4	2.558	0.036	1
111	0.2.5.20.1.1.6.0	42623	ATPase activity\, coupled	F	14	139	219	10.1	63.5	2.19	0.041	1
17	0.0.4.131	6371	mRNA splicing	P	3	14	25	21.4	56	2.509	0.044	1

## Sheet: cluster 3
Index	Path	GOID	GO Name	GO Type	Number Changed	Number Measured	Number in GO	Percent Changed	Percent Present	Z Score	PermuteP	AdjustedP
90	0.2.5.24.3.1.20	4842	ubiquitin-protein ligase activity	F	6	20	43	30	46.5	4.799	0	0.781
81	0.2.5.20.13.5.3	4222	metalloendopeptidase activity	F	9	43	88	20.9	48.9	4.438	0	0.968
25	0.0.5.20.8.22.1.3.9.3	6511	ubiquitin-dependent protein catabolism	P	10	53	87	18.9	60.9	4.272	0.001	0.971
103	0.2.27.14	16564	transcriptional repressor activity	F	4	14	33	28.6	42.4	3.779	0.001	1
42	0.0.5.20.35.14.62	6512	ubiquitin cycle	P	7	26	63	26.9	41.3	4.787	0.002	0.781
53	0.1.0.9.7.16.5.0	5839	proteasome core complex (sensu Eukarya)	C	5	15	18	33.3	83.3	4.72	0.002	0.825
18	0.0.5.7.2.2.0	6915	apoptosis	P	15	122	214	12.3	57	3.309	0.002	1
71	0.2.4.21.2.1.5	5085	guanyl-nucleotide exchange factor activity	F	6	26	57	23.1	45.6	3.926	0.002	1
69	0.2.4.17.3.7	8270	zinc ion binding	F	12	86	167	14	51.5	3.447	0.004	1
92	0.2.5.42.1	4840	ubiquitin conjugating enzyme activity	F	5	15	31	33.3	48.4	4.72	0.005	0.825
67	0.2.3	16329	apoptosis regulator activity	F	7	41	86	17.1	47.7	3.248	0.005	1
1	0.0.2.0.7.2	7242	intracellular signaling cascade	P	29	310	579	9.4	53.5	3.036	0.005	1
74	0.2.4.28.13.10.0	8017	microtubule binding	F	6	32	69	18.8	46.4	3.284	0.006	1
97	0.2.18	3774	motor activity	F	8	53	107	15.1	49.5	3.064	0.006	1
60	0.1.0.9.34	151	ubiquitin ligase complex	C	3	8	15	37.5	53.3	3.961	0.009	1
23	0.0.5.20.8.22.1.3.1	30574	collagen catabolism	P	3	9	12	33.3	75	3.654	0.01	1
102	0.2.27.11	16563	transcriptional activator activity	F	4	19	31	21.1	61.3	2.967	0.01	1
35	0.0.5.20.30	6800	oxygen and reactive oxygen species metabolism	P	5	25	37	20	67.6	3.175	0.013	1
76	0.2.4.28.60.0	3712	transcription cofactor activity	F	6	39	79	15.4	49.4	2.704	0.014	1
44	0.0.5.34.3.6	6979	response to oxidative stress	P	3	12	12	25	100	2.956	0.016	1
12	0.0.3.18.3.8	7276	gametogenesis	P	8	58	87	13.8	66.7	2.77	0.019	1
54	0.1.0.9.7.37	5739	mitochondrion	C	25	289	508	8.7	56.9	2.387	0.023	1
8	0.0.2.4.0.13	30334	regulation of cell migration	P	3	11	15	27.3	73.3	3.16	0.025	1
11	0.0.3.12.5.11	30326	limb morphogenesis	P	3	12	16	25	75	2.956	0.026	1
48	0.1.0.9.7.10.3.2.1	30286	dynein complex	C	3	12	26	25	46.2	2.956	0.027	1
57	0.1.0.9.19.18.13	5667	transcription factor complex	C	21	247	367	8.5	67.3	2.094	0.032	1
6	0.0.2.3.4.5.2.0.5	7017	microtubule-based process	P	8	68	136	11.8	50	2.266	0.034	1
26	0.0.5.20.25.0.4	6323	DNA packaging	P	7	60	103	11.7	58.3	2.093	0.039	1
27	0.0.5.20.25.11	6350	transcription	P	54	752	1311	7.2	57.4	2.134	0.043	1
14	0.0.5.3.5.2.6.0	7050	cell cycle arrest	P	3	14	20	21.4	70	2.608	0.045	1

## Sheet: cluster 4
Index	Path	GOID	GO Name	GO Type	Number Changed	Number Measured	Number in GO	Percent Changed	Percent Present	Z Score	PermuteP	AdjustedP
67	0.1.0.9.7.11.14	502	proteasome complex (sensu Eukarya)	C	12	24	28	50	85.7	9.876	0	0
26	0.0.5.20.8.22.1.3.9.3	6511	ubiquitin-dependent protein catabolism	P	19	53	87	35.8	60.9	10.063	0	0
109	0.2.5.24.3.1.20	4842	ubiquitin-protein ligase activity	F	8	20	43	40	46.5	6.999	0	0.045
60	0.1.0.9.7.10.3.1.3	5881	cytoplasmic microtubule	C	4	7	13	57.1	53.8	6.175	0	0.153
51	0.0.5.20.35.14.62	6512	ubiquitin cycle	P	7	26	63	26.9	41.3	4.982	0	0.717
57	0.1.0.9.7.10.0.8	5868	cytoplasmic dynein complex	C	3	6	9	50	66.7	4.93	0.002	0.772
115	0.2.18	3774	motor activity	F	8	53	107	15.1	49.5	3.243	0.004	1
88	0.2.4.28	5515	protein binding	F	52	683	1283	7.6	53.2	2.988	0.004	1
104	0.2.5.20.13.2.5	4221	ubiquitin C-terminal hydrolase activity	F	5	19	35	26.3	54.3	4.137	0.004	1
62	0.1.0.9.7.10.3.2	5875	microtubule associated complex	C	20	197	340	10.2	57.9	3.161	0.005	1
98	0.2.5.20.10.5.2.47.1	4725	protein tyrosine phosphatase activity	F	7	41	58	17.1	70.7	3.42	0.006	1
93	0.2.4.31	8430	selenium binding	F	4	14	20	28.6	70	3.929	0.007	1
96	0.2.5.20.1.1.6	16887	ATPase activity	F	15	144	230	10.4	62.6	2.834	0.008	1
105	0.2.5.23.29	1727	lipid kinase activity	F	3	8	17	37.5	47.1	4.104	0.009	1
84	0.2.4.21.2	17076	purine nucleotide binding	F	66	937	1524	7	61.5	2.734	0.009	1
7	0.0.2.3.4.5.2.7	7031	peroxisome organization and biogenesis	P	3	9	16	33.3	56.2	3.791	0.011	1
114	0.2.11	3754	chaperone activity	F	9	68	114	13.2	59.6	2.985	0.012	1
122	0.2.27.11	16563	transcriptional activator activity	F	4	19	31	21.1	61.3	3.105	0.013	1
28	0.0.5.20.9.0.6	9108	coenzyme biosynthesis	P	5	27	42	18.5	64.3	3.111	0.014	1
55	0.1.0.2.2	5625	soluble fraction	C	3	12	22	25	54.5	3.081	0.017	1
72	0.1.0.9.7.61	5773	vacuole	C	7	57	82	12.3	69.5	2.405	0.02	1
31	0.0.5.20.20.10	6643	membrane lipid metabolism	P	5	32	53	15.6	60.4	2.65	0.022	1
80	0.2.2.5	4601	peroxidase activity	F	4	22	35	18.2	62.9	2.735	0.022	1
3	0.0.2.1.2.0.0	6916	anti-apoptosis	P	4	21	31	19	67.7	2.851	0.023	1
44	0.0.5.20.30.2	6979	response to oxidative stress	P	3	12	12	25	100	3.081	0.026	1
81	0.2.4.17.1	287	magnesium ion binding	F	7	58	90	12.1	64.4	2.353	0.027	1
42	0.0.5.20.25.11.1.10.2.5	45944	positive regulation of transcription from Pol II promoter	P	3	13	25	23.1	52	2.895	0.028	1
50	0.0.5.20.35.14	6464	protein modification	P	32	426	708	7.5	60.2	2.203	0.033	1
113	0.2.5.42.1	4840	ubiquitin conjugating enzyme activity	F	3	15	31	20	48.4	2.574	0.038	1
20	0.0.5.20.6.18	5976	polysaccharide metabolism	P	3	16	26	18.8	61.5	2.434	0.044	1
4	0.0.2.1.2.0.2	6917	induction of apoptosis	P	3	17	35	17.6	48.6	2.304	0.048	1

## Sheet: cluster 5
Index	Path	GOID	GO Name	GO Type	Number Changed	Number Measured	Number in GO	Percent Changed	Percent Present	Z Score	PermuteP	AdjustedP
323	0.1.0.9.7.61.2.0	5764	lysosome	C	25	52	74	48.1	70.3	10.149	0	0
293	0.0.5.34.3.1.3.1.0	19883	antigen presentation\, endogenous antigen	P	6	8	8	75	100	6.674	0	0.019
414	0.2.23.5.16.15	30106	MHC class I receptor activity	F	6	8	10	75	80	6.674	0	0.019
383	0.2.5.20.12	16798	hydrolase activity\, acting on glycosyl bonds	F	16	51	78	31.4	65.4	5.791	0	0.04
320	0.1.0.9.7.30	5794	Golgi apparatus	C	28	136	238	20.6	57.1	5.003	0	0.254
363	0.2.5	3824	catalytic activity	F	220	1963	3621	11.2	54.2	4.947	0	0.259
333	0.1.0.10.13.9	5905	coated pit	C	7	20	24	35	83.3	4.194	0	0.964
385	0.2.5.20.13	8233	peptidase activity	F	43	276	521	15.6	53	4.187	0	0.964
118	0.0.5.20.6.13.0.4.3	6007	glucose catabolism	P	9	31	44	29	70.5	4.042	0	0.982
337	0.1.2.2	5615	extracellular space	C	138	1287	2263	10.7	56.9	2.984	0	1
53	0.0.5.3.10.31	15031	protein transport	P	30	192	376	15.6	51.1	3.488	0	1
108	0.0.5.20.5.30.0.1.2	6085	acetyl-CoA biosynthesis	P	3	4	6	75	66.7	4.718	0.001	0.505
410	0.2.15.1.14.2	4866	endopeptidase inhibitor activity	F	13	63	121	20.6	52.1	3.396	0.001	1
312	0.1.0.9.7.10.0.10	8290	F-actin capping protein complex	C	4	5	8	80	62.5	5.673	0.001	0.067
139	0.0.5.20.8.22.1	30163	protein catabolism	P	39	269	475	14.5	56.6	3.485	0.001	1
41	0.0.5.3.4.5.2.5	7040	lysosome organization and biogenesis	P	3	4	4	75	100	4.718	0.002	0.505
289	0.0.5.27.1	8220	necrosis	P	3	3	3	100	100	5.625	0.002	0.18
358	0.2.4.28.25	19865	immunoglobulin binding	F	5	9	9	55.6	100	5.004	0.003	0.254
5	0.0.2.0.7.2.13	7264	small GTPase mediated signal transduction	P	18	104	165	17.3	63	3.162	0.003	1
299	0.0.5.34.3.1.3.7.3.2.1	6958	complement activation\, classical pathway	P	5	15	17	33.3	88.2	3.401	0.004	1
362	0.2.4.31	8430	selenium binding	F	5	14	20	35.7	70	3.602	0.004	0.986
9	0.0.2.1.2.0	6915	apoptosis	P	19	122	214	15.6	57	2.743	0.005	1
357	0.2.4.28.13.0.9	3782	F-actin capping activity	F	4	7	11	57.1	63.6	4.562	0.005	0.957
353	0.2.4.21.2.1.2.0	3924	GTPase activity	F	21	126	187	16.7	67.4	3.229	0.005	1
338	0.2.0	8435	anticoagulant activity	F	4	9	9	44.4	100	3.819	0.006	0.986
82	0.0.5.20.5.12.0.3	6754	ATP biosynthesis	P	6	17	21	35.3	81	3.909	0.006	0.984
406	0.2.14.6	3811	complement activity	F	5	16	24	31.2	66.7	3.216	0.006	1
6	0.0.2.0.7.4	160	two-component signal transduction system (phosphorelay)	P	5	12	17	41.7	70.6	4.068	0.006	0.982
14	0.0.2.3.4.5.2.0.0	30029	actin filament-based process	P	7	26	52	26.9	50	3.317	0.011	1
407	0.2.15	30234	enzyme regulator activity	F	29	218	382	13.3	57.1	2.483	0.012	1
404	0.2.5.46.18.6.86.2.15.0	4707	MAP kinase activity	F	3	7	12	42.9	58.3	3.218	0.012	1
10	0.0.2.3.3	19725	cell homeostasis	P	6	28	56	21.4	50	2.407	0.017	1
351	0.2.4.21.2.0.2.1.0.1.1.0.7	8553	hydrogen-exporting ATPase activity\, phosphorylative mechanism	F	7	29	45	24.1	64.4	2.97	0.018	1
343	0.2.4.17.3.2	5506	iron ion binding	F	5	19	30	26.3	63.3	2.74	0.02	1
341	0.2.4.17	46872	metal ion binding	F	52	441	789	11.8	55.9	2.431	0.02	1
360	0.2.4.28.43	19904	protein domain specific binding	F	4	11	18	36.4	61.1	3.269	0.021	1
310	0.1.0.9.7.9.2.0	30136	clathrin-coated vesicle	C	6	28	51	21.4	54.9	2.407	0.022	1
45	0.0.5.3.10.15.1	15992	proton transport	P	7	33	46	21.2	71.7	2.57	0.025	1
401	0.2.5.34.40.24	16718	oxidoreductase activity\, acting on paired donors\, with incorporation or reduction of molecular oxygen\, miscellaneous	F	3	8	12	37.5	66.7	2.901	0.026	1
33	0.0.3.12.7.11.2	7498	mesoderm development	P	3	8	11	37.5	72.7	2.901	0.028	1
382	0.2.5.20.10.5.2.47.0	4722	protein serine/threonine phosphatase activity	F	5	20	38	25	52.6	2.601	0.028	1
347	0.2.4.20.3.7	3743	translation initiation factor activity	F	7	38	47	18.4	80.9	2.145	0.028	1
336	0.1.2.1	5578	extracellular matrix	C	22	154	242	14.3	63.6	2.514	0.029	1
4	0.0.2.0.7.2.12.1.2.0	7188	G-protein signaling\, coupled to cAMP nucleotide second messenger	P	5	20	30	25	66.7	2.601	0.029	1
403	0.2.5.34.41.16	4601	peroxidase activity	F	5	22	35	22.7	62.9	2.349	0.04	1
380	0.2.5.20.8.2	16811	hydrolase activity\, acting on carbon-nitrogen (but not peptide) bonds\, in linear amides	F	3	10	31	30	32.3	2.4	0.043	1
42	0.0.5.3.5.6.0	8285	negative regulation of cell proliferation	P	3	9	23	33.3	39.1	2.633	0.044	1
317	0.1.0.9.7.11.14	502	proteasome complex (sensu Eukarya)	C	5	24	28	20.8	85.7	2.124	0.047	1
311	0.1.0.9.7.9.8	30141	secretory granule	C	3	10	17	30	58.8	2.4	0.048	1

## Sheet: cluster 6
Index	Path	GOID	GO Name	GO Type	Number Changed	Number Measured	Number in GO	Percent Changed	Percent Present	Z Score	PermuteP	AdjustedP
36	0.1.0.10.13.8	30054	cell junction	C	8	35	96	22.9	36.5	7.29	0	0.251
53	0.2.15.1.14.2	4866	endopeptidase inhibitor activity	F	6	63	121	9.5	52.1	3.302	0.007	1
4	0.0.5.3.10.31.1.3	6605	protein targeting	P	6	65	164	9.2	39.6	3.209	0.008	1
5	0.0.5.20.2.7	9309	amine biosynthesis	P	3	24	36	12.5	66.7	2.924	0.022	1
55	0.2.24.7	5200	structural constituent of cytoskeleton	F	6	74	108	8.1	68.5	2.833	0.022	1
39	0.1.0.10.13.12	19897	extrinsic to plasma membrane	C	3	26	37	11.5	70.3	2.744	0.045	1
47	0.2.5.20.13.10.2	4252	serine-type endopeptidase activity	F	7	101	164	6.9	61.6	2.588	0.017	1
7	0.0.5.20.3.1	6520	amino acid metabolism	P	5	63	96	7.9	65.6	2.528	0.032	1
28	0.1.0.9.7.10.3.2.2	5871	kinesin complex	C	10	177	298	5.6	59.4	2.392	0.02	1
49	0.2.6	5194	cell adhesion molecule activity	F	4	48	96	8.3	50	2.372	0.037	1
20	0.0.5.20.35.10.3	6508	proteolysis and peptidolysis	P	13	263	463	4.9	56.8	2.222	0.036	1
50	0.2.15	30234	enzyme regulator activity	F	11	218	382	5	57.1	2.109	0.049	1

## Sheet: cluster 7
Index	Path	GOID	GO Name	GO Type	Number Changed	Number Measured	Number in GO	Percent Changed	Percent Present	Z Score	PermuteP	AdjustedP
99	0.1.2.1.0	5604	basement membrane	C	13	23	32	56.5	71.9	8.619	0	0
7	0.0.2.3.2	16049	cell growth	P	13	32	50	40.6	64	6.844	0	0.018
169	0.2.24.0	5201	extracellular matrix structural constituent	F	15	42	56	35.7	75	6.668	0	0.028
140	0.2.5.20.12.1.40.3	15924	mannosyl-oligosaccharide mannosidase activity	F	4	4	4	100	100	6.802	0	0.028
109	0.2.4.15.2.0	5544	calcium-dependent phospholipid binding	F	6	10	14	60	71.4	6.084	0	0.035
157	0.2.5.34.50.8.12	4720	protein-lysine 6-oxidase activity	F	3	3	5	100	60	5.89	0	0.148
164	0.2.15.1.13.0	19834	phospholipase A2 inhibitor activity	F	3	3	3	100	100	5.89	0.001	0.148
111	0.2.4.17.0	5509	calcium ion binding	F	41	233	429	17.6	54.3	5.547	0	0.154
28	0.0.5.7.2.1	19835	cytolysis	P	6	12	13	50	92.3	5.385	0	0.161
88	0.1.0.9.7.30.3	139	Golgi membrane	C	6	13	23	46.2	56.5	5.092	0	0.206
128	0.2.4.28.20.1	5520	insulin-like growth factor binding	F	6	13	17	46.2	76.5	5.092	0.001	0.206
134	0.2.5.20.1.1.20	3924	GTPase activity	F	25	126	187	19.8	67.4	4.981	0	0.21
150	0.2.5.22.2.4.0	3756	protein disulfide isomerase activity	F	3	4	5	75	80	4.954	0.001	0.419
83	0.1.0.9.7.11.9	5833	hemoglobin complex	C	3	4	6	75	66.7	4.954	0.002	0.419
72	0.0.5.20.35.14.8	18193	peptidyl-amino acid modification	P	4	7	15	57.1	46.7	4.809	0	0.462
103	0.1.2.2	5615	extracellular space	C	142	1287	2263	11	56.9	4.625	0	0.924
3	0.0.2.0.7.0.4	7229	integrin-mediated signaling pathway	P	9	28	43	32.1	65.1	4.738	0	0.924
1	0.0.2.0.0	7155	cell adhesion	P	34	210	385	16.2	54.5	4.488	0.001	0.93
101	0.1.2.1.1	5581	collagen	C	8	26	33	30.8	78.8	4.305	0.002	0.939
102	0.1.2.1.4	1527	microfibril	C	11	44	58	25	75.9	4.191	0	0.957
5	0.0.2.0.7.2.13	7264	small GTPase mediated signal transduction	P	20	104	165	19.2	63	4.284	0	0.957
22	0.0.5.3.10.13.1	15671	oxygen transport	P	3	5	9	60	55.6	4.3	0.006	0.957
177	0.2.29.19	5344	oxygen transporter activity	F	3	5	9	60	55.6	4.3	0.006	0.957
84	0.1.0.9.7.16	5783	endoplasmic reticulum	C	32	208	311	15.4	66.9	4.028	0	0.962
27	0.0.5.3.10.31.1	6886	intracellular protein transport	P	29	182	358	15.9	50.8	4.037	0	0.962
71	0.0.5.20.35.9.5.2.1	6487	N-linked glycosylation	P	4	9	10	44.4	90	4.046	0.004	0.962
155	0.2.5.34.50	16638	oxidoreductase activity\, acting on the CH-NH2 group of donors	F	4	9	15	44.4	60	4.046	0.005	0.962
95	0.1.0.10.1.1	42175	nuclear envelope-endoplasmic reticulum network	C	5	15	26	33.3	57.7	3.634	0.003	0.999
106	0.2.4.2	3823	antigen binding	F	6	21	157	28.6	13.4	3.495	0.004	0.999
144	0.2.5.20.13.5.5.44	4295	trypsin activity	F	12	64	105	18.8	61	3.206	0.003	1
178	0.2.29.24	8565	protein transporter activity	F	20	128	198	15.6	64.6	3.239	0.004	1
78	0.0.5.35.12.3	6959	humoral immune response	P	9	45	186	20	24.2	2.995	0.005	1
9	0.0.2.3.10	6810	transport	P	75	725	1410	10.3	51.4	2.536	0.006	1
32	0.0.5.20.2	9308	amine metabolism	P	14	88	150	15.9	58.7	2.775	0.009	1
81	0.1.0.9.7	5737	cytoplasm	C	136	1435	2446	9.5	58.7	2.451	0.011	1
55	0.0.5.20.25.6.14.5.3	9156	ribonucleoside monophosphate biosynthesis	P	3	8	10	37.5	80	3.088	0.017	1
158	0.2.5.46.18.4.4	19201	nucleotide kinase activity	F	3	7	13	42.9	53.8	3.412	0.019	1
30	0.0.5.15.0	7596	blood coagulation	P	6	30	39	20	76.9	2.442	0.026	1
138	0.2.5.20.12.1	4553	hydrolase activity\, hydrolyzing O-glycosyl compounds	F	7	36	57	19.4	63.2	2.553	0.026	1
82	0.1.0.9.7.10.3.1	5874	microtubule	C	6	29	52	20.7	55.8	2.538	0.03	1
29	0.0.5.15	7599	hemostasis	P	6	32	41	18.8	78	2.26	0.033	1
173	0.2.29.5.3.7.2	4009	ATP-binding cassette (ABC) transporter activity	F	7	38	65	18.4	58.5	2.389	0.036	1
148	0.2.5.22.0.13	3755	peptidyl-prolyl cis-trans isomerase activity	F	4	17	32	23.5	53.1	2.374	0.037	1
33	0.0.5.20.3	6519	amino acid and derivative metabolism	P	12	82	131	14.6	62.6	2.248	0.042	1
86	0.1.0.9.7.17	5768	endosome	C	4	18	26	22.2	69.2	2.238	0.045	1
34	0.0.5.20.5.21.5.1	8654	phospholipid biosynthesis	P	3	10	14	30	71.4	2.576	0.046	1

## Sheet: cluster 8
Index	Path	GOID	GO Name	GO Type	Number Changed	Number Measured	Number in GO	Percent Changed	Percent Present	Z Score	PermuteP	AdjustedP
9	0.0.3.12.7.16	7517	muscle development	P	12	49	63	24.5	77.8	8.458	0	0.012
156	0.2.24.10	8307	structural constituent of muscle	F	3	4	7	75	57.1	8.125	0	0.038
5	0.0.2.4.2	6936	muscle contraction	P	10	38	47	26.3	80.9	8.08	0	0.038
134	0.1.2.1.1	5581	collagen	C	6	26	33	23.1	78.8	5.74	0	0.672
154	0.2.24.0.4	30020	extracellular matrix structural constituent conferring tensile strength activity	F	6	26	31	23.1	83.9	5.74	0	0.672
121	0.1.0.9.7.10.0	15629	actin cytoskeleton	C	12	94	141	12.8	66.7	5.277	0	1
155	0.2.24.7	5200	structural constituent of cytoskeleton	F	10	74	108	13.5	68.5	5.04	0	1
135	0.1.2.1.4	1527	microfibril	C	6	44	58	13.6	75.9	3.922	0	1
127	0.1.0.9.7.39	30484	muscle fiber	C	5	26	41	19.2	63.4	4.628	0.001	1
142	0.2.4.28.13.0	3779	actin binding	F	10	87	159	11.5	54.7	4.397	0.002	1
150	0.2.14	3793	defense/immunity protein activity	F	8	68	256	11.8	26.6	4.008	0.002	1
143	0.2.5.22	16853	isomerase activity	F	7	61	103	11.5	59.2	3.665	0.002	1
115	0.0.5.34.3.7.3	6959	humoral immune response	P	6	45	186	13.3	24.2	3.851	0.003	1
43	0.0.5.20.9.0.12	6752	group transfer coenzyme metabolism	P	4	21	31	19	67.7	4.11	0.004	1
148	0.2.5.46.17.2	8168	methyltransferase activity	F	5	31	87	16.1	35.6	4.076	0.004	1
146	0.2.5.46.10	16746	transferase activity\, transferring acyl groups	F	6	51	87	11.8	58.6	3.466	0.004	1
3	0.0.2.3.4.5.2.0	7010	cytoskeleton organization and biogenesis	P	12	153	291	7.8	52.6	3.275	0.004	1
130	0.1.0.9.7.39.1.0.1	5865	striated muscle thin filament	C	3	13	15	23.1	86.7	4.054	0.005	1
16	0.0.5.20.2.7	9309	amine biosynthesis	P	4	24	36	16.7	66.7	3.733	0.006	1
42	0.0.5.20.9.0.6	9108	coenzyme biosynthesis	P	4	27	42	14.8	64.3	3.415	0.007	1
152	0.2.24	5198	structural molecule activity	F	18	301	491	6	61.3	2.777	0.007	1
139	0.2.4.17.0	5509	calcium ion binding	F	16	233	429	6.9	54.3	3.21	0.009	1
21	0.0.5.20.3.1	6520	amino acid metabolism	P	6	63	96	9.5	65.6	2.844	0.014	1
145	0.2.5.22.0.13	3755	peptidyl-prolyl cis-trans isomerase activity	F	3	17	32	17.6	53.1	3.369	0.019	1
126	0.1.0.9.7.35.1	5777	peroxisome	C	4	29	52	13.8	55.8	3.228	0.019	1
116	0.0.5.35.6	9408	response to heat	P	3	17	28	17.6	60.7	3.369	0.025	1
101	0.0.5.20.25.6.14.5.4.0	9206	purine ribonucleoside triphosphate biosynthesis	P	3	22	29	13.6	75.9	2.768	0.03	1
109	0.0.5.20.35.9.22	6414	translational elongation	P	3	21	52	14.3	40.4	2.873	0.034	1
157	0.2.28.1.4	3746	translation elongation factor activity	F	3	21	27	14.3	77.8	2.873	0.035	1
149	0.2.11.11	3773	heat shock protein activity	F	3	24	37	12.5	64.9	2.576	0.042	1
46	0.0.5.20.20	6629	lipid metabolism	P	11	185	309	5.9	59.9	2.127	0.045	1
123	0.1.0.9.7.10.0.11	16459	myosin	C	3	25	33	12	75.8	2.488	0.046	1
