# Supplementary material for: Identifying genetic networks underlying myometrial transition to labor
Source: Genome Biol. 2005 Jan 28;6(2):R12. doi: 10.1186/gb-2005-6-2-r12 (PMC551532; doi:10.1186/gb-2005-6-2-r12)
Supplement: Additional data file 5 — Excel tables listing the MAPPFinder results: MAPPFinder quiescence, activation and postpartum [file gb-2005-6-2-r12-s5.xls]

## Sheet: Increased "Quiescence"
1	Path	GOID	GO Name	GO Type	Number Changed Local	Number Measured Local	Number in GO Local	Percent Changed Local	Percent Present Local	Number Changed	Number Measured	Number in GO	Percent Changed	Percent Present	Z Score	PermuteP	AdjustedP
18	0.0.5.3.2	16049	cell growth	P	3	6	9	50	66.7	11	32	50	34.4	64	5.814	0	0.141
6	0.0.2.1.1	19835	cytolysis	P	6	12	13	50	92.3	6	12	13	50	92.3	5.617	0.001	0.148
52	0.0.5.20.35.14.8	18193	peptidyl-amino acid modification	P	0	0	0	0	0	4	7	15	57.1	46.7	5.008	0.002	0.39
23	0.0.5.3.10.13.1	15671	oxygen transport	P	3	5	9	60	55.6	3	5	9	60	55.6	4.475	0.001	0.932
4	0.0.2.0.7.2.13	7264	small GTPase mediated signal transduction	P	18	89	138	20.2	64.5	19	104	165	18.3	63	4.238	0	0.934
13	0.0.2.3.10.16	46907	intracellular transport	P	0	0	0	0	0	33	232	439	14.2	52.8	4.009	0	0.947
3	0.0.2.0.7.0.4	7229	integrin-mediated signaling pathway	P	7	28	43	25	65.1	7	28	43	25	65.1	3.544	0.003	1
51	0.0.5.20.35.12	6457	protein folding	P	8	35	57	22.9	61.4	8	35	57	22.9	61.4	3.48	0.007	1
37	0.0.5.20.5.22.3.5.2	6486	protein amino acid glycosylation	P	2	14	35	14.3	40	6	25	54	24	46.3	3.157	0.011	1
10	0.0.2.3.4.5.2.0.0.0	30036	actin cytoskeleton organization and biogenesis	P	4	15	21	26.7	71.4	6	26	49	23.1	53.1	3.04	0.008	1
55	0.0.5.34.3.1.3.7	6959	humoral immune response	P	5	22	151	22.7	14.6	8	45	186	17.8	24.2	2.647	0.013	1
31	0.0.5.20.2	9308	amine metabolism	P	0	0	0	0	0	13	88	150	14.8	58.7	2.634	0.013	1
30	0.0.5.15.0	7596	blood coagulation	P	5	28	36	17.9	77.8	6	30	39	20	76.9	2.623	0.02	1
17	0.0.3.12.7.16	7517	muscle development	P	6	41	50	14.6	82	8	49	63	16.3	77.8	2.375	0.033	1
39	0.0.5.20.20.4	8610	lipid biosynthesis	P	0	3	3	0	100	10	71	109	14.1	65.1	2.141	0.045	1
32	0.0.5.20.3	6519	amino acid and derivative metabolism	P	0	0	0	0	0	11	82	131	13.4	62.6	2.07	0.044	1
70	0.1.2.1.0	5604	basement membrane	C	9	20	26	45	76.9	11	23	32	47.8	71.9	7.386	0	0.003
61	0.1.0.9.7.16	5783	endoplasmic reticulum	C	29	163	239	17.8	68.2	36	208	311	17.3	66.9	5.512	0	0.171
72	0.1.2.1.1	5581	collagen	C	9	26	33	34.6	78.8	9	26	33	34.6	78.8	5.285	0	0.181
60	0.1.0.9.7.11.9	5833	hemoglobin complex	C	3	4	6	75	66.7	3	4	6	75	66.7	5.145	0	0.358
73	0.1.2.1.4	1527	microfibril	C	11	44	58	25	75.9	11	44	58	25	75.9	4.448	0	0.932
63	0.1.0.9.7.30	5794	Golgi apparatus	C	17	121	204	14	59.3	19	136	238	14	57.1	2.929	0.006	1
59	0.1.0.9.7.10.3.1	5874	microtubule	C	6	18	29	33.3	62.1	6	29	52	20.7	55.8	2.721	0.009	1
65	0.1.0.10.1	12505	endomembrane system	C	0	0	2	0	0	9	53	91	17	58.2	2.653	0.009	1
62	0.1.0.9.7.17	5768	endosome	C	1	9	12	11.1	75	4	18	26	22.2	69.2	2.389	0.036	1
121	0.2.24.0	5201	extracellular matrix structural constituent	F	15	35	44	42.9	79.5	16	42	56	38.1	75	7.588	0	0.003
81	0.2.4.17.0	5509	calcium ion binding	F	43	233	429	18.5	54.3	43	233	429	18.5	54.3	6.528	0	0.022
79	0.2.4.15.2.0	5544	calcium-dependent phospholipid binding	F	6	10	14	60	71.4	6	10	14	60	71.4	6.332	0	0.024
112	0.2.5.34.50.8.12	4720	protein-lysine 6-oxidase activity	F	3	3	5	100	60	3	3	5	100	60	6.104	0	0.138
116	0.2.15.1.13.0	19834	phospholipase A2 inhibitor activity	F	3	3	3	100	100	3	3	3	100	100	6.104	0	0.138
92	0.2.4.28.20.1	5520	insulin-like growth factor binding	F	6	13	17	46.2	76.5	6	13	17	46.2	76.5	5.318	0	0.18
98	0.2.5.20.12.1.40.3	15924	mannosyl-oligosaccharide mannosidase activity	F	0	0	0	0	0	3	4	4	75	100	5.145	0.002	0.358
109	0.2.5.34.17.1.1	3756	protein disulfide isomerase activity	F	3	4	5	75	80	3	4	5	75	80	5.145	0.002	0.358
84	0.2.4.21.2.1.2	5525	GTP binding	F	28	155	217	18.1	71.4	30	178	254	16.9	70.1	4.851	0	0.903
124	0.2.29.19	5344	oxygen transporter activity	F	3	5	9	60	55.6	3	5	9	60	55.6	4.475	0.001	0.932
101	0.2.5.22	16853	isomerase activity	F	11	55	86	20	64	11	61	103	18	59.2	3.163	0.002	1
100	0.2.5.20.13.10.2.44	4295	trypsin activity	F	11	64	105	17.2	61	11	64	105	17.2	61	2.981	0.005	1
117	0.2.15.1.14	30414	protease inhibitor activity	F	1	1	1	100	100	11	64	122	17.2	52.5	2.981	0.014	1
113	0.2.14.1	3823	antigen binding	F	5	20	146	25	13.7	5	21	157	23.8	13.4	2.859	0.016	1
125	0.2.29.24	8565	protein transporter activity	F	17	128	198	13.3	64.6	17	128	198	13.3	64.6	2.539	0.021	1
123	0.2.24.7	5200	structural constituent of cytoskeleton	F	11	74	108	14.9	68.5	11	74	108	14.9	68.5	2.443	0.023	1

## Sheet: Decreased "Quiescence"
Path	GOID	GO Name	GO Type	Number Changed Local	Number Measured Local	Number in GO Local	Percent Changed Local	Percent Present Local	Number Changed	Number Measured	Number in GO	Percent Changed	Percent Present	Z Score	PermuteP	AdjustedP
0.0.5.20.25.11.0	45449	regulation of transcription	P	3	13	20	23.1	65	75	717	1241	10.5	57.8	5.325	0	0.781
0.0.2.3.10.17.3.1.1	6816	calcium ion transport	P	7	24	45	29.2	53.3	7	24	45	29.2	53.3	4.77	0	0.835
0.0.2.3.4.8.0.0	6325	establishment and/or maintenance of chromatin architecture	P	0	4	5	0	80	10	52	92	19.2	56.5	4.015	0.001	0.988
0.0.0.12.0	7623	circadian rhythm	P	3	8	17	37.5	47.1	3	8	17	37.5	47.1	3.74	0.012	1
0.0.5.20.25.10.3	6396	RNA processing	P	2	20	34	10	58.8	12	75	125	16	60	3.649	0.001	1
0.0.5.20.8.22.1.3.1	30574	collagen catabolism	P	3	9	12	33.3	75	3	9	12	33.3	75	3.442	0.006	1
0.0.2.3.4.4.7	8360	regulation of cell shape	P	4	16	20	25	80	4	16	20	25	80	3.191	0.021	1
0.0.2.0.7.2.8	7243	protein kinase cascade	P	1	8	8	12.5	100	6	32	70	18.8	45.7	3.03	0.014	1
0.0.2.1.2	12501	programmed cell death	P	1	1	3	100	33.3	14	123	217	11.4	56.7	2.519	0.014	1
0.0.4.131	6371	mRNA splicing	P	3	14	25	21.4	56	3	14	25	21.4	56	2.422	0.047	1
0.1.6.0.3.1	19013	viral nucleocapsid	C	5	15	16	33.3	93.8	5	15	16	33.3	93.8	4.446	0	0.886
0.1.0.9.4.0	785	chromatin	C	6	23	36	26.1	63.9	9	41	70	22	58.6	4.296	0.001	0.983
0.1.0.9.7.37.5.0.2.9	5751	respiratory chain complex IV (sensu Eukarya)	C	3	11	15	27.3	73.3	3	11	15	27.3	73.3	2.961	0.022	1
0.1.0.9.7.10.3.2.1	30286	dynein complex	C	3	8	16	37.5	50	3	12	26	25	46.2	2.762	0.032	1
0.1.0.9.19.18.13	5667	transcription factor complex	C	23	235	345	9.8	68.1	24	247	367	9.7	67.3	2.486	0.017	1
0.1.0.9.19.28	5681	spliceosome complex	C	5	30	61	16.7	49.2	5	31	62	16.1	50	2.367	0.036	1
0.2.27	30528	transcription regulator activity	F	0	6	13	0	46.2	51	499	874	10.2	57.1	4.112	0	0.984
0.2.3.1	8189	apoptosis inhibitor activity	F	4	13	20	30.8	65	4	13	20	30.8	65	3.75	0.011	1
0.2.4.20.2.5.5	8248	pre-mRNA splicing factor activity	F	5	19	29	26.3	65.5	5	19	29	26.3	65.5	3.719	0.009	1
0.2.5.20.10.1.27.2	4759	serine esterase activity	F	3	10	18	30	55.6	3	10	18	30	55.6	3.186	0.022	1
0.2.4.28.60.0	3712	transcription cofactor activity	F	2	7	10	28.6	70	7	39	79	17.9	49.4	3.136	0.005	1
0.2.29.6.0.1.2.3	5262	calcium channel activity	F	5	24	44	20.8	54.5	5	25	46	20	54.3	2.939	0.013	1
0.2.15.2	30695	GTPase regulator activity	F	0	0	0	0	0	11	81	152	13.6	53.3	2.873	0.009	1
0.2.29.11.1.4.0.0	4129	cytochrome c oxidase activity	F	3	14	18	21.4	77.8	3	14	18	21.4	77.8	2.422	0.048	1
0.2.5.20.13.2	8234	cysteine-type peptidase activity	F	5	42	67	11.9	62.7	8	61	114	13.1	53.5	2.335	0.028	1
0.2.5.20.10.5.2.47.1	4725	protein tyrosine phosphatase activity	F	6	41	58	14.6	70.7	6	41	58	14.6	70.7	2.321	0.046	1
0.2.5.42.1	4840	ubiquitin conjugating enzyme activity	F	3	15	31	20	48.4	3	15	31	20	48.4	2.275	0.047	1
0.2.4.17.3.7	8270	zinc ion binding	F	10	86	167	11.6	51.5	10	86	167	11.6	51.5	2.196	0.027	1

## Sheet: Increased "Activation"
Path	GOID	GO Name	GO Type	Number Changed Local	Number Measured Local	Number in GO Local	Percent Changed Local	Percent Present Local	Number Changed	Number Measured	Number in GO	Percent Changed	Percent Present	Z Score	PermuteP	AdjustedP
0.0.5.20.2.7	9309	amine biosynthesis	P	0	0	0	0	0	3	24	36	12.5	66.7	3.073	0.018	1
0.0.5.20.2.9	6520	amino acid metabolism	P	2	24	39	8.3	61.5	5	63	96	7.9	65.6	2.698	0.021	1
0.0.2.3.10.16.8.3	6605	protein targeting	P	4	36	112	11.1	32.1	5	65	164	7.7	39.6	2.616	0.028	1
0.0.5.20.8.22.1.3	6508	proteolysis and peptidolysis	P	13	209	369	6.2	56.6	13	263	463	4.9	56.8	2.478	0.013	1
0.1.0.10.13.8	30054	cell junction	C	0	1	1	0	100	8	35	96	22.9	36.5	7.593	0	0.232
0.1.0.9.7.10	5856	cytoskeleton	C	6	123	214	4.9	57.5	19	381	649	5	58.7	3.071	0.007	1
0.1.0.10.5.1	19897	extrinsic to plasma membrane	C	2	7	11	28.6	63.6	3	26	37	11.5	70.3	2.889	0.032	1
0.1.0.9.7.10.2.0	5882	intermediate filament	C	4	43	62	9.3	69.4	4	43	63	9.3	68.3	2.793	0.019	1
0.1.0.9.7.10.3.2.2	5871	kinesin complex	C	10	177	298	5.6	59.4	10	177	298	5.6	59.4	2.619	0.021	1
0.2.15.1.14.2	4866	endopeptidase inhibitor activity	F	2	26	49	7.7	53.1	6	63	121	9.5	52.1	3.498	0.01	1
0.2.24.7	5200	structural constituent of cytoskeleton	F	6	74	108	8.1	68.5	6	74	108	8.1	68.5	3.021	0.008	1
0.2.4.17.3.3	30145	manganese ion binding	F	3	26	36	11.5	72.2	3	26	36	11.5	72.2	2.889	0.033	1
0.2.6	5194	cell adhesion molecule activity	F	4	24	43	16.7	55.8	4	48	96	8.3	50	2.526	0.043	1
0.2.5.20.13	8233	peptidase activity	F	2	102	186	2	54.8	13	276	521	4.7	53	2.291	0.027	1

## Sheet: Increased Postpartum
Path	GOID	GO Name	GO Type	Number Changed	Number Measured	Number in GO	Percent Changed	Percent Present	Z Score	PermuteP	AdjustedP
0.0.5.20.8.22.1.3.9.3	6511	ubiquitin-dependent protein catabolism	P	27	53	87	50.9	60.9	9.984	0	0
0.0.5.20.35.14.62	6512	ubiquitin cycle	P	13	26	63	50	41.3	6.815	0	0.001
0.0.5.20.8.22.1.3.1	30574	collagen catabolism	P	5	9	12	55.6	75	4.56	0.001	0.403
0.0.5.20.5.12.0.11	6750	glutathione biosynthesis	P	3	4	4	75	100	4.335	0.003	0.659
0.0.2.0.7.2.13	7264	small GTPase mediated signal transduction	P	21	104	165	20.2	63	3.498	0.002	0.995
0.0.5.20.30	6800	oxygen and reactive oxygen species metabolism	P	7	25	37	28	67.6	3.007	0.008	1
0.0.5.20.25.11.0.0	16481	negative regulation of transcription	P	8	31	62	25.8	50	2.942	0.014	1
0.0.2.3.5.2.4.8.0.3.6	6265	DNA topological change	P	3	7	10	42.9	70	2.9	0.023	1
0.0.3.18.3.8.2	7281	germ-cell development	P	3	7	8	42.9	87.5	2.9	0.026	1
0.0.5.20.5.27.4.1.1.1	6754	ATP biosynthesis	P	5	17	21	29.4	81	2.673	0.032	1
0.0.5.20.3.0.7.11	6595	polyamine metabolism	P	3	8	13	37.5	61.5	2.595	0.044	1
0.0.5.20.5.8.12	271	polysaccharide biosynthesis	P	3	8	13	37.5	61.5	2.595	0.032	1
0.0.2.3.4.5.2.0.5	7017	microtubule-based process	P	13	68	136	19.1	50	2.522	0.012	1
0.0.2.1	8219	cell death	P	22	134	229	16.4	58.5	2.508	0.016	1
0.0.2.3.10.35.5	6887	exocytosis	P	3	9	23	33.3	39.1	2.336	0.048	1
0.0.2.3.5.2.6.0	7050	cell cycle arrest	P	4	14	20	28.6	70	2.32	0.046	1
0.1.0.9.7.16.5	502	proteasome complex (sensu Eukarya)	C	16	24	28	66.7	85.7	9.274	0	0
0.1.0.10.18	5774	vacuolar membrane	C	3	5	7	60	71.4	3.729	0.011	0.994
0.1.0.9.7.61	5773	vacuole	C	12	57	82	21.1	69.5	2.797	0.003	1
0.1.0.9.34	151	ubiquitin ligase complex	C	3	8	15	37.5	53.3	2.595	0.022	1
0.1.0.9.7.10.3	15630	microtubule cytoskeleton	C	33	225	384	14.7	58.6	2.383	0.014	1
0.2.5.24.3.1.20	4842	ubiquitin-protein ligase activity	F	12	20	43	60	46.5	7.468	0	0
0.2.5.42.1	4840	ubiquitin conjugating enzyme activity	F	7	15	31	46.7	48.4	4.741	0	0.313
0.2.4.28	5515	protein binding	F	102	683	1283	14.9	53.2	4.585	0	0.381
0.2.5	3824	catalytic activity	F	243	1963	3621	12.4	54.2	4.346	0	0.421
0.2.27.14	16564	transcriptional repressor activity	F	6	14	33	42.9	42.4	4.104	0	0.989
0.2.4.28.13.10.0	8017	microtubule binding	F	10	32	69	31.2	46.4	4.019	0	0.991
0.2.5.20.13.8.0	4222	metalloendopeptidase activity	F	12	43	88	27.9	48.9	3.93	0.001	0.991
0.2.5.20.10.7.18	4221	ubiquitin C-terminal hydrolase activity	F	7	19	35	36.8	54.3	3.907	0.003	0.992
0.2.27.11	16563	transcriptional activator activity	F	7	19	31	36.8	61.3	3.907	0.003	0.992
0.2.15.2.2.5	5085	guanyl-nucleotide exchange factor activity	F	8	26	57	30.8	45.6	3.539	0.001	0.995
0.2.3.0	16506	apoptosis activator activity	F	3	6	15	50	40	3.268	0.013	1
0.2.4.28.60.0	3712	transcription cofactor activity	F	10	39	79	25.6	49.4	3.268	0.005	1
0.2.5.20.10.4.1.4.2.1	4522	pancreatic ribonuclease activity	F	3	6	13	50	46.2	3.268	0.013	1
0.2.5.20.13.2.7	4843	ubiquitin-specific protease activity	F	3	6	9	50	66.7	3.268	0.017	1
0.2.4.31	8430	selenium binding	F	5	14	20	35.7	70	3.212	0.009	1
0.2.4.17.3.7	8270	zinc ion binding	F	17	86	167	19.8	51.5	3.044	0.002	1
0.2.2	16209	antioxidant activity	F	7	27	42	25.9	64.3	2.766	0.015	1
0.2.5.23.29	1727	lipid kinase activity	F	3	8	17	37.5	47.1	2.595	0.029	1
0.2.5.20.10.5.2.47.1	4725	protein tyrosine phosphatase activity	F	9	41	58	22	70.7	2.561	0.025	1
0.2.11	3754	chaperone activity	F	13	68	114	19.1	59.6	2.522	0.021	1
0.2.4.21.2.0	30554	adenyl nucleotide binding	F	101	835	1339	12.1	62.4	2.189	0.032	1
