# Supplementary material for: Identifying genetic networks underlying myometrial transition to labor
Source: Genome Biol. 2005 Jan 28;6(2):R12. doi: 10.1186/gb-2005-6-2-r12 (PMC551532; doi:10.1186/gb-2005-6-2-r12)
Supplement: Additional data file 6 — A set of tables of cluster groups with annotations [file gb-2005-6-2-r12-s6.xls]

## Sheet: Increased "Quiescence"
probeset	Symbol	Title	Biological Category	Specific Category	non-pregnant avg	non-pregnant avg	14days avg	14days fold	16days avg	16days fold	16v14 fold	17days avg	17days fold	17v16 fold	18days avg	18days fold	18v14 fold	18v16 fold	18v17 fold	6hrs avg	6hrs fold	6v18 fold	24hrs avg	24hrs fold	24v18 fold	24v6 fold	f-rawp	f-adjp	final cluster	main cluster	final order	ENTREZ definition
X14432_s_at	Thbd	thrombomodulin	Calcium-binding/lipid Binding	Inhibitor of Blood Coagulation	714.355	714.355	864.756	1.21054	971.509	1.35998	1.12345	1017.93	1.42497	1.04779	1040.22	1.45617	1.20291	1.07073	1.0219	758.279	1.06149	-1.37182	854.349	1.19597	-1.21756	1.12669	0.0001	0.0024	7.1e+15	71000000	3551	Mouse mRNA for thrombomodulin.
U91483_s_at	Casq2	calsequestrin 2	Calcium-binding/lipid Binding	Muscle Contraction	363.8	363.8	468.05	1.28656	439.791	1.20888	-1.06426	391.414	1.0759	-1.12359	349.21	-1.04178	-1.34031	-1.25939	-1.12086	315.159	-1.15434	-1.10804	316.016	-1.15121	-1.10504	1.00272	0.0017	0.9616	8.1e+15	81000000	4291	Mus musculus cardiac calsequestrin mRNA, complete cds.
X56603_s_at	Calr	calreticulin	Calcium-binding/lipid Binding	Muscle Contraction/Transcriptional Regulation	3416.12	3416.12	5250.87	1.53709	4813.27	1.40899	-1.09092	4430.29	1.29688	-1.08644	4278.65	1.25249	-1.22723	-1.12495	-1.03544	4140.1	1.21193	-1.03346	4503.09	1.31819	1.05245	1.08767	0.0087	1	7.23e+15	72253000	3699	M.musculus mRNA for calcium-binding protein.
Msa.3719.0_f_at	2900073G15Rik	RIKEN cDNA 2900073G15 gene	Calcium-binding/lipid Binding	Myosin Essential Chain	2914.36	2914.36	4393.45	1.50752	3872.35	1.32871	-1.13457	3670.32	1.25939	-1.05504	3752.51	1.28759	-1.1708	-1.03194	1.02239	3012.78	1.03377	-1.24553	2435.8	-1.19647	-1.54057	-1.23688	0.0001	0.0057	7.24e+15	72420000	3835	W13875 mb36g03.r1 Mus musculus cDNA, 5' end
x07486_s_at	Anxa1	annexin A1	Calcium-binding/lipid Binding	Phospholipase Inhibitor	2773.48	2773.48	6543.8	2.35942	6608.01	2.38257	1.00981	6626.69	2.3893	1.00283	6348.39	2.28896	-1.03078	-1.04089	-1.04384	4915.71	1.7724	-1.29145	3584.06	1.29226	-1.77128	-1.37155	0.0001	0.0004	7.1e+15	71000000	3519	Mouse mRNA for lipocortin I.
M24554_rc_at	Anxa1	annexin A1	Calcium-binding/lipid Binding	Phospholipase Inhibitor	128.888	128.888	170.104	1.31978	191.545	1.48613	1.12605	154.218	1.19653	-1.24204	177.646	1.37829	1.04434	-1.07824	1.15191	125.477	-1.02718	-1.41576	117.351	-1.09831	-1.51379	-1.06924	0.0002	0.5187	7.3e+15	73000000	3866	Mouse lipocortin I mRNA, 3' end.
Msa.4366.0_s_at	Anxa3	annexin A3	Calcium-binding/lipid Binding	Phospholipase Inhibitor	758.858	758.858	2357.9	3.10717	2241.15	2.95332	-1.05209	2006.38	2.64395	-1.11701	1586.58	2.09075	-1.48615	-1.41257	-1.26459	748.872	-1.01333	-2.11863	466.641	-1.62621	-3.40001	-1.60481	0.0001	0.0004	7.52e+15	75200000	4161	AA003383 mg49d05.r1 Mus musculus cDNA, 5' end
Msa.32.0_f_at	Anxa2	annexin A2	Calcium-binding/lipid Binding		3948.75	3948.75	7791.64	1.97319	7491.3	1.89714	-1.04009	6901.14	1.74768	-1.08552	6141.73	1.55536	-1.26864	-1.21974	-1.12365	3404.35	-1.15991	-1.80408	2435.12	-1.62158	-2.52215	-1.39802	0.0001	0.0035	7.52e+15	75200000	4167	D10024 Mouse mRNA for protein-tyrosine kinase substrate p36 (calpactin I heavy chain), complete cds
m14044_f_at	Anxa2	annexin A2	Calcium-binding/lipid Binding		4417.25	4417.25	9125.4	2.06586	9274.77	2.09967	1.01637	8140.98	1.843	-1.13927	7443.01	1.68499	-1.22604	-1.2461	-1.09377	3919.07	-1.12712	-1.89918	3101.48	-1.42424	-2.39982	-1.26361	0.0001	0.0072	7.52e+15	75200000	4166	Mouse calpactin I heavy chain (p36) mRNA, complete cds
Msa.10010.0_s_at	Anxa4	annexin A4	Calcium-binding/lipid Binding		540.531	540.531	958.416	1.7731	895.331	1.65639	-1.07046	744.604	1.37754	-1.20243	760.068	1.40615	-1.26096	-1.17796	1.02077	690.874	1.27814	-1.10015	564.391	1.04414	-1.34671	-1.22411	0.0001	0.0314	7.1e+15	71000000	3579	AA108947 mp37a04.r1 Mus musculus cDNA, 5' end
Msa.18010.0_f_at	Anxa5	annexin A5	Calcium-binding/lipid Binding		1197.31	1197.31	1646.44	1.37512	1546.9	1.29198	-1.06435	1574.22	1.3148	1.01766	1578.38	1.31827	-1.04312	1.02035	1.00264	1547.46	1.29245	-1.01998	1320.77	1.10312	-1.19504	-1.17163	0.0001	0.068	7.1e+15	71000000	3526	W98864 mg11h11.r1 Mus musculus cDNA, 5' end
Msa.8234.0_f_at	Anxa8	annexin A8	Calcium-binding/lipid Binding		213.252	213.252	602.439	2.82501	367.531	1.72346	-1.63915	374.06	1.75407	1.01776	325.205	1.52498	-1.85249	-1.13015	-1.15023	278.766	1.30721	-1.16659	185.31	-1.15079	-1.75492	-1.50432	0.0001	0.0004	7.1e+15	71000000	3578	AA032354 mi42g10.r1 Mus musculus cDNA, 5' end
Msa.5481.0_s_at	Anxa8	annexin A8	Calcium-binding/lipid Binding		184.809	184.809	524.432	2.8377	352.79	1.90895	-1.48653	358.599	1.94038	1.01647	293.6	1.58867	-1.78621	-1.2016	-1.22139	240.644	1.30212	-1.22006	176.28	-1.04838	-1.66554	-1.36513	0.0001	0.0004	7.1e+15	71000000	3644	AA060106 mj71g09.r1 Mus musculus cDNA, 5' end
AJ002390_s_at	Anxa8	annexin A8	Calcium-binding/lipid Binding		395.846	395.846	1727.28	4.36352	1159.62	2.92947	-1.48953	992.106	2.50629	-1.16884	874.406	2.20895	-1.97538	-1.32618	-1.13461	558.035	1.40973	-1.56694	365.45	-1.08317	-2.39268	-1.52698	0.0001	0.0004	7.1e+15	71000000	3637	Mus musculus mRNA for annexin VIII.
U81829_s_at	Calu	calumenin	Calcium-binding/lipid Binding		3294.83	3294.83	4608.87	1.39882	6011.81	1.82462	1.3044	5223.56	1.58538	-1.1509	4544.18	1.37918	-1.01424	-1.32297	-1.14951	3722.8	1.12989	-1.22063	3428.05	1.04043	-1.32558	-1.08598	0.0001	0.1108	7.23e+15	72300000	3787	Mus musculus calumenin mRNA, complete cds.
u36220_s_at	Fkbp5	FK506 binding protein 5	Calcium-binding/lipid Binding		508.942	508.942	918.825	1.80536	1163.37	2.28586	1.26615	887.951	1.7447	-1.31017	705.179	1.38558	-1.30297	-1.64975	-1.25919	594.169	1.16746	-1.18683	608.382	1.19539	-1.1591	1.02392	0.0001	0.0271	7.1e+15	71000000	3649	Mus musculus FK506 binding protein 51 mRNA, complete cds
Msa.6363.0_s_at	Fkbp9	FK506 binding protein 9	Calcium-binding/lipid Binding		492.596	492.596	854.217	1.73411	996.2	2.02235	1.16621	921.136	1.86996	-1.08149	722.451	1.46662	-1.18239	-1.37892	-1.27502	481.492	-1.02306	-1.50044	488.954	-1.00745	-1.47754	1.0155	0.0001	0.0008	7.3e+15	73000000	3890	AA163272 mr27b12.r1 Mus musculus cDNA, 5' end
aa212971_s_at	Lbp	lipopolysaccharide binding protein	Calcium-binding/lipid Binding		1452.18	1452.18	13503.5	9.29876	8856.72	6.09892	-1.52466	6366.5	4.3841	-1.39114	5320.56	3.66385	-2.53798	-1.66462	-1.19658	2594.15	1.78639	-2.05098	1799.72	1.23933	-2.95632	-1.44142	0.0001	0.0004	7.1e+15	71000000	3631	mw86e12.r1 Soares mouse NML Mus musculus cDNA clone 677614 5'
Msa.2851.0_s_at	Lbp	lipopolysaccharide binding protein	Calcium-binding/lipid Binding		600.32	600.32	10507.6	17.5033	6608.73	11.0087	-1.58995	4696.95	7.82408	-1.40703	4122.08	6.86647	-2.54909	-1.60325	-1.13946	1774.91	2.95661	-2.32241	943.257	1.57126	-4.37005	-1.88169	0.0001	0.0004	7.1e+15	71000000	3592	X99347 M.musculus mRNA for LPS-binding protein
Msa.14518.0_s_at	Nucb2	nucleobindin 2	Calcium-binding/lipid Binding		293.859	293.859	529.541	1.80203	464.442	1.5805	-1.14017	438.467	1.4921	-1.05924	492.061	1.67448	-1.07617	1.05947	1.12223	284.096	-1.03436	-1.73202	241.001	-1.21933	-2.04174	-1.17882	0.0001	0.0004	7.52e+15	75200000	4168	W62646 md82a07.r1 Mus musculus cDNA, 5' end
d13003_s_at	Rcn	reticulocalbin	Calcium-binding/lipid Binding		844.305	844.305	1152.19	1.36466	1087.46	1.28799	-1.05952	876.412	1.03803	-1.24081	771.904	-1.0938	-1.49266	-1.4088	-1.13539	619.157	-1.36364	-1.2467	667.387	-1.26509	-1.15661	1.0779	0.0224	1	8.1e+15	81000000	4224	Mus musculus reticulocalbin mRNA, complete cds
Msa.500.0_f_at	S100a10	S100 calcium binding protein A10 (calpactin)	Calcium-binding/lipid Binding		3750.72	3750.72	8741.45	2.33061	6975.29	1.85972	-1.2532	5967.59	1.59105	-1.16886	5186.93	1.38291	-1.68529	-1.34478	-1.15051	4131.28	1.10146	-1.25552	2694.48	-1.392	-1.92502	-1.53324	0.0001	0.0004	7.52e+15	75200000	4153	M16465 Mouse calpactin I light chain (p11) mRNA, complete cds
Msa.7959.0_f_at	S100a10	S100 calcium binding protein A10 (calpactin)	Calcium-binding/lipid Binding		209.557	209.557	282.031	1.34584	255.442	1.21896	-1.10409	238.531	1.13826	-1.07089	220.32	1.05136	-1.2801	-1.15941	-1.08266	188.874	-1.10951	-1.16649	183.943	-1.13925	-1.19776	-1.0268	0.0001	0.0174	7.4e+15	74000000	4109	W29462 mb99b12.r1 Mus musculus cDNA, 5' end
M16465_f_at	S100a10	S100 calcium binding protein A10 (calpactin)	Calcium-binding/lipid Binding		4100.39	4100.39	10378.1	2.531	7791.99	1.90031	-1.33189	6658.46	1.62386	-1.17024	6189	1.50937	-1.67686	-1.25901	-1.07585	4795.89	1.16962	-1.29048	3147.71	-1.30266	-1.96619	-1.52361	0.0001	0.0045	7.52e+15	75200000	4152	Mouse calpactin I light chain (p11) mRNA, complete cds
U41341_s_at	S100a11	S100 calcium binding protein A11 (calizzarin)	Calcium-binding/lipid Binding		2268.26	2268.26	7265.91	3.2033	5571.82	2.45643	-1.30405	4923.03	2.1704	-1.13179	5329.05	2.34941	-1.36345	-1.04556	1.08247	4988.35	2.1992	-1.0683	3110.42	1.37128	-1.71329	-1.60376	0.0001	0.0004	7.1e+15	71000000	3568	Mus musculus endothelial monocyte-activating polypeptide I mRNA, complete cds.
d00208_s_at	S100a4	S100 calcium binding protein A4	Calcium-binding/lipid Binding		2673.34	2673.34	3394.63	1.26981	4078.08	1.52546	1.20133	4152.73	1.55339	1.01831	3262.24	1.22029	-1.04058	-1.25008	-1.27297	3052.81	1.14195	-1.0686	2411.12	-1.10875	-1.353	-1.26614	0.0001	0.0024	7.3e+15	73000000	3904	Mouse pEL98 protein mRNA which is enhanced in established cells, Balb/c373
Msa.497.0_s_at	S100a6	S100 calcium binding protein A6 (calcyclin)	Calcium-binding/lipid Binding		1035.5	1035.5	1780.79	1.71974	1897.74	1.83269	1.06567	1572.76	1.51884	-1.20663	1395.51	1.34768	-1.27608	-1.35988	-1.12701	796.671	-1.29978	-1.75168	534.241	-1.93826	-2.61214	-1.49122	0.0001	0.0717	7.52e+15	75153000	4125	X66449 M.musculus mRNA for calcyclin
m37761_s_at	S100a6	S100 calcium binding protein A6 (calcyclin)	Calcium-binding/lipid Binding		12051.6	12051.6	27591.8	2.28948	27689.4	2.29757	1.00354	27598	2.28999	-1.00331	25914.9	2.15033	-1.06471	-1.06847	-1.06495	15961.2	1.32441	-1.62362	7701.79	-1.56478	-3.36479	-2.0724	0.0001	0.0002	7.3e+15	73000000	3854	Mouse calcyclin mRNA, complete cds
Msa.1177.0_f_at	Sparc	secreted acidic cysteine rich glycoprotein	Calcium-binding/lipid Binding		11193.1	11193.1	16935.8	1.51306	17106.3	1.5283	1.01007	15873.2	1.41813	-1.07769	14943	1.33502	-1.13336	-1.14478	-1.06225	11131.8	-1.0055	-1.34237	8407.42	-1.33133	-1.77735	-1.32404	0.0001	0.0112	7.3e+15	73000000	3852	X04017 Mouse mRNA for cysteine-rich glycoprotein SPARC
x04017_f_at	Sparc	secreted acidic cysteine rich glycoprotein	Calcium-binding/lipid Binding		12492.9	12492.9	19174.7	1.53485	18377.1	1.471	-1.0434	17038.9	1.36388	-1.07854	15906.1	1.27321	-1.2055	-1.15535	-1.07122	12106	-1.03196	-1.31391	9752.04	-1.28106	-1.63105	-1.24138	0.0001	0.0307	7.3e+15	73000000	3913	Mouse mRNA for cysteine-rich glycoprotein SPARC.
Msa.35983.0_f_at	9530006B08Rik	RIKEN cDNA 9530006B08 gene	Cell Adhesion		81.279	81.279	727.547	8.95123	392.393	4.82774	-1.85413	223.234	2.74651	-1.75777	231.34	2.84625	-3.14492	-1.69618	1.03631	125.018	1.53814	-1.85045	103.849	1.27769	-2.22766	-1.20385	0.0001	0.0004	7.1e+15	71000000	3652	AA123395 mq74h12.r1 Mus musculus cDNA, 5' end
Msa.27449.0_f_at	9530006B08Rik	RIKEN cDNA 9530006B08 gene	Cell Adhesion		112.036	112.036	180.236	1.60873	148.027	1.32124	-1.21759	133.888	1.19504	-1.1056	128.224	1.14449	-1.40564	-1.15444	-1.04417	117.908	1.05241	-1.08749	107.817	-1.03914	-1.18928	-1.0936	0.0001	0.061	7.1e+15	71000000	3657	AA066782 mm16f08.r1 Mus musculus cDNA, 5' end
aa118363_s_at	Stim1	stromal interaction molecule 1	Cell Adhesion		1258.53	1258.53	1599.85	1.27121	1844.66	1.46573	1.15302	1881.48	1.49498	1.01996	1296.36	1.03006	-1.23411	-1.42295	-1.45135	1160.86	-1.08413	-1.11672	1210.11	-1.04001	-1.07128	1.04242	0.0001	0.1115	7.4e+15	74000000	4020	mp70b10.r1 Soares 2NbMT Mus musculus cDNA clone 574555 5'
L33779_s_at	Dsc2	desmocollin 2	Cell-cell signaling	desmosome junction	152.724	152.724	193.891	1.26955	169.87	1.11227	-1.14141	164.312	1.07588	-1.03382	167.621	1.09754	-1.15672	-1.01342	1.02014	139.673	-1.09344	-1.2001	135.461	-1.12744	-1.23741	-1.0311	0.0007	0.9261	7.52e+15	75200000	4188	Mouse desmocollin type 2 (DSC2) mRNA, complete cds
aa212752_at	Dsc2	desmocollin 2	Cell-cell signaling	desmosome junction	105.306	105.306	167.433	1.58997	168.834	1.60328	1.00837	149.318	1.41794	-1.13071	140.376	1.33303	-1.19275	-1.20273	-1.0637	100.764	-1.04508	-1.39312	110.475	1.04909	-1.27066	1.09638	0.0001	0.3986	7.24e+15	72420000	3807	mw83g10.r1 Soares mouse NML Mus musculus cDNA clone 677346 5'
aa407204_rc_s_at	Bag2	Bcl2-associated athanogene 2	Cell Cycle	Apoptosis	970.637	970.637	1241.87	1.27944	1466.96	1.51134	1.18125	1409.24	1.45187	-1.04096	1041.16	1.07265	-1.19278	-1.40897	-1.35353	1100.77	1.13407	1.05726	856.907	-1.13272	-1.21502	-1.28459	0.0092	1	7.23e+15	72300000	3726	EST02189 Mouse 7.5 dpc embryo ectoplacental cone cDNA library Mus musculus cDNA clone C0018E07 3', mRNA sequence.
af030769_at	Bcl2l2	Bcl2-like 2	Cell Cycle	Apoptosis	441.998	441.998	535.719	1.21204	619.281	1.40109	1.15598	603.912	1.36632	-1.02545	561.746	1.27092	1.04858	-1.10242	-1.07506	453.229	1.02541	-1.23943	486.81	1.10138	-1.15393	1.07409	0.0007	0.909	7.24e+15	72420000	3813	Mus musculus BCL-W (Bcl-w) mRNA, complete cds.
Msa.10488.0_f_at	Dad1	defender against cell death 1	Cell Cycle	Apoptosis	1625.59	1625.59	1978.67	1.2172	1890.76	1.16312	-1.0465	1908.17	1.17383	1.00921	1868.49	1.14942	-1.05897	-1.01192	-1.02124	1723.43	1.06019	-1.08417	1679.6	1.03322	-1.11246	-1.02609	0.0285	1	7.23e+15	72264000	3704	W48073 mc88f03.r1 Mus musculus cDNA, 5' end
Msa.23697.0_s_at	Dad1	defender against cell death 1	Cell Cycle	Apoptosis	5385.26	5385.26	8151.52	1.51367	8035.38	1.49211	-1.01445	8027.51	1.49064	-1.00098	8533.65	1.58463	1.04688	1.06201	1.06305	6592.83	1.22424	-1.29438	7108.2	1.31994	-1.20054	1.07817	0.0009	0.5238	7.23e+15	72253000	3698	AA050703 mj15h12.r1 Mus musculus cDNA, 5' end
Msa.1690.0_g_at	Nfkbia	nuclear factor of kappa light chain gene enhancer in B-cells inhibitor, alpha	Cell Cycle	Apoptosis	1306.29	1306.29	1718.94	1.31589	1646.68	1.26058	-1.04388	1989.24	1.52282	1.20803	2060.73	1.57754	1.19884	1.25145	1.03594	1404.6	1.07526	-1.46713	1362.29	1.04287	-1.51269	-1.03105	0.0001	0.0014	7.1e+15	71000000	3544	U36277 Mus musculus I-kappa B alpha chain mRNA, complete cds
Msa.1690.0_at	Nfkbia	nuclear factor of kappa light chain gene enhancer in B-cells inhibitor, alpha	Cell Cycle	Apoptosis	1417.39	1417.39	1821.52	1.28512	1711.1	1.20722	-1.06453	2101.49	1.48264	1.22815	2069.61	1.46015	1.1362	1.20952	-1.0154	1413.98	-1.00241	-1.46368	1348.98	-1.05072	-1.5342	-1.04819	0.0001	0.0028	7.24e+15	72420000	3833	U36277 Mus musculus I-kappa B alpha chain mRNA, complete cds
Msa.22944.0_s_at	Prdx4	peroxiredoxin 4	Cell Cycle	Apoptosis	483.298	483.298	832.851	1.72326	808.198	1.67225	-1.0305	797.411	1.64994	-1.01353	644.207	1.33294	-1.29283	-1.25456	-1.23782	497.726	1.02985	-1.2943	420.474	-1.14941	-1.5321	-1.18372	0.0001	0.0023	7.3e+15	73000000	3888	AA170690 ms85g09.r1 Mus musculus cDNA, 5' end
U96746_s_at	Prdx4	peroxiredoxin 4	Cell Cycle	Apoptosis	689.343	689.343	1027.79	1.49097	939.417	1.36277	-1.09407	851.058	1.23459	-1.10382	783.537	1.13664	-1.31173	-1.19894	-1.08617	625.978	-1.10123	-1.2517	586.875	-1.1746	-1.3351	-1.06663	0.0001	0.0286	7.4e+15	74000000	4108	Mus musculus antioxidant enzyme AOE372 mRNA, complete cds.
Msa.17183.0_f_at	Cdc42	cell division cycle 42 homolog (S. cerevisiae)	Cell Cycle		136.84	136.84	178.356	1.30339	162.214	1.18543	-1.09951	166.2	1.21456	1.02457	168.994	1.23498	-1.0554	1.0418	1.01681	160.408	1.17223	-1.05353	137.838	1.0073	-1.22603	-1.16374	0.0011	0.9402	7.3e+15	73000000	3928	W87134 mf56d11.r1 Mus musculus cDNA, 5' end
Msa.13929.0_f_at	Cdc42	cell division cycle 42 homolog (S. cerevisiae)	Cell Cycle		178.465	178.465	247.069	1.38441	236.299	1.32406	-1.04558	256.176	1.43544	1.08412	232.024	1.30011	-1.06484	-1.01842	-1.10409	245.82	1.37741	1.05946	183.922	1.03058	-1.26153	-1.33654	0.0144	1	7.21e+15	72100000	3676	W59479 md62f04.r1 Mus musculus cDNA, 5' end
Msa.15218.0_s_at	Cetn3	centrin 3	Cell Cycle		274.116	274.116	345.649	1.26096	313.939	1.14528	-1.10101	315.952	1.15262	1.00641	288.123	1.0511	-1.19966	-1.0896	-1.09659	302.453	1.10338	1.04973	247.675	-1.10675	-1.16331	-1.22117	0.0263	1	7.21e+15	72100000	3687	AA139306 mq01f08.r1 Mus musculus cDNA, 5' end
AA426917_s_at	Ccnb1	cyclin B1	Cell Cycle		103.783	103.783	129.253	1.24542	135.456	1.30519	1.04799	122.927	1.18446	-1.10192	132.429	1.27602	1.02457	-1.02285	1.0773	96.2603	-1.07814	-1.37574	88.6742	-1.17038	-1.49343	-1.08555	0.0001	0.6951	7.52e+15	75200000	4146	vf20h04.s1 Knowles Solter mouse unfertilized egg Mus musculus cDNA clone 836311 5' similar to gb:X64713 M.musculus mRNA for cyclin B1 (MOUSE);
aa028770_i_at	Crip2	cysteine rich protein 2	Cell Cycle		3022.18	3022.18	8881.04	2.93862	9053.34	2.99563	1.0194	7361.15	2.4357	-1.22988	6094.25	2.0165	-1.45728	-1.48555	-1.20788	4282.09	1.41689	-1.42319	2972.42	-1.01674	-2.05026	-1.44061	0.0001	0.0028	7.1e+15	71000000	3596	mi15h02.r1 Soares mouse p3NMF19.5 Mus musculus cDNA clone 463635 5'
aa028770_s_at	Crip2	cysteine rich protein 2	Cell Cycle		2904.69	2904.69	5965.28	2.05367	5773.86	1.98777	-1.03315	5057.77	1.74125	-1.14158	4578.15	1.57613	-1.30299	-1.26118	-1.10476	3280.81	1.12949	-1.39543	2834.91	-1.02461	-1.61492	-1.15729	0.0001	0.0063	7.1e+15	71000000	3601	mi15h02.r1 Soares mouse p3NMF19.5 Mus musculus cDNA clone 463635 5'
Msa.40398.0_s_at	Dusp1	dual specificity phosphatase 1	Cell Cycle		1836.5	1836.5	2474.94	1.34764	2269.71	1.23589	-1.09042	2481.03	1.35096	1.09311	2195.74	1.19561	-1.12716	-1.03369	-1.12993	2397.01	1.3052	1.09166	1967.36	1.07125	-1.11609	-1.21839	0.0004	0.9429	7.1e+15	71000000	3508	AA154294 mq49f05.r1 Mus musculus cDNA, 5' end
ET62118_at		fibroblast growth factor 7	Cell Cycle		62.2656	62.2656	83.336	1.3384	80.6259	1.29487	-1.03361	73.5681	1.18152	-1.09594	58.4276	-1.06569	-1.42631	-1.37993	-1.25913	60.4304	-1.03037	1.03428	58.3932	-1.06631	-1.00059	-1.03489	0.0002	0.1981	7.4e+15	74000000	4011	Mus musculus keratinocyte growth factor/fibroblast growth factor-7 precursor (mKGF) gene, complete cds.
Msa.2407.0_s_at	Fgf7	fibroblast growth factor 7	Cell Cycle		157.878	157.878	234.579	1.48582	218.067	1.38123	-1.07572	225.812	1.43029	1.03552	154.764	-1.02012	-1.51571	-1.40903	-1.45907	141.302	-1.11731	-1.09528	142.48	-1.10808	-1.08622	1.00834	0.0001	0.0064	7.4e+15	74000000	4052	Z22703 M.musculus keratinocyte growth factor Fgf-7
Msa.28090.0_s_at	Gspt1	G1 to phase transition 1	Cell Cycle		305.744	305.744	443.627	1.45097	508.449	1.66299	1.14612	522.153	1.70781	1.02695	495.588	1.62092	1.11713	-1.02595	-1.0536	455.755	1.49064	-1.0874	356.979	1.16757	-1.38828	-1.2767	0.0012	0.9085	7.23e+15	72300000	3762	AA068582 mm45f05.r1 Mus musculus cDNA, 5' end
M21019_s_at	Rras	Harvey rat sarcoma oncogene, subgroup R	Cell Cycle		5174.82	5174.82	6264.9	1.21065	5741.46	1.1095	-1.09117	5571.11	1.07658	-1.03058	4638.55	-1.11561	-1.35062	-1.23777	-1.20105	3185.45	-1.62452	-1.45617	3081.07	-1.67955	-1.5055	-1.03388	0.0002	0.3933	8.3e+15	83000000	4417	Mouse R-ras mRNA, complete cds
Msa.1129.0_s_at	Rras	Harvey rat sarcoma oncogene, subgroup R	Cell Cycle		1345.36	1345.36	2056.67	1.52871	1820.43	1.35312	-1.12977	1768.55	1.31456	-1.02934	1323.21	-1.01674	-1.5543	-1.37577	-1.33656	784.654	-1.71459	-1.68636	619.732	-2.17087	-2.13513	-1.26612	0.0001	0.0402	8.1e+15	81000000	4264	W41501 mc43d11.r1 Mus musculus cDNA, 5' end
aa218341_s_at	Ppp1ca	protein phosphatase 1, catalytic subunit, alpha isoform	Cell Cycle		2742.49	2742.49	4473.17	1.63106	4242.66	1.54701	-1.05433	4155.99	1.51541	-1.02085	4004.48	1.46016	-1.11704	-1.05948	-1.03783	3425.17	1.24893	-1.16913	3443.31	1.25554	-1.16298	1.00529	0.0001	0.0024	7.1e+15	71000000	3495	mv74c11.r1 Soares mouse 3NME12 5 Mus musculus cDNA clone 660788 5' similar to gb:X70848 PROTEIN PHOSPHATASE PP1-ALPHA 1 CATALYTIC SUBUNIT (HUMAN); gb:M27071 Mus musculus protein phosphatase type 1 (MOUSE);
Msa.3454.0_f_at	Ppp1ca	protein phosphatase 1, catalytic subunit, alpha isoform	Cell Cycle		2207.18	2207.18	3289.89	1.49054	2840.59	1.28698	-1.15817	2867.9	1.29935	1.00961	2796.47	1.26699	-1.17644	-1.01578	-1.02554	2526.53	1.14469	-1.10684	2163.48	-1.0202	-1.29258	-1.16781	0.0001	0.0025	7.1e+15	71000000	3577	W29730 mc09c09.r1 Mus musculus cDNA, 5' end
aa408552_rc_s_at	Tbrg1	transforming growth factor beta regulated gene 1	Cell Cycle		2516.22	2516.22	3356.05	1.33377	3125.79	1.24226	-1.07366	2955.04	1.1744	-1.05778	2968.78	1.17986	-1.13045	-1.05289	1.00465	2411.9	-1.04325	-1.23089	2055.29	-1.22427	-1.44446	-1.17351	0.0001	0.0067	7.52e+15	75155000	4128	EST03193 Mouse 7.5 dpc embryo ectoplacental cone cDNA library Mus musculus cDNA clone C0032B04 3'
X57413_s_at	Tgfb2	transforming growth factor, beta 2	Cell Cycle		303.76	303.76	607.516	1.99999	581.979	1.91592	-1.04388	491.31	1.61743	-1.18454	387.837	1.27679	-1.56642	-1.50058	-1.2668	250.888	-1.21074	-1.54585	364.228	1.19907	-1.06482	1.45175	0.0028	0.972	7.4e+15	74000000	4026	Mouse mRNA for transforming growth factor-beta2.
Z21858_s_at	Tff1	trefoil factor 1	Cell Cycle		667.17	667.17	943.43	1.41408	777.929	1.16601	-1.21275	771.019	1.15566	-1.00896	731.389	1.09626	-1.28992	-1.06363	-1.05419	701.126	1.0509	-1.04316	613.577	-1.08734	-1.19201	-1.14269	0.0264	1	7.21e+15	72100000	3669	M.Musculus mRNA for P domain protein.
C76038_rc_g_at	Cd97	CD97 antigen	Cell Surface Receptors	GPCRs	581.812	581.812	725.069	1.24623	772.216	1.32726	1.06502	771.779	1.32651	-1.00057	694.932	1.19443	-1.04337	-1.11121	-1.11058	608.342	1.0456	-1.14234	560.758	-1.03755	-1.23927	-1.08486	0.0002	0.4114	7.3e+15	73000000	3968	Mouse 3.5-dpc blastocyst cDNA Mus musculus cDNA clone J0002D11 3', mRNA sequence.
aa204482_s_at	Cd97	CD97 antigen	Cell Surface Receptors	GPCRs	1356.28	1356.28	1647.7	1.21487	1706.55	1.25826	1.03572	1748.91	1.28949	1.02482	1559.48	1.14982	-1.05657	-1.09431	-1.12147	1399.47	1.03184	-1.11434	1247.1	-1.08754	-1.25048	-1.12217	0.0001	0.0436	7.3e+15	73000000	3966	mu32f12.r1 Soares 2NbMT Mus musculus cDNA clone 641135 5'
Msa.34974.0_s_at	Cd97	CD97 antigen	Cell Surface Receptors	GPCRs	592.88	592.88	1033.79	1.74367	1281.91	2.16218	1.24001	1306.76	2.20409	1.01938	1005.51	1.69597	-1.02813	-1.27489	-1.2996	694.541	1.17147	-1.44773	508.535	-1.16586	-1.97726	-1.36577	0.0002	0.2705	7.3e+15	73000000	3967	AA118715 mp57b07.r1 Mus musculus cDNA, 5' end
AF000236_g_at	Cmkor1	chemokine orphan receptor 1	Cell Surface Receptors	GPCRs	251.178	251.178	1251.22	4.98139	1137.85	4.53007	-1.09963	1278.29	5.0892	1.12343	1204.58	4.79573	-1.03871	1.05865	-1.06119	365.79	1.4563	-3.2931	262.3	1.04428	-4.59238	-1.39455	0.0001	0.0014	7.24e+15	72420000	3816	Mus musculus RDC1 orphan chemokine receptor mRNA, complete cds.
AF000236_at	Cmkor1	chemokine orphan receptor 1	Cell Surface Receptors	GPCRs	673.89	673.89	1436.6	2.1318	1260.58	1.8706	-1.13963	1474.61	2.18821	1.16979	1470.79	2.18253	1.0238	1.16676	-1.0026	780.098	1.1576	-1.88539	583.352	-1.1552	-2.52127	-1.33727	0.0001	0.0006	7.24e+15	72420000	3817	Mus musculus RDC1 orphan chemokine receptor mRNA, complete cds.
Msa.42484.0_s_at	Cmkor1	chemokine orphan receptor 1	Cell Surface Receptors	GPCRs	744.896	744.896	1496.13	2.00851	1414.29	1.89864	-1.05787	1565.24	2.10129	1.10673	1485.45	1.99418	-1.00719	1.05032	-1.05371	759.337	1.01939	-1.95625	658.61	-1.13101	-2.25544	-1.15294	0.0001	0.0004	7.24e+15	72420000	3818	AA168485 mr29f05.r1 Mus musculus cDNA, 5' end
U32329_s_at	Ednrb	endothelin receptor type B	Cell Surface Receptors	GPCRs	127.026	127.026	219.564	1.7285	271.604	2.13818	1.23702	197.469	1.55456	-1.37543	169.207	1.33206	-1.29761	-1.60516	-1.16703	144.822	1.1401	-1.16838	139.609	1.09906	-1.212	-1.03734	0.0001	0.0293	7.4e+15	74000000	4036	Mus musculus endothelin-B receptor (EDNRB) mRNA, complete cds
Msa.32332.0_f_at	Bzrp	benzodiazepine receptor, peripheral	Cell Surface Receptors		1538.18	1538.18	1942.71	1.26299	1955.71	1.27144	1.00669	1915.32	1.24518	-1.02109	1770.77	1.15121	-1.0971	-1.10444	-1.08163	1691.6	1.09974	-1.04681	1364.53	-1.12727	-1.29772	-1.23969	0.0001	0.1743	7.3e+15	73000000	3974	AA107868 mp06a04.r1 Mus musculus cDNA, 5' end
x59769_s_at	Il1r2	interleukin 1 receptor, type II	Cell Surface Receptors		489.636	489.636	2468.2	5.04088	1438.99	2.9389	-1.71522	880.43	1.79813	-1.63442	748.471	1.52863	-3.29765	-1.92258	-1.1763	471.485	-1.0385	-1.58748	481.202	-1.01753	-1.55542	1.02061	0.0001	0.0004	7.4e+15	74000000	4095	Mouse Il-1r2 mRNA for type II interleukin-1 receptor, (cell line 70Z/3).
x74953_s_at	Il11ra1	interleukin 11 receptor, alpha chain 1	Cell Surface Receptors		1097.54	1097.54	1580.27	1.43982	1338.68	1.21971	-1.18047	1222.71	1.11404	-1.09485	949.341	-1.15611	-1.66459	-1.41012	-1.28795	1050.15	-1.04513	1.10618	1247.43	1.13657	1.314	1.18787	0.0001	0.2737	7.4e+15	74000000	4084	M.musculus ETL-2 mRNA.
aa608387_at	Il13ra1	interleukin 13 receptor, alpha 1	Cell Surface Receptors		116.274	116.274	143.649	1.23544	147.819	1.2713	1.02903	142.02	1.22143	-1.04083	159.716	1.37362	1.11185	1.08049	1.1246	117.126	1.00733	-1.36363	114.722	-1.01353	-1.3922	-1.02095	0.0024	0.9952	7.24e+15	72420000	3809	vo42b10.r1 Barstead mouse irradiated colon MPLRB7 Mus musculus cDNA clone 1052539 5', mRNA sequence.
l13593_s_at	Prlr	prolactin receptor	Cell Surface Receptors		273.728	273.728	575.469	2.10234	455.801	1.66516	-1.26255	391.44	1.43003	-1.16442	385.077	1.40679	-1.49443	-1.18366	-1.01652	307.652	1.12393	-1.25166	272.229	-1.00551	-1.41454	-1.13012	0.0001	0.0224	7.1e+15	71000000	3619	Mus musculus prolactin receptor mRNA, complete cds
Msa.38057.0_f_at	Bsg	basigin	Cellular Transformation		344.154	344.154	463.35	1.34634	408.859	1.18801	-1.13328	415.987	1.20872	1.01743	400.009	1.16229	-1.15835	-1.02212	-1.03994	376.699	1.09456	-1.06188	295.18	-1.16592	-1.35514	-1.27617	0.0001	0.0074	7.3e+15	73000000	3853	AA140011 mq92g06.r1 Mus musculus cDNA, 5' end
d82019_f_at	Bsg	basigin	Cellular Transformation		6074.79	6074.79	7865.79	1.29482	7364.14	1.21225	-1.06812	6946.58	1.14351	-1.06011	7459.66	1.22797	-1.05444	1.01297	1.07386	6799.07	1.11923	-1.09716	5908.23	-1.02819	-1.26259	-1.15078	0.0001	0.1239	7.1e+15	71000000	3562	Mouse gene for basigin precursor, basigin signal precursor
Msa.39777.0_f_at	Bsg	basigin	Cellular Transformation		787.711	787.711	1054.8	1.33907	919.486	1.16729	-1.14717	906.543	1.15086	-1.01428	950.256	1.20635	-1.11002	1.03346	1.04822	833.996	1.05876	-1.1394	753.771	-1.04503	-1.26067	-1.10643	0.0001	0.167	7.3e+15	73000000	3971	AA152678 mr85a06.r1 Mus musculus cDNA, 5' end
u66079_s_at		coagulation factor VII	Coagulation		331.583	331.583	676.88	2.04136	573.716	1.73023	-1.17982	421.454	1.27104	-1.36128	400.584	1.2081	-1.68973	-1.4322	-1.0521	345.097	1.04076	-1.16079	334.789	1.00967	-1.19653	-1.03079	0.0001	0.0031	7.4e+15	74000000	4098	Mus musculus coagulation factor VII gene, complete cds.
Msa.19139.0_s_at	Gars	coagulation factor XIII, alpha subunit	Coagulation		212.447	212.447	280.887	1.32215	278.633	1.31155	-1.00809	299.965	1.41195	1.07656	292.301	1.37588	1.04064	1.04905	-1.02622	228.232	1.0743	-1.28072	209.379	-1.01465	-1.39603	-1.09004	0.0001	0.002	7.1e+15	71000000	3550	W91398 mf93c05.r1 Mus musculus cDNA, 5' end
Msa.30932.0_s_at	F13a	coagulation factor XIII, alpha subunit	Coagulation		85.4425	85.4425	108.486	1.2697	120.631	1.41184	1.11194	118.198	1.38336	-1.02059	98.9697	1.15832	-1.09616	-1.21887	-1.19428	98.6554	1.15464	-1.00319	95.5103	1.11783	-1.03622	-1.03293	0.0001	0.3398	7.1e+15	71000000	3483	AA103034 mo21d09.r1 Mus musculus cDNA, 5' end
Msa.5595.0_s_at	Gars	coagulation factor XIII, alpha subunit	Coagulation		803.111	803.111	1212.31	1.50952	1289.22	1.60529	1.06345	1288.71	1.60464	-1.0004	1219.87	1.51893	1.00624	-1.05685	-1.05643	1034.84	1.28853	-1.17881	829.432	1.03277	-1.47073	-1.24764	0.0001	0.0078	7.23e+15	72300000	3743	W71125 me31h04.r1 Mus musculus cDNA, 5' end
U91511_g_at	Entpd2	ectonucleoside triphosphate diphosphohydrolase 2	Coagulation		870.325	870.325	1306.83	1.50154	1373.61	1.57827	1.0511	1199.62	1.37836	-1.14504	1165.53	1.33919	-1.12123	-1.17853	-1.02925	784.597	-1.10926	-1.48551	854.715	-1.01826	-1.36365	1.08937	0.0002	0.2548	7.3e+15	73000000	3848	Mus musculus mcd39L1 mRNA, complete cds.
W10995_s_at	Entpd2	ectonucleoside triphosphate diphosphohydrolase 2	Coagulation		1742.37	1742.37	2182.91	1.25284	2075.8	1.19136	-1.0516	1939.23	1.11298	-1.07042	1891.27	1.08546	-1.15421	-1.09757	-1.02536	1235.62	-1.41011	-1.53062	1609.18	-1.08277	-1.1753	1.30232	0.0011	0.8832	8.1e+15	81000000	4276	ma41d10.r1 Soares mouse p3NMF19.5 Mus musculus cDNA clone 313267 5', mRNA sequence.
U91511_at	Entpd2	ectonucleoside triphosphate diphosphohydrolase 2	Coagulation		2269.12	2269.12	2729.07	1.2027	2738.53	1.20687	1.00347	2593.08	1.14277	-1.05609	2637.93	1.16254	-1.03455	-1.03813	1.0173	1991.19	-1.13958	-1.3248	2044.76	-1.10972	-1.29009	1.0269	0.0001	0.2806	7.3e+15	73000000	3847	Mus musculus mcd39L1 mRNA, complete cds.
J02700_s_at	Enpp1	ectonucleotide pyrophosphatase/phosphodiesterase 1	Coagulation		145.674	145.674	205.945	1.41374	233.124	1.60031	1.13197	197.119	1.35315	-1.18265	181.72	1.24744	-1.13331	-1.28287	-1.08474	163.69	1.12368	-1.11014	149.425	1.02575	-1.21613	-1.09547	0.0001	0.0337	7.3e+15	73000000	3884	Mouse plasma-cell membrane glycoprotein PC-1 mRNA,
K02927_s_at	Rrm1	ribonucleotide reductase M1	DNA replication		557.444	557.444	683.945	1.22693	691.092	1.23975	1.01045	637.53	1.14367	-1.08402	623.422	1.11836	-1.09708	-1.10855	-1.02263	489.16	-1.13959	-1.27447	563	1.00997	-1.10732	1.15095	0.002	0.9948	7.4e+15	74000000	4060	Mouse ribonucleotide reductase subunit M1 mRNA, co
Msa.4963.0_s_at	Ehd1	EH-domain containing 1	Endosome		1773.57	1773.57	2601.25	1.46667	2669.35	1.50507	1.02618	2610.84	1.47208	-1.02241	2198.01	1.23931	-1.18346	-1.21444	-1.18782	1793.22	1.01108	-1.22573	2023.55	1.14094	-1.08622	1.12844	0.0001	0.3547	7.4e+15	74000000	4064	W40735 mc41f03.r1 Mus musculus cDNA, 5' end
Msa.1497.0_f_at	Calm3	calmodulin 3	G protein Signaling		628.464	628.464	774.065	1.23168	649.891	1.03409	-1.19107	661.735	1.05294	1.01823	644.045	1.02479	-1.20188	-1.00908	-1.02747	617.882	-1.01713	-1.04234	622.741	-1.00919	-1.03421	1.00787	0.0494	1	7.4e+15	74000000	4080	M19380 Mouse calmodulin (Cam III) mRNA, complete cds
Msa.32120.0_s_at	Calml4	calmodulin-like 4	G protein Signaling		138.829	138.829	199.41	1.43638	190.91	1.37515	-1.04452	167.034	1.20317	-1.14294	140.691	1.01341	-1.41736	-1.35695	-1.18724	119.604	-1.16074	-1.17631	108.573	-1.27867	-1.29582	-1.1016	0.0001	0.0017	7.52e+15	75200000	4214	AA106190 ml89e12.r1 Mus musculus cDNA, 5' end
AF030001_geneTNX_s_at		cAMP responsive element binding protein-like 1	G protein Signaling		1348.42	1348.42	1828.5	1.35603	2628.78	1.94953	1.43767	2478.01	1.83771	-1.06084	1887.07	1.39946	1.03203	-1.39305	-1.31315	1590.92	1.17984	-1.18615	1457.82	1.08113	-1.29444	-1.0913	0.0001	0.0195	7.3e+15	73000000	3906	Mus musculus major histocompatibility locus class III region:butyrophilin-like protein gene, partial cds; Notch4, PBX2, RAGE, lysophatidic acid acyl transferase-alpha, palmitoyl-protein thioesterase 2 (PPT2), CREB-RP, and tenascin X (TNX) genes, complete
aa023890_s_at	Bscl2	G protein gamma 3 linked gene	G protein Signaling		1174.93	1174.93	1487.25	1.26582	1290.54	1.0984	-1.15243	1261.16	1.07339	-1.0233	1137.63	-1.03279	-1.30732	-1.13441	-1.10858	1162	-1.01113	1.02142	1216.98	1.03579	1.06975	1.04732	0.0395	1	7.4e+15	74000000	4085	mh93h08.r1 Soares mouse placenta 4NbMP13.5 14.5 Mus musculus cDNA clone 458559 5'
AA271402_at	Gpr97	G protein-coupled receptor 97	G protein Signaling		432.721	432.721	565.998	1.308	609.612	1.40879	1.07706	578.933	1.33789	-1.05299	545.059	1.25961	-1.03842	-1.11843	-1.06215	477.408	1.10327	-1.1417	497.398	1.14946	-1.09582	1.04187	0.0001	0.3372	7.3e+15	73000000	3921	va86d05.r1 Soares mouse NML Mus musculus cDNA clone 738249 5'
Msa.25108.0_s_at	Gprk5	G protein-coupled receptor kinase 5	G protein Signaling		129.609	129.609	212.204	1.63726	200.357	1.54586	-1.05913	208.476	1.6085	1.04052	179.348	1.38376	-1.1832	-1.11715	-1.16242	148.205	1.14347	-1.21014	150.576	1.16177	-1.19107	1.016	0.0001	0.0021	7.24e+15	72420000	3827	W91298 mf93c10.r1 Mus musculus cDNA, 5' end
Msa.9263.0_s_at	Gprk5	G protein-coupled receptor kinase 5	G protein Signaling		200.081	200.081	296.628	1.48254	299.416	1.49647	1.0094	290.049	1.44966	-1.03229	243.871	1.21886	-1.21633	-1.22776	-1.18935	205.959	1.02938	-1.18408	195.137	-1.02534	-1.24975	-1.05546	0.0001	0.0014	7.3e+15	73000000	3956	W36620 mb67b02.r1 Mus musculus cDNA, 5' end
C80321_rc_f_at	Gnas	GNAS (guanine nucleotide binding protein, alpha stimulating) complex locus	G protein Signaling		3033.01	3033.01	3901.55	1.28636	3733.27	1.23088	-1.04508	3559.68	1.17364	-1.04876	3453.84	1.13875	-1.12963	-1.0809	-1.03064	3438.56	1.13371	-1.00444	3114.68	1.02692	-1.10889	-1.10399	0.0159	1	7.21e+15	72100000	3680	Mouse 3.5-dpc blastocyst cDNA Mus musculus cDNA clone J0079G02 3' similar to S.scrofa mRNA for GTP-binding protein alpha-stimulatory, mRNA sequence.
Msa.24250.0_f_at	Gnas	GNAS (guanine nucleotide binding protein, alpha stimulating) complex locus	G protein Signaling		1030.06	1030.06	1481.35	1.43812	1401.64	1.36074	-1.05687	1458.84	1.41627	1.04081	1349.17	1.3098	-1.09797	-1.03889	-1.08128	1174.28	1.14001	-1.14893	1230.11	1.19421	-1.09679	1.04754	0.0001	0.0685	7.3e+15	73000000	3960	W17514 mb75h01.r1 Mus musculus cDNA, 5' end
Msa.35014.0_f_at	Gnai3	guanine nucleotide binding protein, alpha inhibiting 3	G protein Signaling		212.882	212.882	293.37	1.37809	325.643	1.52969	1.11001	310.175	1.45703	-1.04987	288.304	1.35429	-1.01757	-1.12951	-1.07586	237.496	1.11562	-1.21393	218.147	1.02473	-1.3216	-1.0887	0.0001	0.5772	7.23e+15	72300000	3719	AA118789 mp55a03.r1 Mus musculus cDNA, 5' end
aa204042_s_at	Gnai3	guanine nucleotide binding protein, alpha inhibiting 3	G protein Signaling		329.162	329.162	448.42	1.36231	521.04	1.58293	1.16195	474.089	1.44029	-1.09903	442.35	1.34387	-1.01372	-1.17789	-1.07175	380.026	1.15453	-1.164	390.743	1.18709	-1.13207	1.0282	0.002	0.9899	7.23e+15	72300000	3771	mu59d01.r1 Soares mouse lymph node NbMLN Mus musculus cDNA clone 643681 5'
Msa.8432.0_f_at	Gnas	phosphodiesterase 10A	G protein Signaling		1944.65	1944.65	2971.83	1.52821	2923.51	1.50336	-1.01653	2899.15	1.49083	-1.0084	2685.32	1.38087	-1.1067	-1.0887	-1.07963	2294.81	1.18006	-1.17017	2133.15	1.09693	-1.25885	-1.07578	0.0001	0.0045	7.23e+15	72300000	3753	W33559 mc52g08.r1 Mus musculus cDNA, 5' end
Msa.33643.0_f_at	Ppp2r1a	protein phosphatase 2 (formerly 2A), regulatory subunit A (PR 65), alpha isoform	G protein Signaling		1268.71	1268.71	1591.2	1.25419	1469.22	1.15805	-1.08303	1553	1.22408	1.05702	1435.05	1.13111	-1.10881	-1.02381	-1.08219	1560.69	1.23015	1.08755	1295.42	1.02105	-1.10779	-1.20478	0.0387	1	7.3e+15	73000000	3918	AA111540 mo32g01.r1 Mus musculus cDNA, 5' end
U14103_s_at	Rgl1	ral guanine nucleotide dissociation stimulator,-like 1	G protein Signaling		1506.61	1506.61	1893.38	1.25672	1887.24	1.25265	-1.00325	1761.43	1.16914	-1.07142	1719.09	1.14104	-1.10139	-1.09781	-1.02463	1881.34	1.24873	1.09438	1552.7	1.03059	-1.10716	-1.21166	0.0022	0.9848	7.1e+15	71000000	3507	Mus musculus RGL protein mRNA, complete cds
aa529056_at	Gng11	RIKEN cDNA 0610037B21 gene	G protein Signaling		2242.03	2242.03	2972	1.32559	3323.83	1.48251	1.11838	3052.74	1.3616	-1.0888	2689.96	1.19979	-1.10485	-1.23564	-1.13486	2549.02	1.13692	-1.0553	2393.29	1.06747	-1.12396	-1.06507	0.0001	0.0459	7.1e+15	71000000	3608	vi32a01.r1 Barstead mouse irradiated colon MPLRB7 Mus musculus cDNA clone 905448 5'
Msa.7536.0_s_at	Gng11	RIKEN cDNA 0610037B21 gene	G protein Signaling		1027.44	1027.44	1256.85	1.22328	1167.7	1.13651	-1.07634	1109.68	1.08005	-1.05228	985.537	-1.04252	-1.27529	-1.18484	-1.12597	1031.11	1.00358	1.04625	776.534	-1.32311	-1.26915	-1.32784	0.0001	0.0065	8.1e+15	81000000	4244	W45750 mc79g10.r1 Mus musculus cDNA, 5' end
aa529056_g_at	Gng11	RIKEN cDNA 0610037B21 gene	G protein Signaling		832.401	832.401	1639.12	1.96915	1346.47	1.61757	-1.21735	1271.54	1.52756	-1.05893	1051.46	1.26317	-1.5589	-1.28057	-1.20931	1085.78	1.30439	1.03264	968.407	1.16339	-1.08577	-1.1212	0.0001	0.003	7.1e+15	71000000	3606	vi32a01.r1 Barstead mouse irradiated colon MPLRB7 Mus musculus cDNA clone 905448 5'
Msa.16325.0_s_at	Gng11	RIKEN cDNA 0610037B21 gene	G protein Signaling		323.531	323.531	406.274	1.25575	373.227	1.15361	-1.08854	350.48	1.0833	-1.0649	328.873	1.01651	-1.23535	-1.13487	-1.0657	337.39	1.04284	1.0259	313.431	-1.03223	-1.04927	-1.07644	0.0116	1	7.4e+15	74000000	4014	W75827 me67g05.r1 Mus musculus cDNA, 5' end
Msa.29779.0_s_at	Arl1	RIKEN cDNA 2310008D22 gene	G protein Signaling		983.146	983.146	1451.23	1.4761	1376.48	1.40008	-1.0543	1340.31	1.36329	-1.02699	1279.04	1.30096	-1.13462	-1.07619	-1.04791	1158.78	1.17864	-1.10378	1105.31	1.12426	-1.15717	-1.04837	0.0002	0.3127	7.23e+15	72300000	3763	AA087616 mm88h10.r1 Mus musculus cDNA, 5' end
Msa.7130.0_s_at	Arl1	RIKEN cDNA 2310008D22 gene	G protein Signaling		860.532	860.532	1383.22	1.6074	1265.5	1.4706	-1.09302	1157.35	1.34492	-1.09345	1055.37	1.22641	-1.31065	-1.19911	-1.09663	1004.6	1.16742	-1.05053	813.835	-1.05738	-1.29678	-1.2344	0.0001	0.3223	7.23e+15	72300000	3724	W17482 mb60e11.r1 Mus musculus cDNA, 5' end
Msa.29339.0_f_at	2310057H16Rik	RIKEN cDNA 2310057H16 gene	G protein Signaling		2063.73	2063.73	2726.78	1.32129	2673.19	1.29532	-1.02005	2850.12	1.38106	1.06619	3031.54	1.46896	1.11177	1.13406	1.06365	1473.62	-1.40045	-2.05721	1524.33	-1.35386	-1.98877	1.03441	0.0001	0.0082	7.52e+15	75200000	4139	AA167917 ms65f06.r1 Mus musculus cDNA, 5' end
Msa.7614.0_s_at	2310057H16Rik	RIKEN cDNA 2310057H16 gene	G protein Signaling		566.769	566.769	897.306	1.5832	803.354	1.41743	-1.11695	843.293	1.4879	1.04972	858.801	1.51526	-1.04484	1.06902	1.01839	375.297	-1.51019	-2.28832	352.995	-1.6056	-2.4329	-1.06318	0.0001	0.01	7.52e+15	75200000	4140	W18778 mc05e01.r1 Mus musculus cDNA, 5' end
Msa.6932.0_f_at	4930542G03Rik	RIKEN cDNA 4930542G03 gene	G protein Signaling		2843.86	2843.86	4300.95	1.51237	4007.95	1.40934	-1.0731	4150.88	1.4596	1.03566	4484.73	1.57699	1.04273	1.11896	1.08043	2221.32	-1.28025	-2.01894	2414.93	-1.17761	-1.85708	1.08716	0.0001	0.0253	7.52e+15	75200000	4138	AA028398 mi20b02.r1 Mus musculus cDNA, 5' end
C77864_rc_f_at	4930542G03Rik	RIKEN cDNA 4930542G03 gene	G protein Signaling		2489.17	2489.17	4387.17	1.76251	3769.09	1.5142	-1.16399	3764.73	1.51244	-1.00116	3988.42	1.60231	-1.09998	1.05819	1.05942	1958.54	-1.27093	-2.03643	1665.23	-1.49479	-2.39512	-1.17614	0.0001	0.0038	7.52e+15	75200000	4164	Mouse 3.5-dpc blastocyst cDNA Mus musculus cDNA clone J0038G11 3' similar to Cricetulus griseus (chinese hamster) mRNA for beta tubulin, mRNA sequence.
AA241764_s_at	Gstm5	glutathione S-transferase, mu 5	Glutathione S-transferase		2359.67	2359.67	3801.08	1.61086	3584.12	1.51891	-1.06054	3877.97	1.64344	1.08199	3077.81	1.30434	-1.235	-1.1645	-1.25998	2152.63	-1.09618	-1.42979	2206.48	-1.06943	-1.39489	1.02501	0.0001	0.0004	7.3e+15	73000000	3887	mw26g09.r1 Soares mouse 3NME12 5 Mus musculus cDNA clone 671872 5' similar to gb:U24428 Mus musculus mu-class glutathione s-transferase (MOUSE);
Msa.25809.0_f_at	Gstm5	glutathione S-transferase, mu 5	Glutathione S-transferase		417.154	417.154	564.962	1.35433	513.228	1.23031	-1.1008	565.862	1.35648	1.10256	480.65	1.15221	-1.17541	-1.06778	-1.17729	426.676	1.02283	-1.1265	452.019	1.08358	-1.06334	1.0594	0.0183	1	7.21e+15	72100000	3674	AA060704 mj63b03.r1 Mus musculus cDNA, 5' end
U24428_s_at	Gstm5	glutathione S-transferase, mu 5	Glutathione S-transferase		476.022	476.022	761.114	1.59891	800.32	1.68127	1.05151	817.016	1.71634	1.02086	633.703	1.33125	-1.20106	-1.26293	-1.28927	472.345	-1.00778	-1.34161	453.322	-1.05008	-1.39791	-1.04196	0.0001	0.0043	7.24e+15	72420000	3834	Mus musculus mu-class glutathione s-transferase (mGSTM5) mRNA, complete cds
Msa.36499.0_f_at	Ywhae	tyrosine 3-monooxygenase/tryptophan 5-monooxygenase activation protein, epsilon polypeptide	G-Protein Signalin		256.96	256.96	332.007	1.29206	293.667	1.14285	-1.13056	309.622	1.20494	1.05433	302.45	1.17703	-1.09773	1.02991	-1.02371	282.822	1.10064	-1.0694	277.43	1.07966	-1.09018	-1.01943	0.0444	1	7.1e+15	71000000	3552	AA125458 mq78c10.r1 Mus musculus cDNA, 5' end
Msa.18342.0_f_at	Ywhae	tyrosine 3-monooxygenase/tryptophan 5-monooxygenase activation protein, epsilon polypeptide	G-Protein Signalin		172.932	172.932	240.032	1.38802	189.647	1.09665	-1.26568	197.887	1.14431	1.04345	203.857	1.17883	-1.17746	1.07493	1.03017	180.462	1.04355	-1.12964	169.286	-1.02153	-1.20421	-1.06602	0.0015	0.9906	7.3e+15	73000000	3927	AA000724 mg36g11.r1 Mus musculus cDNA, 5' end
Msa.7706.0_s_at	Ralb	v-ral simian leukemia viral oncogene homolog B (ras related)	GTP binding		839.196	839.196	1149.4	1.36965	1165.48	1.38881	1.01399	1144.57	1.36389	-1.01827	1065.23	1.26935	-1.07902	-1.09411	-1.07449	979.94	1.16771	-1.08704	845.109	1.00705	-1.26046	-1.15954	0.0001	0.0395	7.23e+15	72300000	3767	W20693 mb93a09.r1 Mus musculus cDNA, 5' end
l07577_s_at	Hspb1	heat shock protein 1	Heat Shock		14403.1	14403.1	22343.8	1.55132	19946.3	1.38486	-1.1202	18404.2	1.2778	-1.08379	19146.1	1.32931	-1.16702	-1.04179	1.04031	16154.2	1.12158	-1.18521	12311.6	-1.16988	-1.55512	-1.31211	0.0001	0.3887	7.3e+15	73000000	3858	Mus musculus small heat shock protein (HSP25) gene
Msa.22420.0_f_at	Hspb1	heat shock protein 1	Heat Shock		988.403	988.403	2089.58	2.1141	1862.04	1.88389	-1.1222	1913.62	1.93607	1.0277	1660.92	1.68041	-1.25809	-1.12109	-1.15214	1129.61	1.14287	-1.47035	908.54	-1.0879	-1.82812	-1.24333	0.0001	0.0023	7.3e+15	73000000	3941	AA034638 mh17a07.r1 Mus musculus cDNA, 5' end
Msa.20047.0_f_at	Hspb1	heat shock protein 1	Heat Shock		3982.03	3982.03	9051.77	2.27315	8321.87	2.08986	-1.08771	8208.66	2.06142	-1.01379	6347.42	1.59401	-1.42606	-1.31106	-1.29323	4620.21	1.16026	-1.37384	3938.09	-1.01116	-1.6118	-1.17321	0.0001	0.0004	7.3e+15	73000000	3939	AA015458 mh22b09.r1 Mus musculus cDNA, 5' end
Msa.19789.0_f_at	Hspb1	heat shock protein 1	Heat Shock		4964.36	4964.36	11692.2	2.35523	10542.4	2.12362	-1.10906	10561.1	2.12738	1.00177	8807.09	1.77406	-1.32759	-1.19704	-1.19916	5811.75	1.1707	-1.51539	5039.89	1.01521	-1.74748	-1.15315	0.0001	0.0004	7.3e+15	73000000	3936	AA015057 mh14d03.r1 Mus musculus cDNA, 5' end
Msa.21339.0_f_at	Hspb1	heat shock protein 1	Heat Shock		292.738	292.738	636.334	2.17373	565.618	1.93216	-1.12502	592.73	2.02478	1.04793	457.711	1.56355	-1.39025	-1.23575	-1.29499	333.982	1.14089	-1.37047	288.202	-1.01574	-1.58816	-1.15884	0.0001	0.0004	7.3e+15	73000000	3943	AA023750 mh81e03.r1 Mus musculus cDNA, 5' end
Msa.19821.0_f_at	Hspb1	heat shock protein 1	Heat Shock		2093.41	2093.41	4605.83	2.20016	4356.14	2.08088	-1.05732	4305.42	2.05666	-1.01178	3572.54	1.70657	-1.28923	-1.21934	-1.20514	2398.83	1.1459	-1.48928	2134.74	1.01974	-1.67352	-1.12371	0.0001	0.0004	7.3e+15	73000000	3937	AA015026 mh26f03.r1 Mus musculus cDNA, 5' end
Msa.21315.0_f_at	Hspb1	heat shock protein 1	Heat Shock		1559.19	1559.19	3856.1	2.47314	3381.07	2.16847	-1.1405	3333.3	2.13784	-1.01433	2768.4	1.77554	-1.3929	-1.22131	-1.20405	1840.7	1.18055	-1.50399	1565.68	1.00416	-1.76818	-1.17566	0.0001	0.0013	7.3e+15	73000000	3938	AA023669 mh78f08.r1 Mus musculus cDNA, 5' end
Msa.22843.0_f_at	Hspb1	heat shock protein 1	Heat Shock		2562.72	2562.72	3564.3	1.39082	3495.45	1.36396	-1.0197	3644.29	1.42204	1.04258	3251.51	1.26877	-1.0962	-1.07503	-1.1208	2747.01	1.07191	-1.18365	2548.36	-1.00564	-1.27592	-1.07795	0.0001	0.002	7.3e+15	73000000	3949	AA038607 mi88e06.r1 Mus musculus cDNA, 5' end
Msa.27940.0_s_at	2010306G19Rik	RIKEN cDNA 2010306G19 gene	Heat Shock		564.262	564.262	696.77	1.23483	627.006	1.1112	-1.11126	628.56	1.11395	1.00248	544.129	-1.037	-1.28052	-1.15231	-1.15517	540.81	-1.04337	-1.00614	568.336	1.00722	1.04449	1.0509	0.0104	1	7.4e+15	74000000	4081	AA068051 mm45c09.r1 Mus musculus cDNA, 5' end
Msa.27198.0_f_at	2010306G19Rik	RIKEN cDNA 2010306G19 gene	Heat Shock		164.251	164.251	207.715	1.26462	174.492	1.06235	-1.1904	159.461	-1.03003	-1.09426	142.056	-1.15624	-1.4622	-1.22833	-1.12252	162.917	-1.00818	1.14685	130.313	-1.26043	-1.09011	-1.25019	0.0094	1	8.23e+15	82300000	4334	AA065639 mm44g08.r1 Mus musculus cDNA, 5' end
Z29532_s_at	Fst	follistatin	Hormone/Hormone Binding	Activin inhibition	420.067	420.067	2096.65	4.99124	1881.25	4.47845	-1.1145	1708.28	4.06667	-1.10126	652.335	1.55293	-3.21408	-2.88387	-2.61871	373.359	-1.1251	-1.7472	364.693	-1.15184	-1.78872	-1.02376	0.0001	0.0024	7.4e+15	74000000	4049	M.musculus mRNA for follistatin.
AF015563_at	Prlpb	prolactin-like protein B	Hormone/Hormone Binding	Growth hormone	114.647	114.647	141.777	1.23664	128.17	1.11796	-1.10616	115.982	1.01165	-1.10509	130.784	1.14076	-1.08406	1.02039	1.12762	109.108	-1.05077	-1.19867	100.846	-1.13685	-1.29688	-1.08193	0.0081	0.9999	7.52e+15	75200000	4130	Mus musculus prolactin-like protein-B precursor (PLP-B) mRNA, complete cds.
l04503_f_at	Scgb1a1	secretoglobin, family 1A, member 1 (uteroglobin)	Hormone/Hormone Binding	Phospholipase Inhibitor	747.599	747.599	2032.41	2.71858	1533.21	2.05084	-1.32559	1291.15	1.72706	-1.18748	1320.22	1.76595	-1.53945	-1.16133	1.02252	797.037	1.06613	-1.65641	692.265	-1.07993	-1.9071	-1.15135	0.0001	0.0017	7.1e+15	71000000	3623	Mus musculus uteroglogin mRNA, complete cds
Msa.21701.0_f_at	Scgb1a1	secretoglobin, family 1A, member 1 (uteroglobin)	Hormone/Hormone Binding	Phospholipase Inhibitor	475.414	475.414	669.886	1.40906	558.969	1.17575	-1.19843	566.283	1.19114	1.01309	570.303	1.19959	-1.17461	1.02028	1.0071	471.971	-1.00729	-1.20834	455.695	-1.04327	-1.2515	-1.03572	0.0001	0.027	7.1e+15	71000000	3620	AA028261 mi17h04.r1 Mus musculus cDNA, 5' end
u77630_s_at	Adm	adrenomedullin	Hormone/Hormone Binding		275.169	275.169	548.544	1.99348	524.021	1.90436	-1.0468	515.875	1.87476	-1.01579	589.666	2.14292	1.07497	1.12527	1.14304	260.834	-1.05496	-2.26069	216.455	-1.27125	-2.72419	-1.20503	0.0001	0.0038	7.24e+15	72420000	3844	Mus musculus adrenomedullin precursor mRNA, complete cds
X97991_s_at	Calca	calcitonin/calcitonin-related polypeptide, alpha	Hormone/Hormone Binding		364.761	364.761	442.793	1.21393	394.13	1.08052	-1.12347	348.516	-1.04661	-1.13088	351.621	-1.03737	-1.25929	-1.12089	1.00891	340.382	-1.07162	-1.03302	324.794	-1.12305	-1.0826	-1.04799	0.0013	0.9862	8.1e+15	81000000	4254	M.musculus mRNA for calcitonin.
Msa.21461.0_s_at	Dtprp	decidual/trophoblast prolactin-related protein	Hormone/Hormone Binding		282.893	282.893	604.213	2.13584	413.517	1.46174	-1.46116	416.61	1.47268	1.00748	456.872	1.615	-1.3225	1.10485	1.09664	293.655	1.03804	-1.55581	272.668	-1.0375	-1.67556	-1.07697	0.0001	0.0021	7.1e+15	71000000	3621	AA108035 mp06g07.r1 Mus musculus cDNA, 5' end
AF015729_s_at	Dtprp	decidual/trophoblast prolactin-related protein	Hormone/Hormone Binding		210.97	210.97	1307.41	6.19711	605.967	2.87228	-2.15756	553.561	2.62388	-1.09467	707.269	3.35246	-1.84853	1.16717	1.27767	284.572	1.34887	-2.48538	200.736	-1.05099	-3.52339	-1.41765	0.0001	0.0014	7.1e+15	71000000	3605	Mus musculus decidual/trophoblast prolactin-related protein (d/tPRP) mRNA, complete cds.
Msa.15111.0_f_at	Igfbp2	insulin-like growth factor binding protein 2	Hormone/Hormone Binding		2686.96	2686.96	11137.8	4.14513	12372.1	4.6045	1.11082	13567.9	5.04953	1.09665	11947.9	4.44661	1.07273	-1.03551	-1.13559	12422	4.62307	1.03968	3609.15	1.34321	-3.31043	-3.44181	0.0001	0.0002	7.1e+15	71000000	3512	W65141 me02e07.r1 Mus musculus cDNA, 5' end
l05439_s_at	Igfbp2	insulin-like growth factor binding protein 2	Hormone/Hormone Binding		1506.72	1506.72	18682.5	12.3994	18422.8	12.2271	-1.0141	20110.8	13.3474	1.09162	18580.9	12.332	-1.00547	1.00858	-1.08234	21628.3	14.3545	1.16401	2659.62	1.76517	-6.98629	-8.1321	0.0001	0.0003	7.1e+15	71000000	3513	Mouse insulin-like growth factor binding protein 2 (IGFBP-2) gene, exon 4
Msa.2387.0_g_at	Igfbp3	insulin-like growth factor binding protein 3	Hormone/Hormone Binding		863.381	863.381	1253.39	1.45172	1343.53	1.55612	1.07192	1549.74	1.79497	1.15349	1676.36	1.94162	1.33746	1.24773	1.0817	882.937	1.02265	-1.89862	842.619	-1.02464	-1.98946	-1.04785	0.0001	0.063	7.1e+15	71000000	3534	X81581 M.musculus mRNA for insulin-like growth factor binding protein-3
Msa.2387.0_at	Igfbp3	insulin-like growth factor binding protein 3	Hormone/Hormone Binding		607.297	607.297	790.946	1.3024	787.804	1.29723	-1.00399	864.288	1.42317	1.09709	871.972	1.43582	1.10244	1.10684	1.00889	626.818	1.03214	-1.39111	598.267	-1.01509	-1.4575	-1.04772	0.0001	0.0617	7.3e+15	73000000	3926	X81581 M.musculus mRNA for insulin-like growth factor binding protein-3
X81584_s_at	Igfbp6	insulin-like growth factor binding protein 6	Hormone/Hormone Binding		8281.88	8281.88	17002.5	2.05297	15510	1.87276	-1.09623	16215	1.95789	1.04545	14128.1	1.7059	-1.20345	-1.09782	-1.14771	8797.62	1.06227	-1.6059	6133.97	-1.35017	-2.30325	-1.43425	0.0001	0.0055	7.3e+15	73000000	3952	M.musculus mRNA for insulin-like growth factor binding protein-6.
Msa.15880.0_s_at	Npy	neuropeptide Y	Hormone/Hormone Binding		871.409	871.409	1145.5	1.31454	1119.75	1.28498	-1.023	1060.58	1.21708	-1.05579	960.916	1.10272	-1.19209	-1.16529	-1.10372	879.117	1.00885	-1.09305	835.38	-1.04313	-1.15027	-1.05235	0.0002	0.2033	7.4e+15	74000000	4053	W70782 md91b06.r1 Mus musculus cDNA, 5' end
m13227_f_at	Penk1	preproenkephalin 1	Hormone/Hormone Binding		1237.41	1237.41	9537.08	7.70727	8834.18	7.13923	-1.07957	8624.99	6.97018	-1.02425	5621.77	4.54316	-1.69645	-1.57142	-1.53421	3377.68	2.72963	-1.66439	1515.94	1.22509	-3.70843	-2.22811	0.0001	0.0008	7.3e+15	73000000	3946	Mouse enkephalin mRNA
Msa.609.0_f_at	Penk1	preproenkephalin 1	Hormone/Hormone Binding		1241.76	1241.76	9287.85	7.4796	8797.78	7.08494	-1.0557	8377.54	6.74651	-1.05016	5546.39	4.46656	-1.67458	-1.58622	-1.51045	3274.65	2.63711	-1.69373	1442.23	1.16144	-3.84569	-2.27054	0.0001	0.0019	7.3e+15	73000000	3944	M13227 Mouse enkephalin mRNA
M34141_s_at	Ptgs1	prostaglandin-endoperoxide synthase 1	Hormone/Hormone Binding		217.763	217.763	435.706	2.00082	512.358	2.35282	1.17593	461.636	2.1199	-1.10988	540.656	2.48277	1.24087	1.05523	1.17117	197.919	-1.10026	-2.7317	221.699	1.01807	-2.43869	1.12015	0.0001	0.0217	7.1e+15	71000000	3546	Mouse prostaglandin endoperoxide (PGG/H) mRNA, complete cds
aa472062_s_at	Sra1	steroid receptor RNA activator 1	Hormone/Hormone Binding		391.362	391.362	602.544	1.53961	513.377	1.31177	-1.17369	518.954	1.32602	1.01086	516.514	1.31979	-1.16656	1.00611	-1.00472	487.615	1.24595	-1.05927	472.078	1.20624	-1.09413	-1.03291	0.0011	0.8018	7.23e+15	72264000	3707	vg97d07.r1 Soares mouse mammary gland NbMMG Mus musculus cDNA clone 873901 5'
AA198254_at	2610001E17Rik	steroid sensitive gene 1	Hormone/Hormone Binding		844.066	844.066	2035.91	2.41203	2002.17	2.37205	-1.01685	1985.2	2.35195	-1.00855	1386.63	1.6428	-1.46824	-1.44391	-1.43167	1120.2	1.32715	-1.23784	1137.35	1.34747	-1.21917	1.01531	0.0001	0.0032	7.3e+15	73000000	3951	mv47f07.r1 Soares mouse 3NME12 5 Mus musculus cDNA clone 658213 5'
X81816_s_at	Bcap31	B-cell receptor-associated protein 31	Immune Response		1766.51	1766.51	2291.23	1.29704	1995.75	1.12977	-1.14805	1838.25	1.04061	-1.08568	1942.06	1.09938	-1.17979	-1.02764	1.05647	1807.28	1.02308	-1.07458	1603.99	-1.10132	-1.21077	-1.12674	0.0008	0.9642	7.21e+15	72100000	3668	M.musculus BAP31 mRNA.
m21952_s_at	Csf1	colony stimulating factor 1 (macrophage)	Immune Response		1189.44	1189.44	2047.47	1.72137	1965.84	1.65274	-1.04153	1816.46	1.52715	-1.08223	1689.73	1.42061	-1.21171	-1.1634	-1.075	995.047	-1.19536	-1.69814	999.053	-1.19057	-1.69133	1.00403	0.0016	0.9455	7.4e+15	74000000	4025	Mouse macrophage colony-stimulating factor (4 kb) mRNA, complete cds
ET61200_g_at		Complement recepter (CRY)	Immune Response		586.322	586.322	832.181	1.41932	807.579	1.37736	-1.03046	749.475	1.27826	-1.07753	748.887	1.27726	-1.11122	-1.07837	-1.00078	684.987	1.16828	-1.09329	497.483	-1.17858	-1.50535	-1.37691	0.0001	0.0498	7.1e+15	71000000	3656	Mus musculus complement recepter (CRY) mRNA, partial cds (spleen-specific).
m34173_at	Crry	complement receptor related protein	Immune Response		1778.1	1778.1	2566.61	1.44346	2097.37	1.17956	-1.22373	2038.07	1.14621	-1.0291	2123.93	1.1945	-1.20842	1.01267	1.04213	1843.25	1.03664	-1.15228	1657.8	-1.07257	-1.28118	-1.11187	0.0029	0.9976	7.1e+15	71000000	3553	Mouse complement receptor (Crry) gene
m34173_g_at	Crry	complement receptor related protein	Immune Response		488.575	488.575	667.425	1.36606	719.256	1.47215	1.07766	652.823	1.33618	-1.10176	653.82	1.33822	-1.02081	-1.10008	1.00153	552.015	1.12985	-1.18442	449.063	-1.08799	-1.45597	-1.22926	0.0001	0.0051	7.1e+15	71000000	3611	Mouse complement receptor (Crry) gene
d63679_s_at	Daf1	decay accelerating factor 1	Immune Response		202.998	202.998	1127.21	5.5528	933.56	4.59885	-1.20743	780.52	3.84496	-1.19607	951.338	4.68643	-1.18487	1.01904	1.21885	432.224	2.1292	-2.20103	270.829	1.33414	-3.51269	-1.59593	0.0001	0.0004	7.1e+15	71000000	3638	Mouse decay-accelerating factor (DAF) mRNA, complete cds
u18797_s_at	H2-M3	histocompatibility 2, M region locus 3	Immune Response		404.308	404.308	536.006	1.32573	627.125	1.55111	1.17	504.036	1.24666	-1.24421	514.737	1.27313	-1.04132	-1.21834	1.02123	457.886	1.13252	-1.12416	463.171	1.14559	-1.11133	1.01154	0.0001	0.8879	7.1e+15	71000000	3650	Mus musculus MHC class I antigen H-2M3 (H-2M3) mRNA, partial cds
ET62191_f_at		Ig anti-DNA heavy chain VDJ	Immune Response		115.069	115.069	138.534	1.20392	149.716	1.3011	1.08072	143.267	1.24506	-1.04502	127.744	1.11015	-1.08447	-1.17201	-1.12152	106.501	-1.08044	-1.19945	118.768	1.03215	-1.07557	1.11518	0.0135	1	7.4e+15	74000000	3992	Mus musculus Ig anti-DNA heavy chain VDJ (J558) mRNA, partial cds.
Msa.2528.0_at	Igh-4	immunoglobulin heavy chain 4 (serum IgG1)	Immune Response		189.567	189.567	249.579	1.31657	232.166	1.22472	-1.075	235.474	1.24217	1.01425	215.046	1.13441	-1.16058	-1.07961	-1.09499	193.17	1.01901	-1.11325	182.611	-1.03809	-1.17762	-1.05783	0.0001	0.5576	7.3e+15	73000000	3975	X88902 M.musculus mRNA for variable heavy chain
d11468_s_at	Igh-VJ558	immunoglobulin heavy chain, (J558 family)	Immune Response		803.002	803.002	2489.13	3.09978	3664.94	4.56405	1.47238	4183.44	5.20974	1.14147	3608.5	4.49377	1.4497	-1.01564	-1.15933	1612.71	2.00835	-2.23754	1920.72	2.39193	-1.87872	1.19099	0.0003	0.5847	7.1e+15	71000000	3503	Mouse gene for immunoglobulin alpha heavy chain, switch region and constant region complete sequence
j00544_s_at	Igj	immunoglobulin joining chain	Immune Response		514.838	514.838	741.384	1.44003	1030.39	2.00139	1.38982	1099.9	2.13641	1.06746	1020.02	1.98125	1.37584	-1.01017	-1.07831	579.023	1.12467	-1.76163	623.743	1.21153	-1.63532	1.07723	0.0019	0.9892	7.24e+15	72420000	3808	Mouse Ig active J chain, partial mRNA.
ET62056_f_at		immunoglobulin kappa chain variable 28 (V28)	Immune Response		174.517	174.517	309.783	1.77508	380.272	2.17899	1.22754	417.411	2.3918	1.09766	353.261	2.02422	1.14035	-1.07646	-1.18159	226.387	1.29722	-1.56043	235.264	1.34808	-1.50156	1.03921	0.0008	0.8973	7.1e+15	71000000	3501	Mus musculus immunoglobulin rearranged kappa chain mRNA, partial cds.
ET61206_f_at		immunoglobulin kappa chain variable 28 (V28)	Immune Response		321.716	321.716	488.375	1.51803	596.119	1.85294	1.22062	608.412	1.89115	1.02062	565.932	1.7591	1.15881	-1.05334	-1.07506	345.856	1.07504	-1.63632	426.919	1.32701	-1.32562	1.23438	0.0027	0.9996	7.1e+15	71000000	3500	Mus musculus Ig light chain (Fab 17/9) mRNA, partial cds.
Msa.31658.0_s_at	Daf1	Mus musculus 0 day neonate cerebellum cDNA, RIKEN full-length enriched library, clone:C230089M12 product:unclassifiable, full insert sequence.	Immune Response		939.124	939.124	1849.86	1.96977	1495.16	1.59208	-1.23723	1464.4	1.55933	-1.021	1586.32	1.68915	-1.16614	1.06097	1.08325	1083.54	1.15377	-1.46402	983.499	1.04725	-1.61293	-1.10172	0.0001	0.0014	7.1e+15	71000000	3647	AA105579 mo58e10.r1 Mus musculus cDNA, 5' end
U15635_s_at	Samhd1	SAM domain and HD domain, 1	Immune Response		211.527	211.527	1020.94	4.82651	843.819	3.98917	-1.2099	548.473	2.59292	-1.53849	390.562	1.84639	-2.61403	-2.16053	-1.40432	302.304	1.42915	-1.29195	273.527	1.29311	-1.42787	-1.1052	0.0001	0.0014	7.1e+15	71000000	3643	Mus musculus IFN-gamma induced (Mg11) mRNA, complete cds
Msa.907.0_g_at	Tnfsf9	tumor necrosis factor (ligand) superfamily, member 9	Immune Response		238.648	238.648	365.448	1.53133	284.779	1.19331	-1.28327	264.474	1.10822	-1.07678	225.668	-1.05752	-1.61941	-1.26194	-1.17196	249.241	1.04439	1.10446	256.131	1.07326	1.13499	1.02765	0.0005	0.9388	7.4e+15	74000000	4083	L15435 Mus musculus 4-1BB ligand mRNA, complete cds
Msa.907.0_at	Tnfsf9	tumor necrosis factor (ligand) superfamily, member 9	Immune Response		182.82	182.82	300.814	1.64541	217.616	1.19033	-1.38232	191.586	1.04795	-1.13586	171.333	-1.06705	-1.75573	-1.27014	-1.11821	183.464	1.00352	1.07081	203.548	1.11338	1.18803	1.10947	0.0014	0.9351	7.4e+15	74000000	4082	L15435 Mus musculus 4-1BB ligand mRNA, complete cds
l48015_s_at	Acvrl1	activin A receptor, type II-like 1	Kinase/Effector		849.751	849.751	1051.21	1.23708	972.534	1.14449	-1.0809	938.434	1.10436	-1.03634	841.001	-1.0104	-1.24995	-1.1564	-1.11585	790.722	-1.07465	-1.06359	752.612	-1.12907	-1.11744	-1.05064	0.0006	0.8056	7.4e+15	74000000	4078	Mus musculus activin type IB receptor (ALK-1) mRNA, complete cds
aa016568_s_at	Ak2	adenylate kinase 2	Kinase/Effector		1340.91	1340.91	1623.56	1.21079	1360.3	1.01446	-1.19354	1339.94	-1.00072	-1.01519	1412.35	1.05327	-1.14955	1.03826	1.05403	1318.78	-1.01678	-1.07095	1210.92	-1.10735	-1.16634	-1.08908	0.0404	1	7.52e+15	75200000	4129	mg89c04.r1 Soares mouse embryo NbME13.5 14.5 Mus musculus cDNA clone 440166 5' similar to SW:KAD2_RAT P29410 ADENYLATE KINASE ISOENZYME 2; MITOCHONDRIAL ;.
Msa.5494.0_s_at	Dapk3	death-associated kinase 3	Kinase/Effector		367.568	367.568	506.607	1.37827	415.901	1.13149	-1.2181	458.263	1.24674	1.10186	408.763	1.11207	-1.23937	-1.01746	-1.1211	383.877	1.04437	-1.06483	389.215	1.05889	-1.05022	1.01391	0.015	1	7.3e+15	73000000	3976	AA021788 mh86h07.r1 Mus musculus cDNA, 5' end
aa407271_s_at		ESTs, Weakly similar to tuftelin 1 [Mus musculus] [M.musculus]	Kinase/Effector		181.39	181.39	220.048	1.21312	216.609	1.19417	-1.01588	204.817	1.12915	-1.05758	177.326	-1.02292	-1.24093	-1.22153	-1.15503	180.317	-1.00595	1.01687	179.069	-1.01296	1.00983	-1.00697	0.005	0.9998	7.4e+15	74000000	4072	EST02320 Mouse 7.5 dpc embryo ectoplacental cone cDNA library Mus musculus cDNA clone C0020A03 5', mRNA sequence.
u90727_s_at	Guca2b	guanylate cyclase activator 2b (retina)	Kinase/Effector		602.27	602.27	9173.82	15.2321	6297.6	10.4564	-1.45672	4417.87	7.33536	-1.42548	6756.42	11.2183	-1.35779	1.07286	1.52934	579.474	-1.03934	-11.6596	455.381	-1.32256	-14.8368	-1.2725	0.0001	0.0003	7.1e+15	71000000	3541	Mus musculus uroguanylin mRNA, complete cds.
M90388_s_at	Ptpn8	protein tyrosine phosphatase, non-receptor type 8	Kinase/Effector		133.048	133.048	167.61	1.25977	161.609	1.21467	-1.03713	132.838	-1.00158	-1.21659	156.272	1.17455	-1.07256	-1.03415	1.17641	120.627	-1.10297	-1.29549	118.681	-1.12105	-1.31674	-1.0164	0.001	0.9364	7.52e+15	75200000	4131	Mouse protein tyrosine phosphatase (70zpep) mRNA,
Msa.1608.0_g_at	Wee1	wee 1 homolog (S. pombe)	Kinase/Effector		220.964	220.964	267.964	1.21271	255.998	1.15855	-1.04674	254.75	1.1529	-1.0049	232.075	1.05028	-1.15465	-1.10308	-1.09771	229.932	1.04059	-1.00932	227.468	1.02944	-1.02025	-1.01083	0.0012	0.9426	7.1e+15	71000000	3570	D30743 Mouse mRNA for wee1 kinase
Msa.13851.0_f_at	2010317E03Rik	RIKEN cDNA 2010317E03 gene	Lipid Transport		447.222	447.222	552.971	1.23646	515.001	1.15156	-1.07373	500.549	1.11924	-1.02887	525.093	1.17412	-1.05309	1.0196	1.04904	446.319	-1.00202	-1.1765	380.804	-1.17441	-1.37891	-1.17204	0.0028	0.995	7.52e+15	75200000	4178	AA144400 mr98b11.r1 Mus musculus cDNA, 5' end
m18184_s_at	Ly6a	lymphocyte antigen 6 complex, locus A	Lymphocyte Related		3276.1	3276.1	12673.5	3.86848	8585.67	2.6207	-1.47612	7749.1	2.36534	-1.10796	7407.32	2.26102	-1.71095	-1.15908	-1.04614	4941.57	1.50837	-1.49898	3656.92	1.11624	-2.02556	-1.35129	0.0001	0.0022	7.1e+15	71000000	3594	Mouse lymphocyte differentiation antigen (Ly-6.2) mRNA, complete cds
Msa.30325.0_f_at	Ly6a	lymphocyte antigen 6 complex, locus A	Lymphocyte Related		1777.12	1777.12	8046.14	4.52762	6320.16	3.5564	-1.27309	5423.88	3.05206	-1.16525	5092.86	2.86579	-1.57989	-1.24098	-1.065	3239.49	1.82289	-1.57212	2171.69	1.22203	-2.34511	-1.49169	0.0001	0.0004	7.1e+15	71000000	3590	AA097051 mm51b03.r1 Mus musculus cDNA, 5' end
m18466_f_at	Ly6c	lymphocyte antigen 6 complex, locus C	Lymphocyte Related		2139.9	2139.9	8274.01	3.86654	6212.53	2.90319	-1.33183	5516.63	2.57798	-1.12615	4598.42	2.1489	-1.79931	-1.35101	-1.19968	3207.05	1.49869	-1.43385	2182.42	1.01987	-2.10703	-1.46949	0.0001	0.0004	7.1e+15	71000000	3591	Mouse lymphocyte differentiation antigen Ly-6C.2 mRNA, complete cds
Msa.918.0_f_at	Ly6c	lymphocyte antigen 6 complex, locus C	Lymphocyte Related		2609.14	2609.14	7774.57	2.97975	6623.27	2.53849	-1.17383	5447.97	2.08804	-1.21573	4702.51	1.80232	-1.65328	-1.40845	-1.15852	3278.26	1.25645	-1.43445	2456.75	-1.06203	-1.91412	-1.33439	0.0001	0.0004	7.1e+15	71000000	3593	D86232 House mouse; Musculus domesticus mRNA for Ly-6C variant, complete cds
Msa.21652.0_f_at	Ly6c	lymphocyte antigen 6 complex, locus C	Lymphocyte Related		2174.86	2174.86	10842	4.98516	9011.52	4.1435	-1.20313	7226.58	3.32278	-1.247	6328.58	2.90989	-1.71318	-1.42394	-1.1419	3909.34	1.79752	-1.61884	2356.78	1.08365	-2.68527	-1.65877	0.0001	0.0003	7.1e+15	71000000	3589	AA027619 mi08d05.r1 Mus musculus cDNA, 5' end
ET61114_f_at		lymphocyte antigen 6 complex, locus C	Lymphocyte Related		2495.18	2495.18	7383.04	2.95892	6118.77	2.45223	-1.20662	5046.21	2.02238	-1.21255	4349.68	1.74323	-1.69738	-1.40672	-1.16013	3070.79	1.23069	-1.41647	2376.46	-1.04996	-1.83032	-1.29217	0.0001	0.0004	7.1e+15	71000000	3595	House mouse; Musculus domesticus mRNA for Ly-6C variant, complete cds.
M99054_s_at	Acp5	acid phosphatase 5, tartrate resistant	Lysosome		697.044	697.044	1024.65	1.47	865.671	1.24192	-1.18365	870.432	1.24875	1.0055	957.02	1.37297	-1.07067	1.10552	1.09948	805.108	1.15503	-1.18869	744.787	1.06849	-1.28496	-1.08099	0.0001	0.3496	7.1e+15	71000000	3584	Mus musculus (clone lambda-MG5.3) acid phosphatase type 5 gene, complete cds
m96801_s_at	Ctsg	cathepsin G	Lysosome		620.731	620.731	1386.67	2.23393	1052.75	1.69598	-1.31719	782.148	1.26004	-1.34597	716.211	1.15382	-1.93612	-1.46989	-1.09206	599.905	-1.03472	-1.19388	554.344	-1.11976	-1.292	-1.08219	0.0001	0.0023	7.4e+15	74000000	4100	Mus musculus cathepsin G gene, complete cds
U06119_s_at	Ctsh	cathepsin H	Lysosome		1501.18	1501.18	1977.32	1.31717	2423.4	1.61432	1.2256	2186.48	1.45651	-1.10835	2335.99	1.5561	1.18139	-1.03742	1.06838	1725.64	1.14952	-1.35369	1885.71	1.25615	-1.23878	1.09276	0.0001	0.0315	7.24e+15	72420000	3832	Mus musculus cathepsin H prepropeptide (ctsH) mRNA, complete cds
Msa.3665.0_s_at	Ctsz	cathepsin Z	Lysosome		960.492	960.492	2955.41	3.07698	2644.44	2.75321	-1.11759	2315.01	2.41024	-1.1423	2155.05	2.24369	-1.37139	-1.22709	-1.07423	2014.35	2.09721	-1.06985	1336.46	1.39143	-1.61251	-1.50723	0.0001	0.0022	7.1e+15	71000000	3567	AA116604 mn26d08.r1 Mus musculus cDNA, 5' end
m57734_s_at	Glb1	galactosidase, beta 1	Lysosome		675.529	675.529	948.111	1.40351	929.151	1.37544	-1.02041	912.613	1.35096	-1.01812	930.98	1.37815	-1.0184	1.00197	1.02013	767.335	1.1359	-1.21326	763.252	1.12986	-1.21975	-1.00535	0.0023	0.9957	7.1e+15	71000000	3574	Mouse beta-galactosidase (BGAL) gene, complete cds.
C81007_rc_f_at	Rrm2	ribonucleotide reductase M2	Metabolic	DNA replication	98.4906	98.4906	143.23	1.45425	121.248	1.23106	-1.1813	108.884	1.10552	-1.11356	106.705	1.0834	-1.3423	-1.13629	-1.02042	93.699	-1.05114	-1.13881	89.5576	-1.09975	-1.19147	-1.04624	0.0001	0.0482	7.52e+15	75200000	4207	Mouse 3.5-dpc blastocyst cDNA Mus musculus cDNA clone J0092A01 3' similar to Mouse DNA for M2 subunit of mouse ribonucleotide reductase, mRNA sequence.
Msa.1141.0_s_at	Rrm2	ribonucleotide reductase M2	Metabolic	DNA replication	1646.75	1646.75	4095.15	2.4868	2902.1	1.76232	-1.4111	2009.13	1.22006	-1.44445	1840.33	1.11755	-2.22523	-1.57695	-1.09173	1634.57	-1.00745	-1.12588	1386.34	-1.18784	-1.32747	-1.17906	0.0001	0.0004	7.4e+15	74000000	4099	X15666 Mouse DNA for M2 subunit of mouse ribonucleotide reductase (EC 1.17.4.1)
m14223_s_at	Rrm2	ribonucleotide reductase M2	Metabolic	DNA replication	165.027	165.027	1466.71	8.88771	1017.65	6.16655	-1.44128	426.648	2.58533	-2.38521	305.875	1.85348	-4.79514	-3.32701	-1.39485	138.544	-1.19116	-2.20779	137.685	-1.19858	-2.22155	-1.00623	0.0001	0.0004	7.4e+15	74000000	4096	Mouse ribonucleotide reductase M2 subunit mRNA, complete cds
C81593_rc_f_at	Rrm2	ribonucleotide reductase M2	Metabolic	DNA replication	418.595	418.595	3526.27	8.42406	2234.13	5.33719	-1.57837	1106.17	2.64258	-2.01969	777.347	1.85704	-4.53629	-2.87404	-1.42301	373.824	-1.11976	-2.07944	331.119	-1.26418	-2.34763	-1.12897	0.0001	0.0004	7.4e+15	74000000	4097	Mouse 3.5-dpc blastocyst cDNA Mus musculus cDNA clone J0101H11 3' similar to Mouse ribonucleotide reductase M2 subunit mRNA, mRNA sequence.
c79615_rc_at	Rrm2	ribonucleotide reductase M2	Metabolic	DNA replication	386.197	386.197	464.635	1.2031	402.885	1.04321	-1.15327	385.854	-1.00089	-1.04414	399.495	1.03443	-1.16306	-1.00849	1.03535	356.652	-1.08284	-1.12012	380.998	-1.01365	-1.04855	1.06826	0.0282	1	7.52e+15	75200000	4186	Mouse 3.5-dpc blastocyst cDNA Mus musculus cDNA clone J0069B08 3' similar to Mouse DNA for M2 subunit of mouse ribonucleotide reductase, mRNA sequence.
aa245912_f_at	Sdhb	RIKEN cDNA 0710008N11 gene	Metabolic	Electron Transport	1903.06	1903.06	2645.01	1.38987	2407.84	1.26525	-1.0985	2187.8	1.14962	-1.10058	2054.98	1.07983	-1.28712	-1.17171	-1.06463	2189.16	1.15033	1.06529	2338.59	1.22885	1.13801	1.06826	0.0378	1	7.23e+15	72253000	3696	mx04e04.r1 Soares mouse NML Mus musculus cDNA clone 679230 5' similar to gb:M32246 SUCCINATE DEHYDROGENASE (HUMAN);
Msa.30602.0_f_at	Pgk1	phosphoglycerate kinase 1	Metabolic	Energy Metabolism	535.062	535.062	669.639	1.25152	625.604	1.16922	-1.07039	639.065	1.19438	1.02152	648.073	1.21121	-1.03328	1.03592	1.0141	655.001	1.22416	1.01069	525.149	-1.01888	-1.23408	-1.24727	0.0014	0.9101	7.1e+15	71000000	3510	AA097524 mo08d07.r1 Mus musculus cDNA, 5' end
Msa.30968.0_s_at	Prkag1	protein kinase, AMP-activated, gamma 1 non-catalytic subunit	Metabolic	Fatty Acid Synthesis	624.341	624.341	830.111	1.32958	849.753	1.36104	1.02366	850.43	1.36212	1.0008	808.084	1.2943	-1.02726	-1.05156	-1.0524	697.186	1.11667	-1.15907	614.794	-1.01553	-1.3144	-1.13401	0.0002	0.4698	7.23e+15	72300000	3723	AA103078 mo20g01.r1 Mus musculus cDNA, 5' end
AA389018_s_at	Cyp11a	cytochrome P450, 11a, cholesterol side chain cleavage	Metabolic	Glucocorticoid Metabolism	727.98	727.98	1697.4	2.33166	1315.96	1.80769	-1.28985	1080.96	1.48487	-1.21741	1213.61	1.66709	-1.39864	-1.08434	1.12271	775.582	1.06539	-1.56477	743.023	1.02066	-1.63334	-1.04382	0.0001	0.0013	7.1e+15	71000000	3622	mp13e10.r1 Life Tech mouse embryo 8 5dpc 10664019 Mus musculus cDNA clone 569130 5'
Msa.3437.0_f_at	Hspb1	heat shock protein 1	Metabolic	Glucocorticoid Metabolism	3114.62	3114.62	9782.27	3.14076	8992.66	2.88724	-1.08781	9066.31	2.91089	1.00819	6544.36	2.10117	-1.49476	-1.37411	-1.38536	4164.74	1.33716	-1.57137	3054.56	-1.01966	-2.14248	-1.36345	0.0001	0.0004	7.3e+15	73000000	3934	W08057 mb37e05.r1 Mus musculus cDNA, 5' end
X83202_s_at	Hsd11b1	hydroxysteroid 11-beta dehydrogenase 1	Metabolic	Glucocorticoid Metabolism	1078.25	1078.25	11397.6	10.5705	10121.2	9.38673	-1.12611	11802.8	10.9463	1.16615	18967.8	17.5913	1.6642	1.87406	1.60706	3613.33	3.35111	-5.2494	1942.67	1.8017	-9.76376	-1.85998	0.0001	0.0002	7.1e+15	71000000	3538	M.musculus mRNA for 11beta-hydroxysteroid dehydrogenase/carbonyl reductase.
Msa.29686.0_f_at	Hsd11b1	hydroxysteroid 11-beta dehydrogenase 1	Metabolic	Glucocorticoid Metabolism	439.612	439.612	1589.53	3.61575	1436.6	3.26788	-1.10645	1707.45	3.88399	1.18854	2402.11	5.46416	1.51121	1.67208	1.40684	696.302	1.5839	-3.44981	478.432	1.0883	-5.0208	-1.45538	0.0001	0.0004	7.1e+15	71000000	3537	AA087332 mn95e11.r1 Mus musculus cDNA, 5' end
X90647_s_at	Hsd11b2	hydroxysteroid 11-beta dehydrogenase 2	Metabolic	Glucocorticoid Metabolism	2882.33	2882.33	10483.9	3.63731	10258.8	3.55922	-1.02194	10876.6	3.77356	1.06022	11020.8	3.82359	1.05121	1.07428	1.01326	3212.41	1.11452	-3.43071	940.947	-3.06322	-11.7125	-3.41401	0.0001	0.0149	7.52e+15	75200000	4169	M.musculus DNA for hsd11b2 gene exons 2 to 5.
Msa.1920.0_s_at	Alas1	aminolevulinic acid synthase 1	Metabolic	Heme Biosynthesis	1101.4	1101.4	1910.68	1.73477	1732.6	1.57309	-1.10278	1591.04	1.44456	-1.08897	1489.51	1.35238	-1.28275	-1.1632	-1.06816	1267.8	1.15108	-1.17488	1152.03	1.04597	-1.29295	-1.10049	0.0002	0.5542	7.23e+15	72300000	3769	M63245 Mus musculus amino levulinate synthase (ALAS-H) mRNA, 3' end
Msa.23298.0_s_at	Hsd17b12	hydroxysteroid (17-beta) dehydrogenase 12	Metabolic	Steroid biosynthesis	581.817	581.817	837.084	1.43874	695.43	1.19527	-1.20369	685.855	1.17881	-1.01396	700.139	1.20337	-1.1956	1.00677	1.02083	659.229	1.13305	-1.06206	618.438	1.06294	-1.13211	-1.06596	0.0001	0.3563	7.1e+15	71000000	3575	AA048650 mj33b02.r1 Mus musculus cDNA, 5' end
Msa.1946.0_s_at	Hmgcs2	3-hydroxy-3-methylglutaryl-Coenzyme A synthase 2	Metabolic		1262.97	1262.97	1563.34	1.23783	1504.81	1.19149	-1.0389	1600.54	1.26729	1.06362	1161.97	-1.08692	-1.34542	-1.29505	-1.37744	902.659	-1.39916	-1.28727	950.678	-1.32849	-1.22225	1.0532	0.0033	0.9988	8.1e+15	81000000	4287	U12791 Mus musculus spf HMG CoA synthase mRNA, partial cds
c76421_rc_at	0610041P13Rik	acyl-Coenzyme A thioesterase 2, mitochondrial	Metabolic		445.727	445.727	896.33	2.01094	828.296	1.8583	-1.08214	801.47	1.79812	-1.03347	730.287	1.63842	-1.22737	-1.13421	-1.09747	529.823	1.18867	-1.37836	396.072	-1.12537	-1.84383	-1.33769	0.0001	0.002	7.24e+15	72420000	3825	Mouse 3.5-dpc blastocyst cDNA Mus musculus cDNA clone J0010D02 3', mRNA sequence.
Msa.18398.0_s_at	Aldh7a1	aldehyde dehydrogenase family 7, member A1	Metabolic		268.691	268.691	396.517	1.47574	367.445	1.36754	-1.07912	409.16	1.52279	1.11353	389.744	1.45053	-1.01738	1.06069	-1.04982	299.718	1.11548	-1.30037	278.857	1.03784	-1.39765	-1.07481	0.0001	0.0041	7.3e+15	73000000	3896	AA000892 mg24e01.r1 Mus musculus cDNA, 5' end
aa560507_s_at	Aldh7a1	aldehyde dehydrogenase family 7, member A1	Metabolic		1026.75	1026.75	1488.83	1.45004	1459.32	1.4213	-1.02022	1577.99	1.53687	1.08131	1418.18	1.38123	-1.04982	-1.02901	-1.11269	1147.2	1.11731	-1.2362	1114.31	1.08528	-1.27269	-1.02952	0.0001	0.0004	7.1e+15	71000000	3599	VL19C03.R1 STRATAGENE MOUSE TCELL 937311 MUS MUSCULUS CDNA CLONE 972676 5' SIMILAR TO TR:G797412 G797412 ANTIQUITIN ;
Msa.16272.0_s_at	Aldh7a1	aldehyde dehydrogenase family 7, member A1	Metabolic		345.576	345.576	436.377	1.26276	404.886	1.17163	-1.07778	416.289	1.20462	1.02816	401.775	1.16263	-1.08612	-1.00774	-1.03612	320.104	-1.07957	-1.25514	336.151	-1.02804	-1.19522	1.05013	0.0001	0.0578	7.3e+15	73000000	3917	W75644 me49b09.r1 Mus musculus cDNA, 5' end
j05663_s_at	Akr1b7	aldo-keto reductase family 1, member B7	Metabolic		162.136	162.136	3582.4	22.095	2132.29	13.1512	-1.68008	1353.28	8.34656	-1.57565	1539	9.49204	-2.32774	-1.3855	1.13724	283.033	1.74565	-5.43754	156.881	-1.0335	-9.81	-1.80413	0.0001	0.0004	7.1e+15	71000000	3640	Mouse vas deferens androgen related protein (MVDP) mRNA, complete cds
U37091_s_at	Car4	carbonic anhydrase 4	Metabolic		406.038	406.038	619.096	1.52473	550.823	1.35658	-1.12395	507.12	1.24895	-1.08618	613.513	1.51098	-1.0091	1.11381	1.2098	348.689	-1.16447	-1.75948	364.825	-1.11296	-1.68166	1.04628	0.0001	0.0365	7.52e+15	75200000	4133	Mus musculus carbonic anhydrase IV gene, complete cds
u01163_s_at	Cpt2	carnitine palmitoyltransferase 2	Metabolic		828.549	828.549	1208.78	1.45891	1215.19	1.46665	1.0053	1101.82	1.32982	-1.10289	963.367	1.16272	-1.25475	-1.2614	-1.14372	878.551	1.06035	-1.09654	888.689	1.07258	-1.08403	1.01154	0.0008	0.9534	7.4e+15	74000000	4039	Mus musculus 129SV carnitine palmitoyltransferase II mRNA, complete cds
aa250357_at	Gatm	glycine amidinotransferase (L-arginine:glycine amidinotransferase)	Metabolic		75.6687	75.6687	133.465	1.7638	101.036	1.33524	-1.32096	86.7853	1.14691	-1.16421	80.8437	1.06839	-1.6509	-1.24977	-1.07349	75.3621	-1.00407	-1.07274	70.7565	-1.06942	-1.14256	-1.06509	0.0001	0.0046	7.4e+15	74000000	4102	mz60e10.r1 Soares mouse lymph node NbMLN Mus musculus cDNA clone 717834 5'
Msa.738.0_s_at	Hal	histidine ammonia lyase	Metabolic		179.149	179.149	225.308	1.25766	250.129	1.39621	1.11017	269.547	1.5046	1.07763	203.801	1.13761	-1.10553	-1.22732	-1.3226	217.526	1.21422	1.06735	201.663	1.12567	-1.0106	-1.07866	0.0001	0.0792	7.1e+15	71000000	3484	L07645 Mouse histidase locus histidine ammonia-lyase mRNA, complete cds
u55060_s_at	Lgals9	lectin, galactose binding, soluble 9	Metabolic		769.9	769.9	1076.71	1.3985	1019.5	1.32419	-1.05611	909.362	1.18114	-1.12111	992.559	1.2892	-1.08478	-1.02714	1.09149	1031.97	1.3404	1.03971	780.891	1.01428	-1.27106	-1.32153	0.0004	0.5722	7.1e+15	71000000	3561	Mus musculus beta-galactoside binding lectin mRNA, complete cds.
U04299_s_at	Man1a	mannosidase 1, alpha	Metabolic		515.761	515.761	866.322	1.6797	968.226	1.87728	1.11763	850.269	1.64857	-1.13873	838.461	1.62568	-1.03323	-1.15477	-1.01408	568.891	1.10301	-1.47385	475.286	-1.08516	-1.76412	-1.19694	0.0001	0.0341	7.23e+15	72300000	3784	Mus musculus BALB/c mannosyl-oligosaccharide alpha
X61172_s_at	Man2a1	mannosidase 2, alpha 1	Metabolic		721.924	721.924	1475.3	2.04357	1512.33	2.09486	1.0251	1359.41	1.88304	-1.11249	1036.39	1.43559	-1.4235	-1.45923	-1.31168	923.264	1.27889	-1.12253	1090.49	1.51054	1.0522	1.18113	0.0001	0.0107	7.1e+15	71000000	3498	Mouse mRNA for alpha-mannosidase II.
AJ001118_s_at	Mgll	monoglyceride lipase	Metabolic		942.722	942.722	1484.66	1.57487	1552.5	1.64683	1.04569	1582.78	1.67895	1.0195	1726.9	1.83183	1.16316	1.11233	1.09105	921.308	-1.02324	-1.8744	816.536	-1.15454	-2.11491	-1.12831	0.0001	0.0802	7.1e+15	71000000	3533	Mus musculus mRNA for monoglyceride lipase.
Msa.2121.0_f_at	Pon2	paraoxonase 2	Metabolic		323.873	323.873	444.575	1.37269	406.349	1.25466	-1.09407	400.106	1.23538	-1.0156	412.559	1.27383	-1.07761	1.01528	1.03112	390.732	1.20644	-1.05586	319.976	-1.01218	-1.28934	-1.22113	0.0002	0.1671	7.3e+15	73000000	3929	L48514 Mus musculus paraoxonase 2 (PON2) mRNA, complete cds
Msa.2122.0_s_at	Pon3	paraoxonase 3	Metabolic		250.593	250.593	449.947	1.79553	369.245	1.47348	-1.21856	378.648	1.51101	1.02547	338.373	1.35029	-1.32974	-1.09124	-1.11903	349.893	1.39626	1.03405	266.955	1.0653	-1.26752	-1.31068	0.0001	0.0229	7.1e+15	71000000	3610	L76193 Mus musculus paraoxonase-3 (Pon3) mRNA, complete cds
aa108760_s_at	2610524G07Rik	RIKEN cDNA 2610524G07 gene	Metabolic		2907.65	2907.65	4699.26	1.61617	4270.43	1.46869	-1.10042	4081.54	1.40372	-1.04628	4173.95	1.43551	-1.12585	-1.02311	1.02264	3762.81	1.29411	-1.10926	3497.87	1.20299	-1.19328	-1.07574	0.0001	0.0158	7.1e+15	71000000	3494	mp35e02.r1 Barstead MPLRB1 Mus musculus cDNA clone 571226 5' similar to TR:G969170 G969170 PX19. ;
u27455_s_at	Sptlc2	serine palmitoyltransferase, long chain base subunit 2	Metabolic		525.762	525.762	1030.81	1.9606	897.461	1.70697	-1.14859	790.649	1.50382	-1.13509	868.194	1.65131	-1.1873	-1.03371	1.09808	655.254	1.24629	-1.32497	580.603	1.10431	-1.49533	-1.12858	0.0001	0.0004	7.1e+15	71000000	3641	Mus musculus serine palmitoyltransferase LCB2 subu
Msa.32536.0_f_at	Sgk	serum/glucocorticoid regulated kinase	Metabolic		197.029	197.029	292.12	1.48263	300.387	1.52458	1.0283	318.883	1.61846	1.06157	288.134	1.4624	-1.01383	-1.04253	-1.10672	275.562	1.39859	-1.04562	217.268	1.10272	-1.32617	-1.2683	0.0001	0.0037	7.23e+15	72300000	3736	AA107515 mp05g08.r1 Mus musculus cDNA, 5' end
D42048_s_at	Sqle	squalene epoxidase	Metabolic		294.067	294.067	355.913	1.21031	331.619	1.1277	-1.07326	377.465	1.2836	1.13825	400.596	1.36226	1.12555	1.208	1.06128	260.85	-1.12734	-1.53574	260.394	-1.12931	-1.53842	-1.00175	0.002	0.9965	7.52e+15	75200000	4142	Mouse mRNA for squalene epoxidase, complete cds
u06670_s_at	Vldlr	very low density lipoprotein receptor	Metabolic		1684.21	1684.21	2264.39	1.34448	2374.33	1.40976	1.04855	2018.05	1.19822	-1.17655	2339.33	1.38898	1.0331	-1.01496	1.15921	1295.64	-1.2999	-1.80554	636.905	-2.64436	-3.67297	-2.03428	0.0002	0.0241	8.1e+15	81000000	4260	Mus musculus very low density lipoprotein receptor mRNA, complete cds
Msa.164.0_at	Nt5e	5' nucleotidase, ecto	Misc		602.206	602.206	771.689	1.28144	893.062	1.48298	1.15728	924.674	1.53548	1.0354	774.351	1.28586	1.00345	-1.15331	-1.19413	624.421	1.03689	-1.24011	550.056	-1.09481	-1.40777	-1.1352	0.0001	0.1721	7.3e+15	73000000	3881	L12059 Mus musculus ecto-5'-nucleotidase (Cd73) mRNA, complete cds
Msa.20221.0_f_at		AA016738 mh39d07.r1 Mus musculus cDNA, 5' end	Misc		889.32	889.32	2117.35	2.38086	1774.59	1.99544	-1.19315	1757	1.97566	-1.01001	1361.4	1.53083	-1.55527	-1.3035	-1.29058	996.265	1.12025	-1.3665	831.949	-1.06896	-1.6364	-1.19751	0.0001	0.0004	7.3e+15	73000000	3947	AA016738 mh39d07.r1 Mus musculus cDNA, 5' end
Msa.20293.0_s_at		AA017783 mh45b09.r1 Mus musculus cDNA, 5' end	Misc		313.268	313.268	410.477	1.31031	299.635	-1.0455	-1.36992	302.799	-1.03457	1.01056	313.07	-1.00063	-1.31114	1.04484	1.03392	325.791	1.03998	1.04063	274.69	-1.14044	-1.13972	-1.18603	0.0407	1	8.1e+15	81000000	4245	AA017783 mh45b09.r1 Mus musculus cDNA, 5' end
Msa.20341.0_f_at		AA017963 mh46c11.r1 Mus musculus cDNA, 5' end	Misc		838.614	838.614	2610	3.11228	2167.9	2.5851	-1.20393	2120.45	2.52852	-1.02238	1492.88	1.78017	-1.7483	-1.45216	-1.42038	934.539	1.11438	-1.59745	791.541	-1.05947	-1.88604	-1.18066	0.0001	0.0004	7.3e+15	73000000	3942	AA017963 mh46c11.r1 Mus musculus cDNA, 5' end
Msa.28615.0_s_at		AA072278 mf13h11.r1 Mus musculus cDNA, 5' end	Misc		729.642	729.642	1456.86	1.99667	1842.91	2.52578	1.26499	1766.16	2.42058	-1.04346	1355.03	1.85711	-1.07515	-1.36006	-1.30341	823.151	1.12816	-1.64614	722.983	-1.00921	-1.87421	-1.13855	0.0001	0.0004	7.3e+15	73000000	3889	AA072278 mf13h11.r1 Mus musculus cDNA, 5' end
Msa.10568.0_f_at		AA166583 ms36f12.r1 Mus musculus cDNA, 5' end	Misc		2900.55	2900.55	4278.12	1.47493	3718.67	1.28206	-1.15044	3709.84	1.27901	-1.00238	3387.29	1.16781	-1.26299	-1.09783	-1.09522	2226.92	-1.30249	-1.52106	2326.24	-1.24688	-1.45612	1.0446	0.0001	0.0207	7.52e+15	75200000	4194	AA166583 ms36f12.r1 Mus musculus cDNA, 5' end
m10319_s_at	Ada	adenosine deaminase	Misc		261.828	261.828	349.456	1.33468	331.734	1.26699	-1.05342	317.009	1.21075	-1.04645	277.797	1.06099	-1.25796	-1.19416	-1.14115	239.15	-1.09483	-1.1616	214.255	-1.22204	-1.29657	-1.11619	0.0003	0.3743	7.4e+15	74000000	4074	Mouse adenosine deaminase mRNA, complete cds
aa111276_s_at	A2m	alpha-2-macroglobulin	Misc		427.591	427.591	939.378	2.19691	506.951	1.1856	-1.853	446.256	1.04365	-1.13601	468.795	1.09636	-2.00381	-1.08139	1.05051	308.03	-1.38814	-1.52191	264.115	-1.61896	-1.77497	-1.16628	0.0001	0.0278	8.1e+15	81000000	4243	mo53e03.r1 Life Tech mouse embryo 10 5dpc 10665016 Mus musculus cDNA clone 557308 5' similar to gb:A21187 ALPHA-2-MACROGLOBULIN PRECURSOR (HUMAN); gb:M65736 Mouse murinoglobulin mRNA; complete cds (MOUSE);
aa509429_s_at	Amotl2	angiomotin like 2	Misc		973.726	973.726	1610.27	1.65372	1928.89	1.98094	1.19787	1825.26	1.87451	-1.05678	1508.68	1.54939	-1.06734	-1.27853	-1.20984	885.821	-1.09924	-1.70314	1200.54	1.23294	-1.25666	1.35529	0.0001	0.0201	7.1e+15	71000000	3624	vg29g06.r1 Soares mouse mammary gland NbMMG Mus musculus cDNA clone 862810 5'
Msa.4788.0_s_at	Cd81	CD 81 antigen	Misc		6969.58	6969.58	10896.3	1.56341	10213.2	1.4654	-1.06688	9995.68	1.43419	-1.02177	8513.08	1.22146	-1.27995	-1.19971	-1.17416	6488.22	-1.07419	-1.31208	5590.83	-1.24661	-1.52269	-1.16051	0.0001	0.0064	7.4e+15	74000000	4075	W98255 me74g02.r1 Mus musculus cDNA, 5' end
Msa.33047.0_g_at	Cd151	CD151 antigen	Misc		1405.69	1405.69	2140.18	1.5225	2046.7	1.45601	-1.04567	2157.43	1.53478	1.0541	1895.96	1.34877	-1.12881	-1.07951	-1.13791	1787.36	1.27152	-1.06076	1429.14	1.01668	-1.32664	-1.25066	0.0001	0.0035	7.1e+15	71000000	3523	AA109912 mp10d12.r1 Mus musculus cDNA, 5' end
Msa.15200.0_s_at	Cd34	CD34 antigen	Misc		636.174	636.174	1127.14	1.77175	980.947	1.54195	-1.14903	965.658	1.51791	-1.01583	699.304	1.09923	-1.61181	-1.40275	-1.38088	548.338	-1.16019	-1.27531	439.682	-1.4469	-1.59048	-1.24713	0.0001	0.0013	7.52e+15	75200000	4212	W65699 me13a09.r1 Mus musculus cDNA, 5' end
Msa.5254.0_s_at	Cd34	CD34 antigen	Misc		916.741	916.741	1649.89	1.79974	1710.22	1.86555	1.03657	1502.35	1.6388	-1.13836	1004.42	1.09565	-1.64263	-1.70269	-1.49574	820.012	-1.11796	-1.22489	622.003	-1.47385	-1.61482	-1.31834	0.0001	0.0067	7.52e+15	75200000	4213	AA064307 mj67a04.r1 Mus musculus cDNA, 5' end
Msa.18226.0_s_at	Cd34	CD34 antigen	Misc		1272.41	1272.41	2595.22	2.0396	2219.84	1.74459	-1.1691	2104.97	1.65431	-1.05457	1527.89	1.20078	-1.69857	-1.45288	-1.3777	1124.61	-1.13142	-1.35859	852.394	-1.49275	-1.79247	-1.31936	0.0001	0.0035	7.4e+15	74000000	4004	AA000252 mg32g06.r1 Mus musculus cDNA, 5' end
m55561_s_at	Cd52	CD52 antigen	Misc		1437.63	1437.63	1987.57	1.38254	1831.18	1.27375	-1.08541	1621.76	1.12808	-1.12913	1747.87	1.2158	-1.13714	-1.04766	1.07776	1357.61	-1.05894	-1.28746	1239.49	-1.15985	-1.41015	-1.09529	0.0001	0.1136	7.3e+15	73000000	3931	Mouse phosphatidylinositol-linked antigen (pB7) mR
AA690006_at	Cd59a	CD59a antigen	Misc		1157.88	1157.88	1650.96	1.42585	1686.7	1.45671	1.02165	1579.57	1.36419	-1.06782	1255.36	1.08419	-1.31513	-1.3436	-1.25826	1210.89	1.04578	-1.03672	1308.37	1.12997	1.04222	1.0805	0.0007	0.8985	7.4e+15	74000000	4042	vt64e07.r1 Barstead mouse irradiated colon MPLRB7 Mus musculus cDNA clone 1167876 5', mRNA sequence.
Msa.23858.0_s_at	Cdr2	cerebellar degeneration-related 2	Misc		186.454	186.454	344.157	1.8458	305.624	1.63913	-1.12608	336.711	1.80586	1.10172	362.495	1.94415	1.05328	1.18608	1.07657	181.397	-1.02788	-1.99835	142.299	-1.3103	-2.54742	-1.27476	0.0001	0.0127	7.24e+15	72420000	3840	AA051446 mj51c10.r1 Mus musculus cDNA, 5' end
Msa.18644.0_f_at	Cdr2	cerebellar degeneration-related 2	Misc		261.485	261.485	331.924	1.26938	322.137	1.23195	-1.03038	330.267	1.26304	1.02524	338.829	1.29579	1.0208	1.05182	1.02593	271.739	1.03921	-1.24689	241.193	-1.08413	-1.4048	-1.12664	0.0001	0.4594	7.21e+15	72100000	3682	AA104878 mo42e12.r1 Mus musculus cDNA, 5' end
U88588_s_at	Cdr2	cerebellar degeneration-related 2	Misc		240.783	240.783	388.546	1.61368	420.446	1.74616	1.0821	420.555	1.74661	1.00026	464.827	1.93048	1.19632	1.10556	1.10527	249.673	1.03692	-1.86175	202.925	-1.18656	-2.29064	-1.23037	0.0001	0.01	7.24e+15	72420000	3830	Mus musculus cdr2 mRNA, complete cds.
x99572_s_at	Figf	c-fos induced growth factor	Misc		714.049	714.049	2270.82	3.1802	2180.3	3.05342	-1.04152	2184.27	3.05899	1.00182	1459.17	2.04351	-1.55624	-1.49421	-1.49693	1109.83	1.55428	-1.31476	1044.03	1.46212	-1.39763	-1.06303	0.0001	0.0248	7.3e+15	73000000	3950	M.musculus mRNA for new member of PDGF/VEGT family of growth factors.
D45889_g_at		chondroitin sulfate proteoglycan 2	Misc		235.295	235.295	359.719	1.5288	464.27	1.97314	1.29065	395.384	1.68038	-1.17423	312.746	1.32917	-1.15019	-1.48449	-1.26423	242.343	1.02995	-1.29051	280.355	1.1915	-1.11554	1.15685	0.0001	0.0519	7.23e+15	72300000	3786	Mouse DNA for PG-M core protein, exon 15
d28599_s_at	Cspg2	chondroitin sulfate proteoglycan 2	Misc		120.289	120.289	152.077	1.26427	173.061	1.43872	1.13798	157.653	1.31062	-1.09774	133.25	1.10775	-1.14129	-1.29877	-1.18314	120.721	1.00359	-1.10378	113.197	-1.06265	-1.17715	-1.06647	0.0002	0.4712	7.4e+15	74000000	4054	Mouse pgM3 mRNA for proteoglycan PG-M(V3), complet
aa611425_s_at	Cops6	COP9 (constitutive photomorphogenic) homolog, subunit 6 (Arabidopsis thaliana)	Misc		1895.06	1895.06	2478.82	1.30804	2258.66	1.19187	-1.09747	1989.76	1.04997	-1.13514	1917.14	1.01165	-1.29298	-1.17814	-1.03788	2096.35	1.10622	1.09348	1645.44	-1.1517	-1.16512	-1.27403	0.0083	1	7.21e+15	72100000	3658	vo51g02.r1 Barstead mouse irradiated colon MPLRB7 Mus musculus cDNA clone 1053458 5' similar to SW:MV34_MOUSE P26516 MOV34 PROTEIN. ;, mRNA sequence.
Msa.559.0_f_at	Cryab	crystallin, alpha B	Misc		1344.18	1344.18	2754.03	2.04886	2327.53	1.73156	-1.18324	2346.98	1.74603	1.00836	2278.03	1.69474	-1.20895	-1.02173	-1.03027	1889.8	1.40591	-1.20544	1568.97	1.16723	-1.45193	-1.20448	0.0001	0.1014	7.1e+15	71000000	3489	M73741 Mouse alpha-B2-crystallin gene, complete cds
m63170_f_at	Cryab	crystallin, alpha B	Misc		1370.45	1370.45	3054.82	2.22906	2743.45	2.00185	-1.1135	2507.81	1.82991	-1.09396	2573.87	1.87812	-1.18686	-1.06588	1.02634	2015.49	1.47067	-1.27705	1873.19	1.36684	-1.37406	-1.07597	0.0001	0.1533	7.1e+15	71000000	3488	Mouse alpha-B crystallin mRNA
M13018_f_at	Crip1	cysteine rich intestinal protein	Misc		1274.77	1274.77	3167.56	2.4848	2818.58	2.21105	-1.12381	2561.13	2.00909	-1.10052	2306.91	1.80966	-1.37308	-1.2218	-1.1102	1872.43	1.46883	-1.23204	1506.25	1.18158	-1.53156	-1.24311	0.0001	0.0055	7.1e+15	71000000	3587	Mouse cysteine-rich intestinal protein (CRIP) mRNA, complete cds
Msa.554.0_f_at	Crip1	cysteine rich intestinal protein	Misc		1249.79	1249.79	2824.06	2.25962	2661.68	2.1297	-1.06101	2334	1.86751	-1.14039	2336	1.86911	-1.20893	-1.13942	1.00085	1764.95	1.41219	-1.32355	1466.51	1.1734	-1.5929	-1.20351	0.0001	0.0259	7.1e+15	71000000	3588	M13018 Mouse cysteine-rich intestinal protein (CRIP) mRNA, complete cds
m32490_s_at	Cyr61	cysteine rich protein 61	Misc		440.446	440.446	615.366	1.39714	745.222	1.69197	1.21102	950.035	2.15698	1.27483	815.661	1.8519	1.32549	1.09452	-1.16474	355.567	-1.23872	-2.29397	421.776	-1.04427	-1.93387	1.18621	0.0004	0.7053	7.52e+15	75200000	4157	Mouse Cyr61 mRNA, complete cds
u84211_s_at		Defender against death 1 protein (DAD1) gene, untranslated exon 3.	Misc		3630.36	3630.36	5304.43	1.46113	4908.16	1.35198	-1.08074	4270.39	1.1763	-1.14935	4624.66	1.27388	-1.14699	-1.0613	1.08296	3956.06	1.08971	-1.16901	3532.27	-1.02777	-1.30926	-1.11998	0.0383	1	7.23e+15	72261000	3700	Mus musculus defender against death 1 protein (DAD1) gene, untranslated exon 3.
U28168_s_at	Dp1	deleted in polyposis 1	Misc		1082.92	1082.92	1432.06	1.32241	1412.95	1.30476	-1.01352	1314.28	1.21365	-1.07508	1212.01	1.11921	-1.18156	-1.16579	-1.08438	1147.86	1.05997	-1.05588	935.775	-1.15724	-1.29519	-1.22664	0.0013	0.9759	7.52e+15	75200000	4150	Mus musculus GP106 mRNA, complete cds
AF021031_g_at	Dgcr6	DiGeorge syndrome critical region gene 6	Misc		429.584	429.584	624.158	1.45294	573.776	1.33565	-1.08781	545.213	1.26916	-1.05239	471.23	1.09694	-1.32453	-1.21761	-1.157	481.601	1.12109	1.02201	549.409	1.27893	1.16591	1.1408	0.0137	1	7.4e+15	74000000	3977	Mus musculus Dgcr6 protein (Dgcr6) mRNA, partial cds.
R74724_rc_at	D2Bwg0891e	DNA segment, Chr 2, Brigham & Women's Genetics 0891 expressed	Misc		2269.31	2269.31	2971.72	1.30953	3233.16	1.42474	1.08798	2958.31	1.30362	-1.09291	2035.79	-1.1147	-1.45974	-1.58816	-1.45315	1379.2	-1.64538	-1.47607	1232.93	-1.84058	-1.65119	-1.11864	0.0001	0.0004	8.1e+15	81000000	4281	MDB0891 Mouse brain, Stratagene Mus musculus cDNA 3'end.
aa177625_s_at	D6Ertd365e	DNA segment, Chr 6, ERATO Doi 365, expressed	Misc		243.525	243.525	311.733	1.28008	384.309	1.57811	1.23282	432.002	1.77395	1.1241	362.883	1.49012	1.16408	-1.05905	-1.19047	277.364	1.13895	-1.30833	287.14	1.1791	-1.26378	1.03525	0.0001	0.0035	7.3e+15	73000000	3901	mt32f10.r1 Soares mouse 3NbMS Mus musculus cDNA clone 622795 5'
aa268073_s_at	D7Wsu86e	DNA segment, Chr 7, Wayne State University 86, expressed	Misc		2193.5	2193.5	3654.12	1.66588	3283.98	1.49714	-1.11271	2552.08	1.16347	-1.28678	2290.72	1.04432	-1.59519	-1.4336	-1.1141	1828.27	-1.19977	-1.25294	1615.28	-1.35797	-1.41816	-1.13186	0.0001	0.1076	7.52e+15	75200000	4208	va89e06.r1 Soares mouse 3NME12 5 Mus musculus cDNA clone 746626 5'
aa266385_s_at	DXImx39e	DNA segment, Chr X, Immunex 39, expressed	Misc		445.691	445.691	761.527	1.70865	657.947	1.47624	-1.15743	581.682	1.30512	-1.13111	541.095	1.21406	-1.40738	-1.21596	-1.07501	623.071	1.39799	1.1515	577.01	1.29464	1.06638	-1.07983	0.007	1	7.23e+15	72253000	3697	mz67d06.r1 Soares mouse lymph node NbMLN Mus musculus cDNA clone 718475 5'
D89063_s_at	Ddost	dolichyl-di-phosphooligosaccharide-protein glycotransferase	Misc		2728.87	2728.87	4434.22	1.62493	4407.91	1.61529	-1.00597	4152.64	1.52175	-1.06147	3956.23	1.44977	-1.12082	-1.11417	-1.04965	3058.52	1.1208	-1.29351	2357.22	-1.15766	-1.67835	-1.29751	0.0001	0.0008	7.24e+15	72420000	3820	Mus musculus mRNA for oligosaccharyltransferase, complete cds.
u25633_s_at	Emp1	epithelial membrane protein 1	Misc		1173.68	1173.68	2965.26	2.52647	3443.66	2.93408	1.16133	3175.5	2.7056	-1.08445	2679.61	2.28309	-1.1066	-1.28514	-1.18506	2360.32	2.01105	-1.13527	1455.67	1.24026	-1.84082	-1.62147	0.0001	0.0279	7.24e+15	72420000	3826	Mus musculus tumor-associated membrane protein (TMP) mRNA, complete cds
aa407875_s_at	2310061A22Rik	EST AA407874	Misc		484.311	484.311	617.525	1.27506	546.586	1.12859	-1.12979	545.339	1.12601	-1.00229	611.429	1.26247	-1.00997	1.11863	1.12119	461.643	-1.0491	-1.32446	453.079	-1.06893	-1.3495	-1.0189	0.0175	1	7.21e+15	72100000	3667	EST02474 Mouse 7.5 dpc embryo ectoplacental cone cDNA library Mus musculus cDNA clone C0022C01 5'
aa289002_s_at		ESTs	Misc		241.955	241.955	1654.43	6.83776	1858.79	7.68237	1.12352	1388.72	5.73959	-1.33849	591.874	2.44621	-2.79524	-3.14051	-2.34631	278.936	1.15284	-2.1219	293.605	1.21347	-2.01588	1.05259	0.0001	0.0014	7.4e+15	74000000	4030	vb48a04.r1 Soares mouse lymph node NbMLN Mus musculus cDNA clone 752142 5'
w30505_s_at		ESTs	Misc		1169.49	1169.49	1469.89	1.25687	1253.83	1.07212	-1.17232	1143.87	-1.0224	-1.09614	1123.63	-1.04081	-1.30816	-1.11587	-1.01801	1147.44	-1.01921	1.02119	957.194	-1.22179	-1.17388	-1.19876	0.0001	0.0292	8.1e+15	81000000	4253	mc21f12.r1 Soares mouse p3NMF19.5 Mus musculus cDNA clone 349199 5', mRNA sequence.
aa407151_rc_at		ESTs	Misc		93.3217	93.3217	140.964	1.51052	146.998	1.57517	1.0428	141.428	1.51548	-1.03939	142.427	1.5262	1.01038	-1.03209	1.00707	109.605	1.17448	-1.29947	100.97	1.08196	-1.41059	-1.08552	0.0001	0.0238	7.24e+15	72420000	3828	EST02135 Mouse 7.5 dpc embryo ectoplacental cone cDNA library Mus musculus cDNA clone C0017H04 3'
aa163876_s_at	---	ESTs	Misc		302.492	302.492	573.444	1.89573	395.489	1.30744	-1.44996	293.096	-1.03206	-1.34935	281.907	-1.07302	-2.03416	-1.4029	-1.03969	258.623	-1.16963	-1.09003	231.383	-1.30732	-1.21836	-1.11773	0.0001	0.0559	8.1e+15	81000000	4255	mr18d04.r1 Soares mouse 3NbMS Mus musculus cDNA clone 597799 5'
aa521747_s_at		ESTs, Weakly similar to klotho [Mus musculus] [M.musculus]	Misc		143.401	143.401	187.071	1.30453	187.884	1.3102	1.00435	156.733	1.09297	-1.19875	132.847	-1.07945	-1.40818	-1.4143	-1.17981	128.118	-1.11929	-1.03691	121.943	-1.17597	-1.08941	-1.05064	0.0002	0.5733	8.1e+15	81000000	4278	vi15g12.r1 Barstead mouse proximal colon MPLRB6 Mus musculus cDNA clone 903910 5'
X68193_f_at	Nme2	expressed in non-metastatic cells 2, protein (NM23B) (nucleoside diphosphate kinase)	Misc		4270.09	4270.09	5357.01	1.25454	4500.63	1.05399	-1.19028	4160.47	-1.02635	-1.08176	4219.75	-1.01193	-1.26951	-1.06656	1.01425	4001.81	-1.06704	-1.05446	3187.46	-1.33965	-1.32386	-1.25549	0.0018	0.9986	8.1e+15	81000000	4218	M.musculus mRNA for nucleoside diphoshate kinase B.
Msa.18493.0_f_at	Nme2	expressed in non-metastatic cells 2, protein (NM23B) (nucleoside diphosphate kinase)	Misc		2798.3	2798.3	3454.02	1.23433	2733.17	-1.02383	-1.26374	2587	-1.08168	-1.0565	2682.98	-1.04298	-1.28738	-1.01871	1.0371	2717.22	-1.02984	1.01276	2233.31	-1.25298	-1.20135	-1.21668	0.0013	0.9498	8.1e+15	81000000	4219	AA002621 mg55f02.r1 Mus musculus cDNA, 5' end
aa267342_s_at	Neu1	expressed sequence AA407268	Misc		1031.01	1031.01	1818	1.76332	2162.18	2.09715	1.18932	2327.69	2.25768	1.07655	1925.71	1.86779	1.05925	-1.1228	-1.20874	1017.21	-1.01356	-1.89312	941.436	-1.09515	-2.0455	-1.08049	0.0001	0.0004	7.3e+15	73000000	3895	mz96c10.r1 Soares mouse lymph node NbMLN Mus musculus cDNA clone 721266 5'
aa420407_rc_s_at	Uap1	expressed sequence AA420407	Misc		597.975	597.975	1572.22	2.62924	1484.6	2.48271	-1.05902	1271.19	2.12582	-1.16788	1261.21	2.10914	-1.24659	-1.17712	-1.00791	558.138	-1.07138	-2.25968	524.598	-1.13987	-2.40415	-1.06393	0.0001	0.0014	7.24e+15	72420000	3821	vc51b11.r1 Knowles Solter mouse 2 cell Mus musculus cDNA clone 778077 3' similar to TR:G688011 G688011 AGX-1 ANTIGEN ;
aa591007_s_at	1110004P15Rik	expressed sequence AA589382	Misc		5370.26	5370.26	8508.17	1.58431	7638.51	1.42237	-1.11385	6797.26	1.26572	-1.12376	5435.62	1.01217	-1.56526	-1.40527	-1.2505	4219.7	-1.27266	-1.28815	3743.57	-1.43453	-1.45199	-1.12719	0.0001	0.0348	7.52e+15	75200000	4209	vn61f04.r1 Barstead mouse proximal colon MPLRB6 Mus musculus cDNA clone 1025695 5', mRNA sequence.
aa545229_s_at	Kctd9	expressed sequence AA675328	Misc		335.974	335.974	622.918	1.85406	653.044	1.94373	1.04836	637.956	1.89882	-1.02365	512.355	1.52498	-1.21579	-1.27459	-1.24514	474.8	1.4132	-1.0791	385.895	1.14858	-1.32771	-1.23039	0.0001	0.0035	7.1e+15	71000000	3602	vj91g11.s1 Knowles Solter mouse 2 cell Mus musculus cDNA clone 944516 5'
aa051505_s_at	Kdelr3	expressed sequence AI173274	Misc		1434.86	1434.86	3164.72	2.2056	2901.01	2.02181	-1.0909	2341.46	1.63184	-1.23897	1893.36	1.31954	-1.67149	-1.5322	-1.23667	1556.28	1.08463	-1.21659	1544.81	1.07663	-1.22563	-1.00743	0.0014	0.9857	7.23e+15	72264000	3705	mj53e12.r1 Soares mouse embryo NbME13.5 14.5 Mus musculus cDNA clone 479854 5'
aa674986_s_at	Loxl2	expressed sequence AI451450	Misc		4263.11	4263.11	8406.52	1.97192	9268.81	2.17419	1.10257	8413.85	1.97364	-1.10161	6944.45	1.62896	-1.21054	-1.33471	-1.21159	5566.41	1.30572	-1.24756	4314.41	1.01203	-1.60959	-1.29019	0.0001	0.0123	7.23e+15	72300000	3783	vq57g08.r1 Barstead mouse proximal colon MPLRB6 Mus musculus cDNA clone 1106462 5', mRNA sequence.
aa002761_s_at	Cklfsf7	expressed sequence AI481279	Misc		1396.02	1396.02	1847.8	1.32362	1783.93	1.27787	-1.0358	1472.27	1.05462	-1.21169	1332.09	-1.04799	-1.38715	-1.3392	-1.10523	1585.25	1.13555	1.19005	1558.09	1.1161	1.16966	-1.01743	0.0003	0.4519	7.4e+15	74000000	4086	mg45b10.r1 Soares mouse embryo NbME13.5 14.5 Mus musculus cDNA clone 426715 5'.
c76171_rc_at	Serpinb6c	expressed sequence C76171	Misc		400.109	400.109	522.605	1.30616	447.124	1.1175	-1.16882	431.568	1.07862	-1.03605	390.104	-1.02565	-1.33966	-1.14616	-1.10629	360.827	-1.10887	-1.08114	366.327	-1.09222	-1.06491	1.01524	0.0001	0.2194	7.4e+15	74000000	4087	Mouse 3.5-dpc blastocyst cDNA Mus musculus cDNA clone J0005A01 3' similar to Mus musculus serine proteinase inhibitor (SPI3) mRNA, mRNA, mRNA sequence.
M64817_s_at	Folr2	folate receptor 2 (fetal)	Misc		1036.58	1036.58	1620.7	1.56351	1721.21	1.66048	1.06202	1637.13	1.57937	-1.05136	1466.11	1.41437	-1.10544	-1.174	-1.11665	1382.44	1.33366	-1.06052	1259.05	1.21463	-1.16445	-1.098	0.0001	0.044	7.3e+15	73000000	3922	Mouse folate-binding protein 2 (FBP2) mRNA, complete cds
aa522276_g_at	Fhl1	four and a half LIM domains 1	Misc		8829.32	8829.32	14712.1	1.66628	15191.6	1.72058	1.03259	14334.6	1.62353	-1.05978	11007.5	1.2467	-1.33655	-1.38011	-1.30226	5519.73	-1.59959	-1.99421	6454.35	-1.36796	-1.70544	1.16932	0.0001	0.0172	7.4e+15	74000000	3997	vi34h11.r1 Barstead mouse irradiated colon MPLRB7 Mus musculus cDNA clone 905733 5'
Msa.3237.0_s_at	Fhl1	four and a half LIM domains 1	Misc		2184.91	2184.91	5066.14	2.3187	5815.42	2.66163	1.1479	5505.25	2.51967	-1.05634	3581.38	1.63914	-1.41458	-1.62379	-1.53719	1466.83	-1.48955	-2.44158	1677.19	-1.30272	-2.13535	1.14341	0.0001	0.004	7.3e+15	73000000	3914	W14830 mb35f09.r1 Mus musculus cDNA, 5' end
U77039_s_at	Fhl1	four and a half LIM domains 1	Misc		3701.45	3701.45	8233.2	2.22432	8357.21	2.25782	1.01506	8032.33	2.17005	-1.04045	5662.83	1.52989	-1.4539	-1.4758	-1.41843	2407.93	-1.53719	-2.35174	2548.52	-1.45239	-2.22201	1.05838	0.0001	0.0032	7.3e+15	73000000	3915	Mus musculus LIM protein 1 (mSLIM1) mRNA, partial cds
aa289661_s_at	Glipr2	GLI pathogenesis-related 2	Misc		863.475	863.475	1573.31	1.82206	1548.92	1.79382	-1.01575	1550.32	1.79544	1.0009	1276.68	1.47854	-1.23234	-1.21323	-1.21433	1052.09	1.21844	-1.21347	835.663	-1.03328	-1.52775	-1.25899	0.0001	0.055	7.23e+15	72300000	3755	vb20b07.r1 Soares mouse 3NbMS Mus musculus cDNA clone 749461 5'
c76925_rc_at	Gltp-pending	glycolipid transfer protein	Misc		1407.86	1407.86	2031.01	1.44262	1713.5	1.21709	-1.1853	1805.45	1.28241	1.05367	1802.43	1.28026	-1.12682	1.0519	-1.00168	1662.54	1.1809	-1.08414	1524.64	1.08295	-1.1822	-1.09045	0.0006	0.9728	7.1e+15	71000000	3563	Mouse 3.5-dpc blastocyst cDNA Mus musculus cDNA clone J0023A06 3', mRNA sequence.
Msa.20007.0_f_at	Hspb1	heat shock protein 1	Misc		2027.23	2027.23	5259.51	2.59443	4729.79	2.33313	-1.112	4582.71	2.26058	-1.03209	3686.28	1.81838	-1.42678	-1.28308	-1.24318	2423.51	1.19548	-1.52105	1942.15	-1.04381	-1.89804	-1.24785	0.0001	0.0006	7.3e+15	73000000	3935	AA015402 mh21a01.r1 Mus musculus cDNA, 5' end
aa510289_s_at	Fez2	hypothetical protein 9030616F16	Misc		818.961	818.961	1287.81	1.57249	1434.21	1.75126	1.11369	1416.18	1.72924	-1.01273	1292.82	1.5786	1.00389	-1.10937	-1.09542	1125.92	1.37481	-1.14824	1039.58	1.26939	-1.24359	-1.08304	0.0001	0.001	7.23e+15	72300000	3734	vh58f08.r1 Soares mouse mammary gland NbMMG Mus musculus cDNA clone 891207 5'
AA616077_at	9830126M18	hypothetical protein 9830126M18	Misc		135.282	135.282	240.347	1.77663	243.135	1.79724	1.0116	233.121	1.72322	-1.04296	177.201	1.30986	-1.35635	-1.37209	-1.31557	198.046	1.46394	1.11763	166.887	1.23362	-1.0618	-1.18671	0.0001	0.0528	7.1e+15	71000000	3490	vo92b11.r1 Barstead mouse irradiated colon MPLRB7 Mus musculus cDNA clone 1066557 5', mRNA sequence.
D87691_s_at	Etf1	hypothetical protein MGC18745	Misc		231.392	231.392	352.149	1.52187	310.646	1.34251	-1.1336	333.106	1.43958	1.0723	355.878	1.53799	1.01059	1.14561	1.06836	324.843	1.40387	-1.09554	238.327	1.02997	-1.49323	-1.36301	0.0078	0.9999	7.1e+15	71000000	3560	House mouse; Musculus domesticus mRNA for eRF1, partial cds
aa537143_s_at	Etf1	hypothetical protein MGC18745	Misc		726.479	726.479	917.156	1.26247	931.289	1.28192	1.01541	959.701	1.32103	1.03051	940.789	1.295	1.02577	1.0102	-1.0201	833.37	1.14714	-1.1289	801.722	1.10357	-1.17346	-1.03948	0.0055	0.9986	7.23e+15	72300000	3774	vk45d05.r1 Soares mouse mammary gland NbMMG Mus musculus cDNA clone 949545 5'
aa289147_at	Mgat2	hypothetical protein MGC37173	Misc		586.661	586.661	876.898	1.49473	853.845	1.45543	-1.027	703.696	1.19949	-1.21337	778.952	1.32777	-1.12574	-1.09615	1.10694	607.56	1.03562	-1.2821	481.368	-1.21874	-1.6182	-1.26215	0.0006	0.9582	7.21e+15	72100000	3664	vb35e10.r1 Soares mouse lymph node NbMLN Mus musculus cDNA clone 750954 5'
aa289147_g_at	Mgat2	hypothetical protein MGC37173	Misc		251.808	251.808	428.539	1.70185	333.487	1.32437	-1.28503	335.769	1.33343	1.00684	344.018	1.36619	-1.24569	1.03158	1.02457	287.582	1.14207	-1.19624	288.296	1.1449	-1.19328	1.00248	0.0001	0.3204	7.23e+15	72300000	3761	vb35e10.r1 Soares mouse lymph node NbMLN Mus musculus cDNA clone 750954 5'
aa272187_s_at	9630038C02Rik	hypothetical protein, I54	Misc		131.129	131.129	266.586	2.033	356.709	2.72028	1.33806	324.168	2.47212	-1.10038	190.409	1.45207	-1.40007	-1.87338	-1.70248	171.609	1.3087	-1.10955	242.421	1.84872	1.27316	1.41264	0.0001	0.0341	7.1e+15	71000000	3497	vb81c04.r1 Soares mouse 3NME12 5 Mus musculus cDNA clone 763398 5'
aa032741_at	Hig1-pending	hypoxia induced gene 1	Misc		1081.55	1081.55	5621.57	5.19769	2884.84	2.66732	-1.94866	2011.93	1.86023	-1.43387	1227.62	1.13505	-4.57925	-2.34995	-1.63889	1407.8	1.30165	1.14677	1153.36	1.0664	-1.06438	-1.22061	0.0001	0.0014	7.4e+15	74000000	4103	mi33f04.r1 Soares mouse embryo NbME13.5 14.5 Mus musculus cDNA clone 465343 5'
U69699_s_at	Itmap1	integral membrane-associated protein 1	Misc		233.623	233.623	1245.04	5.32925	1532.97	6.56171	1.23126	1483.21	6.34875	-1.03354	2532.04	10.8381	2.03371	1.65172	1.70713	255.711	1.09455	-9.90194	219.088	-1.06634	-11.5572	-1.16716	0.0001	0.0004	7.1e+15	71000000	3540	Mus musculus unknown protein precursor, mRNA, complete cds.
aa034530_s_at	Lasp1	LIM and SH3 protein 1	Misc		2780.29	2780.29	3647.86	1.31204	3921.56	1.41049	1.07503	3552.42	1.27772	-1.10391	3546.57	1.27561	-1.02856	-1.10573	-1.00165	3144.81	1.13111	-1.12775	3124.03	1.12364	-1.13525	-1.00665	0.0026	0.9969	7.1e+15	71000000	3571	mi51c10.r1 Soares mouse embryo NbME13.5 14.5 Mus musculus cDNA clone 467058 5'
C80271_rc_at	Lcn7	lipocalin 7	Misc		885.161	885.161	1856.31	2.09715	1606.08	1.81445	-1.1558	1307.3	1.47691	-1.22854	1187.49	1.34156	-1.56322	-1.3525	-1.10089	624.897	-1.41649	-1.9003	617.573	-1.43329	-1.92284	-1.01186	0.0001	0.0103	7.4e+15	74000000	4076	Mouse 3.5-dpc blastocyst cDNA Mus musculus cDNA clone J0079A05 3', mRNA sequence.
C80271_rc_g_at	Lcn7	lipocalin 7	Misc		732.701	732.701	1446.91	1.97476	1340.19	1.82911	-1.07963	985.869	1.34553	-1.3594	941.529	1.28501	-1.53676	-1.42342	-1.04709	526.364	-1.392	-1.78874	541.283	-1.35364	-1.73944	1.02834	0.0001	0.0025	7.4e+15	74000000	4077	Mouse 3.5-dpc blastocyst cDNA Mus musculus cDNA clone J0079A05 3', mRNA sequence.
Msa.7029.0_s_at	Lcn7	lipocalin 7	Misc		706.378	706.378	1813.67	2.56756	1603.29	2.26974	-1.13122	1267.25	1.79401	-1.26517	1081.73	1.53138	-1.67664	-1.48215	-1.1715	639.37	-1.1048	-1.69187	659.831	-1.07054	-1.63941	1.032	0.0001	0.0046	7.4e+15	74000000	4034	AA137432 mq81d03.r1 Mus musculus cDNA, 5' end
l04262_s_at	Lox	lysyl oxidase	Misc		2933.03	2933.03	6702.26	2.2851	6071.92	2.07019	-1.10381	5489.54	1.87163	-1.10609	5240.67	1.78678	-1.27889	-1.15862	-1.04749	4366.72	1.48881	-1.20014	2677.03	-1.09563	-1.95765	-1.63118	0.0001	0.0181	7.3e+15	73000000	3957	Mus musculus (clones p10a-[1.5n,1.7]b and pG4-14) lysyl oxidase gene, exon 7 and complete cds
U79144_s_at	Loxl	lysyl oxidase-like	Misc		1243.87	1243.87	3367.47	2.70724	3491.8	2.8072	1.03692	3277.14	2.63462	-1.0655	2514.05	2.02115	-1.33946	-1.38891	-1.30353	2337.51	1.87922	-1.07553	2243.7	1.8038	-1.12049	-1.04181	0.0001	0.0008	7.1e+15	71000000	3496	Mus musculus lysyl oxidase-2 (Lox2) mRNA, partial cds.
Msa.821.0_f_at		M80423 Mus castaneus IgK chain gene, C-region, 3' end	Misc		415.281	415.281	670.382	1.61429	771.15	1.85694	1.15031	915.514	2.20457	1.18721	788.481	1.89867	1.17617	1.02247	-1.16111	538.443	1.29658	-1.46437	527.992	1.27141	-1.49336	-1.01979	0.0014	0.9861	7.1e+15	71000000	3502	M80423 Mus castaneus IgK chain gene, C-region, 3' end
Msa.15842.0_s_at	Msr2	macrophage scavenger receptor 2	Misc		252.011	252.011	319.423	1.2675	313.243	1.24297	-1.01973	296.795	1.1777	-1.05542	293.918	1.16629	-1.08678	-1.06575	-1.00979	254.544	1.01005	-1.15468	279.771	1.11015	-1.05057	1.0991	0.0005	0.6465	7.1e+15	71000000	3573	W70578 me42b02.r1 Mus musculus cDNA, 5' end
Z11974_s_at	Mrc1	mannose receptor, C type 1	Misc		576.726	576.726	1716.02	2.97546	1641.16	2.84565	-1.04561	1817.46	3.15133	1.10742	1219.79	2.11503	-1.40682	-1.34545	-1.48997	1004.69	1.74206	-1.2141	1109.47	1.92375	-1.09943	1.1043	0.0001	0.0958	7.3e+15	73000000	3899	M.musculus mRNA for macrophage mannose receptor.
K02236_f_at	Mt2	metallothionein 2	Misc		2324.82	2324.82	11098.9	4.7741	8446.49	3.63318	-1.31403	6799.22	2.92463	-1.24227	7430	3.19595	-1.4938	-1.13681	1.09277	4853.2	2.08756	-1.53095	2579.52	1.10956	-2.88038	-1.88143	0.0001	0.0032	7.1e+15	71000000	3600	Mouse metallothionein II (MT-II) gene
Msa.3418.0_s_at	Mfap5-pending	microfibrillar associated protein 5	Misc		365.166	365.166	2510	6.87358	2435.84	6.67051	-1.03044	1880.18	5.14884	-1.29553	1284.8	3.51839	-1.95361	-1.8959	-1.46341	592.519	1.6226	-2.16836	299.839	-1.21787	-4.28496	-1.97613	0.0001	0.0004	7.1e+15	71000000	3635	W08049 mb38d11.r1 Mus musculus cDNA, 5' end
AA529583_g_at	Morf4l2	MORF-related gene X	Misc		1710.6	1710.6	4415.01	2.58097	3861	2.2571	-1.14349	4078.99	2.38454	1.05646	3249.38	1.89956	-1.35872	-1.18823	-1.25531	2194.14	1.28268	-1.48093	1573.03	-1.08746	-2.06569	-1.39486	0.0007	0.6503	7.23e+15	72300000	3754	vi41d07.r1 Beddington mouse embryonic region Mus musculus cDNA clone 906349 5'
aa102873_at	Morf4l2	MORF-related gene X	Misc		918.102	918.102	2063.79	2.24788	1870.61	2.03747	-1.10327	1784.88	1.9441	-1.04803	1537.29	1.67443	-1.34248	-1.21682	-1.16105	876.756	-1.04716	-1.75339	750.881	-1.2227	-2.04732	-1.16764	0.0001	0.0004	7.24e+15	72420000	3841	mo16f05.r1 Life Tech mouse embryo 13 5dpc 10666014 Mus musculus cDNA clone 553761 5' similar to TR:G285969 G285969 ORF; COMPLETE CDS. ;
AA529583_at	Morf4l2	MORF-related gene X	Misc		110.712	110.712	148.687	1.34301	131.021	1.18344	-1.13484	121.285	1.0955	-1.08027	120.981	1.09276	-1.22902	-1.08299	-1.00251	96.5444	-1.14674	-1.25311	89.0012	-1.24393	-1.35932	-1.08475	0.0059	0.9999	7.52e+15	75153000	4123	vi41d07.r1 Beddington mouse embryonic region Mus musculus cDNA clone 906349 5'
M32486_s_at	C630002M10Rik	Mouse 19.5 mRNA	Misc		453.255	453.255	577.008	1.27303	628.542	1.38673	1.08931	577.386	1.27386	-1.0886	481.466	1.06224	-1.19844	-1.30548	-1.19922	457.312	1.00895	-1.05282	403.212	-1.12411	-1.19408	-1.13417	0.006	0.9999	7.52e+15	75200000	4180	Mouse 19.5 mRNA, complete cds
ac002393_geneTPI_f_at		Mouse chromosome 6 BAC-284H12 (Research Genetics mouse BAC library) complete sequence.	Misc		3784.19	3784.19	4847.15	1.2809	4377.35	1.15675	-1.10733	3966.11	1.04807	-1.10369	4113.12	1.08692	-1.17846	-1.06424	1.03707	4911.71	1.29795	1.19416	3464.74	-1.0922	-1.18714	-1.41762	0.0115	1	7.23e+15	72300000	3713	Mouse chromosome 6 BAC-284H12 (Research Genetics mouse BAC library) complete sequence.
aa109907_f_at	---	Mus musculus 11 days pregnant adult female ovary and uterus cDNA, RIKEN full-length enriched library	Misc		1240.43	1240.43	2182.26	1.75927	1912.55	1.54184	-1.14102	1792.65	1.44518	-1.06688	1570.08	1.26575	-1.38991	-1.21812	-1.14176	1382.05	1.11416	-1.13605	1305.4	1.05238	-1.20275	-1.05871	0.0001	0.0055	7.3e+15	73000000	3959	mp10c11.r1 Life Tech mouse embryo 8 5dpc 10664019 Mus musculus cDNA clone 568820 5'
AA544993_at	E230012M21	Mus musculus 2 days pregnant adult female oviduct cDNA, RIKEN full-length enriched library, clone:E230012M21 product:hypothetical G-protein coupled receptors family 2 (secretin-like) containing protein, full insert sequence.	Misc		774.433	774.433	1232.9	1.592	1192.93	1.5404	-1.0335	1107.87	1.43056	-1.07678	951.194	1.22825	-1.29616	-1.25414	-1.16472	586.146	-1.32123	-1.62279	532.351	-1.45474	-1.78678	-1.10105	0.0001	0.0004	7.52e+15	75200000	4193	vk42e09.r1 Soares mouse mammary gland NbMMG Mus musculus cDNA clone 949288 5'
w40847_g_at	Lman1	Mus musculus adult male aorta and vein cDNA, RIKEN full-length enriched library, clone:A530090I01 product:unknown EST, full insert sequence.	Misc		654.071	654.071	818.854	1.25193	1048.91	1.60366	1.28095	908.157	1.38847	-1.15498	875.788	1.33898	1.06953	-1.19767	-1.03696	632.251	-1.03451	-1.38519	764.52	1.16886	-1.14554	1.2092	0.0003	0.3086	7.23e+15	72300000	3788	mc50f07.r1 Soares mouse p3NMF19.5 Mus musculus cDNA clone 351973 5', mRNA sequence.
Msa.20074.0_s_at	Sdfr1	Mus musculus adult male testis cDNA, RIKEN full-length enriched library, clone:4921539A16 product:stromal cell derived factor receptor 1, full insert sequence.	Misc		1308.27	1308.27	2419.18	1.84913	2002.93	1.53097	-1.20782	1861.52	1.42288	-1.07597	1595.86	1.21982	-1.51591	-1.25508	-1.16647	1685.84	1.2886	1.05638	1064.52	-1.22899	-1.49914	-1.58367	0.0017	0.9952	7.3e+15	73000000	3859	AA015570 mi61f10.r1 Mus musculus cDNA, 5' end
aa210330_s_at	Sh3glb1	Mus musculus in vitro fertilized eggs cDNA, RIKEN full-length enriched library, clone:7420447N13 product:inferred: supported by human and rodent ESTs; match to AA454028 (NID:g2167697), similar to AA9255224 (NID:g423, full insert sequence.	Misc		542.813	542.813	677.648	1.2484	897.376	1.6532	1.32425	1023.51	1.88557	1.14056	931.836	1.71668	1.3751	1.0384	-1.09838	596.259	1.09846	-1.5628	653.614	1.20412	-1.42567	1.09619	0.0001	0.0008	7.3e+15	73000000	3902	mu72d10.r1 Soares mouse lymph node NbMLN Mus musculus cDNA clone 644947 5'
aa277014_s_at		Mus musculus, clone MGC:41689 IMAGE:1348266, mRNA, complete cds	Misc		1191.4	1191.4	4680.42	3.9285	2868.56	2.40772	-1.63163	2704.75	2.27023	-1.06056	2005.23	1.68309	-2.33411	-1.43054	-1.34885	1169	-1.01916	-1.71533	755.618	-1.57672	-2.65376	-1.54708	0.0001	0.0012	7.4e+15	74000000	4105	vc43d09.r1 Soares mouse 3NbMS Mus musculus cDNA clone 777329 5'
aa619737_g_at	Nans	N-acetylneuraminic acid synthase (sialic acid synthase)	Misc		370.836	370.836	472.703	1.2747	421.355	1.13623	-1.12186	409.532	1.10435	-1.02887	426.378	1.14978	-1.10865	1.01192	1.04113	347.167	-1.06818	-1.22816	342.856	-1.08161	-1.24361	-1.01257	0.0058	0.9999	7.52e+15	75200000	4187	vl60c08.s1 Knowles Solter mouse 2 cell Mus musculus cDNA clone 976622 5' similar to TR:G520735 G520735 SIAC. ;, mRNA sequence.
aa691232_s_at	Net1	neuroepithelial cell transforming gene 1	Misc		380.841	380.841	528.543	1.38783	607.512	1.59518	1.14941	667.38	1.75238	1.09855	582.415	1.52929	1.10193	-1.04309	-1.14588	363.911	-1.04652	-1.60043	363.603	-1.04741	-1.60179	-1.00085	0.0032	0.9903	7.24e+15	72420000	3804	vs14b11.r1 Barstead mouse irradiated colon MPLRB7 Mus musculus cDNA clone 1138173 5', mRNA sequence.
U59488_s_at	Ncf4	neutrophil cytosolic factor 4	Misc		637.097	637.097	774.409	1.21553	705.943	1.10806	-1.09699	681.195	1.06922	-1.03633	683.252	1.07245	-1.13342	-1.03321	1.00302	697.074	1.09414	1.02023	650.084	1.02038	-1.05102	-1.07228	0.0265	1	7.1e+15	71000000	3478	Mus musculus p40-phox mRNA, complete cds.
aa185357_s_at	Nsap1-pending	NS1-associated protein 1	Misc		285.928	285.928	396.302	1.38602	452.855	1.58381	1.1427	446.787	1.56259	-1.01358	372.923	1.30425	-1.06269	-1.21434	-1.19807	353.553	1.23651	-1.05479	312.063	1.0914	-1.19503	-1.13295	0.0036	0.9999	7.21e+15	72100000	3677	mt88h07.r1 Soares mouse lymph node NbMLN Mus musculus cDNA clone 637021 5'
AF026073_g_at	Sultn	N-sulfotransferase	Misc		316.83	316.83	731.025	2.30731	783.925	2.47428	1.07236	844.425	2.66523	1.07718	1004.04	3.16902	1.37347	1.28079	1.18902	267.159	-1.18592	-3.75821	230.71	-1.37328	-4.35197	-1.15799	0.0001	0.0804	7.3e+15	73000000	3868	Mus musculus amine N-sulfotransferase (SULT-N) mRNA, complete cds.
AF026073_at	Sultn	N-sulfotransferase	Misc		126.236	126.236	296.815	2.35127	366.459	2.90297	1.23464	361.179	2.86114	-1.01462	451.352	3.57546	1.52065	1.23166	1.24966	89.5649	-1.40944	-5.03939	84.8949	-1.48697	-5.3166	-1.05501	0.0001	0.1101	7.3e+15	73000000	3867	Mus musculus amine N-sulfotransferase (SULT-N) mRNA, complete cds.
D31951_s_at	Ogn	osteoglycin	Misc		3414.78	3414.78	4204.69	1.23132	4229.81	1.23868	1.00598	4138.81	1.21203	-1.02199	3801.11	1.11313	-1.10617	-1.11278	-1.08884	2597.42	-1.31469	-1.46342	866.763	-3.9397	-4.3854	-2.99669	0.0002	0.0338	8.1e+15	81000000	4259	Mouse mRNA for osteoglycin, complete cds
ET62844_f_at		paired-Ig-like receptor A6	Misc		447.332	447.332	554.89	1.24044	574.062	1.2833	1.03455	552.582	1.23528	-1.03887	470.335	1.05142	-1.17977	-1.22054	-1.17487	568.418	1.27069	1.20854	465.184	1.03991	-1.01107	-1.22192	0.0003	0.6259	7.1e+15	71000000	3482	Mus musculus immunoglobulin-like receptor PIRA6 (12M1) mRNA, complete cds.
X83601_s_at	Ptx3	pentaxin related gene	Misc		104.554	104.554	193.557	1.85126	181.956	1.7403	-1.06376	166.866	1.59597	-1.09043	122.612	1.17271	-1.57862	-1.484	-1.36093	105.306	1.00719	-1.16434	117.042	1.11944	-1.04758	1.11145	0.0001	0.0024	7.4e+15	74000000	4035	M.musculus PTX3 mRNA.
m60456_s_at	Ppib	peptidylprolyl isomerase B	Misc		5908.18	5908.18	7618.84	1.28954	6725.61	1.13836	-1.13281	5672.42	-1.04156	-1.18567	5953.61	1.00769	-1.2797	-1.12967	1.04957	5307.41	-1.1132	-1.12175	5282.4	-1.11847	-1.12706	-1.00473	0.0005	0.7499	8.1e+15	81000000	4231	Mouse cyclophilin mRNA, complete cds
m32240_s_at	Pmp22	peripheral myelin protein, 22 kDa	Misc		2410.49	2410.49	4474.28	1.85617	4339.77	1.80037	-1.031	3564.64	1.47881	-1.21745	2343.38	-1.02864	-1.90933	-1.85193	-1.52115	1890.51	-1.27504	-1.23955	1739.86	-1.38545	-1.34688	-1.08659	0.0001	0.0112	7.4e+15	74000000	4008	Mouse growth arrest specific protein (gas3) mRNA, complete cds
Msa.12566.0_at	Ptdss1	phosphatidylserine synthase 1	Misc		215.464	215.464	291.288	1.35191	307.335	1.42638	1.05509	303.894	1.41042	-1.01132	302.12	1.40218	1.03719	-1.01726	-1.00587	243.873	1.13185	-1.23884	224.203	1.04056	-1.34753	-1.08774	0.0001	0.0051	7.1e+15	71000000	3527	W55077 ma12d05.r1 Mus musculus cDNA, 5' end
aa637306_s_at	Psat1	phosphoserine aminotransferase	Misc		446.37	446.37	597.684	1.33899	587.41	1.31597	-1.01749	536.149	1.20113	-1.09561	489.758	1.0972	-1.22037	-1.19939	-1.09472	470.287	1.05358	-1.0414	375.476	-1.18881	-1.30437	-1.25251	0.0004	0.6426	7.52e+15	75200000	4147	vr23h10.r1 Barstead mouse myotubes MPLRB5 Mus musculus cDNA clone 1121539 5', mRNA sequence.
m84607_s_at	Pdgfra	platelet derived growth factor receptor, alpha polypeptide	Misc		1009.87	1009.87	1327.9	1.31492	1722.81	1.70598	1.2974	1639.39	1.62338	-1.05089	1648.66	1.63255	1.24156	-1.04498	1.00565	1458.02	1.44378	-1.13075	1099.68	1.08894	-1.49921	-1.32585	0.0001	0.3008	7.23e+15	72300000	3715	Mus musculus PDGF-alpha-receptor (PDGF-alpha-R) mRNA, complete cds
Msa.6255.0_s_at	Cxcl4	platelet factor 4	Misc		1057.84	1057.84	1879.23	1.77649	1671.06	1.57969	-1.12458	1605.01	1.51726	-1.04115	1199.05	1.13349	-1.56727	-1.39365	-1.33856	1511.8	1.42914	1.26083	950.124	-1.11337	-1.262	-1.59116	0.0001	0.026	7.4e+15	74000000	4044	W13427 mb33h08.r1 Mus musculus cDNA, 5' end
Msa.17785.0_s_at	D430029O09Rik	polydomain protein	Misc		267.003	267.003	620.038	2.32222	738.882	2.76732	1.19167	750.237	2.80985	1.01537	582.154	2.18033	-1.06508	-1.26922	-1.28873	302.148	1.13163	-1.92671	283.718	1.0626	-2.05187	-1.06496	0.0001	0.0014	7.3e+15	73000000	3892	W98124 mg25h04.r1 Mus musculus cDNA, 5' end
Msa.17122.0_f_at	P4hb	prolyl 4-hydroxylase, beta polypeptide	Misc		348.247	348.247	495.361	1.42244	462.433	1.32789	-1.07121	435.169	1.2496	-1.06265	438.123	1.25808	-1.13064	-1.05549	1.00679	388.474	1.11552	-1.1278	366.13	1.05135	-1.19663	-1.06103	0.0001	0.1973	7.23e+15	72300000	3751	W85397 mf48c06.r1 Mus musculus cDNA, 5' end
Msa.34132.0_f_at	P4hb	prolyl 4-hydroxylase, beta polypeptide	Misc		266.436	266.436	343.612	1.28966	309.66	1.16223	-1.10965	298.522	1.12043	-1.03731	290.781	1.09137	-1.18169	-1.06492	-1.02662	254.375	-1.04742	-1.14312	228.617	-1.16542	-1.27191	-1.11267	0.0002	0.7362	7.52e+15	75200000	4176	AA117074 mo52a08.r1 Mus musculus cDNA, 5' end
x06453_s_at	P4hb	prolyl 4-hydroxylase, beta polypeptide	Misc		1580.39	1580.39	2084.37	1.3189	1927.7	1.21976	-1.08128	1738.81	1.10024	-1.10863	1882.67	1.19127	-1.10714	-1.02392	1.08273	1427.71	-1.10694	-1.31866	1410.09	-1.12077	-1.33514	-1.0125	0.0001	0.2396	7.52e+15	75200000	4177	Mouse mRNA for cellular thyroid hormone binding protein p55.
aa237686_s_at	Pdir-pending	protein disulfide isomerase-related	Misc		411.87	411.87	725.197	1.76074	872.903	2.11937	1.20368	632.623	1.53598	-1.37982	517.48	1.25642	-1.4014	-1.68683	-1.22251	434.302	1.05446	-1.19152	363.104	-1.1343	-1.42515	-1.19608	0.0001	0.0902	7.23e+15	72300000	3779	mx29e03.r1 Soares mouse NML Mus musculus cDNA clone 681628 5' similar to TR:G1072307 G1072307 PROTEIN DISULFIDE ISOMERASE-RELATED PROTEIN ;
aa103744_f_at	P5-pending	protein disulfide isomerase-related protein	Misc		881.792	881.792	1645.53	1.86612	1257.63	1.42622	-1.30844	1174.06	1.33145	-1.07118	1173.86	1.33123	-1.40181	-1.07136	-1.00017	852.359	-1.03453	-1.37719	676.609	-1.30325	-1.73492	-1.25975	0.001	0.9269	7.52e+15	75200000	4183	mo40h09.r1 Life Tech mouse embryo 15 5dpc 10667012 Mus musculus cDNA clone 556097 5' similar to TR:G488838 G488838 ;
x16133_s_at	Prg	proteoglycan, secretory granule	Misc		1386.45	1386.45	7404.25	5.34046	5994.32	4.32352	-1.23521	5067.52	3.65505	-1.18289	4998.21	3.60505	-1.48138	-1.1993	-1.01387	4365.8	3.14892	-1.14485	1863.8	1.3443	-2.68172	-2.34242	0.0001	0.0004	7.1e+15	71000000	3520	Mouse mRNA for mastocytoma proteoglycan core protein, serglycin.
aa217487_s_at	Pim1	proviral integration site 1	Misc		1169.85	1169.85	1608.72	1.37515	1211.07	1.03523	-1.32835	1408.25	1.20378	1.16282	1624.37	1.38852	1.00973	1.34127	1.15347	994.253	-1.17662	-1.63376	764.906	-1.52941	-2.12362	-1.29984	0.0049	0.9999	7.3e+15	73000000	3845	mu87e12.r1 Soares mouse lymph node NbMLN Mus musculus cDNA clone 652558 5' similar to gb:M54915 PIM-1 PROTO-ONCOGENE SERINE/THREONINE-PROTEIN KINASE (HUMAN); gb:M13945 Mouse pim-1 proto-oncogene encoding pim-1 protein ki...
Msa.4101.0_s_at	Arhj	ras homolog gene family, member J	Misc		885.854	885.854	1256.96	1.41893	1341.75	1.51464	1.06745	1218.85	1.3759	-1.10083	981.919	1.10844	-1.28011	-1.36645	-1.24129	771.825	-1.14774	-1.2722	734.551	-1.20598	-1.33676	-1.05074	0.0001	0.0251	7.4e+15	74000000	4057	W10994 ma41d09.r1 Mus musculus cDNA, 5' end
X63039_s_at	Rsu1	Ras suppressor protein 1	Misc		2584.33	2584.33	3349.18	1.29595	2999.58	1.16068	-1.11655	2934.33	1.13543	-1.02224	2270.19	-1.13838	-1.47529	-1.32129	-1.29255	2379.55	-1.08606	1.04817	2402.2	-1.07582	1.05815	1.00952	0.0044	0.9997	8.1e+15	81000000	4292	M.musculus RSP-1 mRNA for p33 protein.
Msa.4071.0_f_at	Rheb	RAS-homolog enriched in brain	Misc		1738.57	1738.57	2468.4	1.41978	2257.08	1.29824	-1.09363	2253.15	1.29597	-1.00174	1963.74	1.12951	-1.25699	-1.14938	-1.14738	2089.84	1.20204	1.06421	1787.04	1.02788	-1.09888	-1.16944	0.0002	0.0287	7.1e+15	71000000	3576	AA023591 mh80b01.r1 Mus musculus cDNA, 5' end
Msa.10101.0_f_at	Rap1a	RAS-related protein-1a	Misc		225.543	225.543	283.794	1.25827	277.776	1.23158	-1.02166	278.905	1.23659	1.00407	287.869	1.27633	1.01436	1.03633	1.03214	227.643	1.00931	-1.26456	234.689	1.04055	-1.2266	1.03095	0.0006	0.7093	7.3e+15	73000000	3882	AA166601 ms44d09.r1 Mus musculus cDNA, 5' end
Msa.25123.0_s_at	Rras2	related RAS viral (r-ras) oncogene homolog 2	Misc		95.4623	95.4623	287.994	3.01684	286.858	3.00494	-1.00396	246.796	2.58527	-1.16233	186.229	1.95081	-1.54645	-1.54035	-1.32523	113.772	1.1918	-1.63686	107.904	1.13033	-1.72588	-1.05439	0.0001	0.0003	7.3e+15	73000000	3891	W91283 mg16a11.r1 Mus musculus cDNA, 5' end
Msa.34515.0_s_at	Rbbp7	retinoblastoma binding protein 7	Misc		1699.32	1699.32	2210.18	1.30063	2408.8	1.41751	1.08987	2314.41	1.36196	-1.04078	2366.89	1.39285	1.07091	-1.01771	1.02268	2033.46	1.19663	-1.16397	1640.93	-1.03558	-1.44241	-1.23921	0.0005	0.9348	7.3e+15	73000000	3865	AA117905 mo66d04.r1 Mus musculus cDNA, 5' end
aa529001_at	Arhgdia	Rho GDP dissociation inhibitor (GDI) alpha	Misc		2145.57	2145.57	2818.48	1.31363	2732.02	1.27333	-1.03164	2854.44	1.33039	1.04481	2689.71	1.25361	-1.04788	-1.01573	-1.06125	2465.41	1.14907	-1.09098	2632.32	1.22686	-1.0218	1.0677	0.0011	0.9384	7.1e+15	71000000	3487	vi31a08.r1 Barstead mouse irradiated colon MPLRB7 Mus musculus cDNA clone 905366 5'
L07918_s_at	Arhgdib	Rho, GDP dissociation inhibitor (GDI) beta	Misc		1779.06	1779.06	2504.89	1.40798	2414.23	1.35703	-1.03755	2111.08	1.18662	-1.1436	2079.41	1.16882	-1.20461	-1.16102	-1.01523	2158.97	1.21355	1.03826	1865.52	1.0486	-1.11465	-1.1573	0.0002	0.5094	7.1e+15	71000000	3572	Mus musculus GDP-dissociation inhibitor mRNA, preferentially expressed in hematopoietic cells, complete cds
D31717_s_at	Rpn2	ribophorin II	Misc		1967.64	1967.64	2988.79	1.51898	2901.14	1.47443	-1.03021	2545.99	1.29393	-1.1395	2662.12	1.35295	-1.12271	-1.08978	1.04562	2146.19	1.09074	-1.2404	1843.09	-1.06758	-1.44438	-1.16445	0.0001	0.1704	7.23e+15	72300000	3760	Mouse MARib mRNA for ribophorin, complete cds
aa475531_at	Fuca	RIKEN cDNA 0610006A03 gene	Misc		291.744	291.744	355.171	1.21741	307.415	1.05372	-1.15535	316.948	1.08639	1.03101	336.449	1.15324	-1.05564	1.09445	1.06153	270.361	-1.07909	-1.24444	279.122	-1.04522	-1.20538	1.0324	0.0181	1	7.52e+15	75200000	4170	vh21c09.r1 Soares mouse mammary gland NbMMG Mus musculus cDNA clone 876112 5' similar to gb:M29877 TISSUE ALPHA-L-FUCOSIDASE PRECURSOR (HUMAN);
Msa.33790.0_at	0610011D08Rik	RIKEN cDNA 0610011D08 gene	Misc		98.733	98.733	132.114	1.33809	116.919	1.1842	-1.12996	127.712	1.29351	1.09231	116.755	1.18253	-1.13155	-1.0014	-1.09384	104.241	1.05579	-1.12005	98.4645	-1.00273	-1.18576	-1.05867	0.002	0.9943	7.1e+15	71000000	3557	AA114781 mn14h10.r1 Mus musculus cDNA, 5' end
aa518937_g_at	1110002B05Rik	RIKEN cDNA 1110002B05 gene	Misc		1572.36	1572.36	3600.83	2.29008	3283.82	2.08847	-1.09654	3293.72	2.09476	1.00301	2921.48	1.85802	-1.23254	-1.12403	-1.12741	1566.14	-1.00397	-1.8654	1254.18	-1.2537	-2.32939	-1.24874	0.0001	0.0004	7.24e+15	72420000	3843	vi05a04.r1 Barstead mouse myotubes MPLRB5 Mus musculus cDNA clone 902862 5'
Msa.23234.0_s_at	Fkbp11	RIKEN cDNA 1110002O23 gene	Misc		788.368	788.368	958.488	1.21579	861.024	1.09216	-1.1132	841.854	1.06784	-1.02277	938.533	1.19048	-1.02126	1.09002	1.11484	680.211	-1.15901	-1.37977	601.785	-1.31005	-1.55958	-1.13032	0.0003	0.7572	7.52e+15	75200000	4172	AA048301 mj28a04.r1 Mus musculus cDNA, 5' end
Msa.10066.0_f_at	Kdelr2	RIKEN cDNA 1110007A14 gene	Misc		827.562	827.562	1130.7	1.3663	1042.14	1.25929	-1.08498	1095.29	1.32352	1.05101	984.637	1.1898	-1.14834	-1.0584	-1.11238	862.514	1.04223	-1.14159	827.448	-1.00014	-1.18997	-1.04238	0.0001	0.2948	7.23e+15	72300000	3777	W46090 mc78b01.r1 Mus musculus cDNA, 5' end
Msa.20611.0_s_at	Kdelr2	RIKEN cDNA 1110007A14 gene	Misc		2194.06	2194.06	2875.76	1.3107	2710.48	1.23537	-1.06098	2674.84	1.21913	-1.01332	2509.32	1.14368	-1.14604	-1.08017	-1.06596	2122.18	-1.03387	-1.18243	2045.61	-1.07257	-1.22668	-1.03743	0.0001	0.0105	7.52e+15	75200000	4160	AA028877 mh90g10.r1 Mus musculus cDNA, 5' end
aa048853_s_at	Kdelr2	RIKEN cDNA 1110007A14 gene	Misc		3895.19	3895.19	5487.38	1.40876	3634.91	-1.0716	-1.50963	2928.8	-1.32996	-1.24109	3524.43	-1.1052	-1.55695	-1.03135	1.20337	2970.57	-1.31126	-1.18645	1432.01	-2.72009	-2.46118	-2.07441	0.0012	0.9299	8.3e+15	83000000	4443	mj50a04.r1 Soares mouse embryo NbME13.5 14.5 Mus musculus cDNA clone 479502 5'
AA289952_at	1110032C13Rik	RIKEN cDNA 1110032C13 gene	Misc		486.783	486.783	620.319	1.27432	529.616	1.08799	-1.17126	584.194	1.20011	1.10305	559.12	1.1486	-1.10946	1.05571	-1.04485	485.48	-1.00268	-1.15168	427.368	-1.13903	-1.30829	-1.13598	0.0013	0.9827	7.52e+15	75200000	4148	vb48b06.r1 Soares mouse lymph node NbMLN Mus musculus cDNA clone 752147 5'
aa617124_s_at	1110036H21Rik	RIKEN cDNA 1110036H21 gene	Misc		1824.73	1824.73	5380.3	2.94854	5597.02	3.06731	1.04028	4853.76	2.65998	-1.15313	2469.34	1.35326	-2.17884	-2.26661	-1.96561	1281.34	-1.42409	-1.92716	1111.77	-1.64129	-2.22109	-1.15252	0.0001	0.0017	7.4e+15	74000000	3999	vi22b05.r1 Barstead mouse proximal colon MPLRB6 Mus musculus cDNA clone 904497 5', mRNA sequence.
Msa.14430.0_s_at	1110036H21Rik	RIKEN cDNA 1110036H21 gene	Misc		1848.37	1848.37	5273.14	2.85287	4530.23	2.45094	-1.16399	3896.16	2.1079	-1.16274	2092.14	1.13188	-2.52046	-2.16536	-1.86229	1380.78	-1.33864	-1.51518	1403.45	-1.31702	-1.49071	1.01642	0.0001	0.0251	7.4e+15	74000000	4051	W62420 md99g06.r1 Mus musculus cDNA, 5' end
C78101_rc_at	2900037I21Rik	RIKEN cDNA 1110037A17 gene	Misc		227.142	227.142	576.419	2.5377	814.716	3.58681	1.41341	670.03	2.94982	-1.21594	455.446	2.00512	-1.26561	-1.78883	-1.47115	176.623	-1.28603	-2.57863	177.957	-1.27639	-2.55931	1.00755	0.0001	0.0004	7.4e+15	74000000	4001	Mouse 3.5-dpc blastocyst cDNA Mus musculus cDNA clone J0042G07 3', mRNA sequence.
aa289122_s_at	Cks2	RIKEN cDNA 1110038L14 gene	Misc		121.041	121.041	174.195	1.43914	154.725	1.27829	-1.12584	145.273	1.20019	-1.06507	165.777	1.3696	-1.05078	1.07143	1.14115	107.863	-1.12217	-1.53692	119.225	-1.01523	-1.39045	1.10534	0.006	0.9999	7.52e+15	75200000	4154	vb32f05.r1 Soares mouse lymph node NbMLN Mus musculus cDNA clone 750657 5' similar to gb:X54942 CYCLIN-DEPENDENT KINASES REGULATORY SUBUNIT 2 (HUMAN);
w99205_s_at	1110054N06Rik	RIKEN cDNA 1110054N06 gene	Misc		877.934	877.934	1204.16	1.37159	1317.81	1.50104	1.09438	1331.44	1.51656	1.01034	1082.75	1.23329	-1.11213	-1.2171	-1.22968	829.405	-1.05851	-1.30545	820.445	-1.07007	-1.31971	-1.01092	0.0001	0.2606	7.23e+15	72300000	3781	mf89g09.r1 Soares mouse embryo NbME13.5 14.5 Mus musculus cDNA clone 421504 5', mRNA sequence.
aa265568_s_at	1110060D06Rik	RIKEN cDNA 1110060D06 gene	Misc		460.969	460.969	749.331	1.62556	887.083	1.92439	1.18383	872.442	1.89263	-1.01678	736.118	1.59689	-1.01795	-1.20508	-1.18519	527.054	1.14336	-1.39667	503.9	1.09313	-1.46084	-1.04595	0.0001	0.0004	7.3e+15	73000000	3893	mz71a02.r1 Soares mouse lymph node NbMLN Mus musculus cDNA clone 718826 5'
aa389971_s_at	1110061A19Rik	RIKEN cDNA 1110061A19 gene	Misc		158.877	158.877	192.845	1.21379	191.874	1.20768	-1.00506	203.735	1.28234	1.06182	156.962	-1.01221	-1.22861	-1.22243	-1.29799	188.229	1.18474	1.1992	126.564	-1.25531	-1.24017	-1.48722	0.0253	1	7.3e+15	73000000	3849	vb30e02.r1 Soares mouse lymph node NbMLN Mus musculus cDNA clone 750458 5'
aa590472_at	1200008D14Rik	RIKEN cDNA 1200008D14 gene	Misc		310.33	310.33	397.365	1.28046	463.594	1.49388	1.16667	428.34	1.38028	-1.0823	345.368	1.11291	-1.15056	-1.34232	-1.24024	267.676	-1.15935	-1.29025	257.9	-1.2033	-1.33916	-1.03791	0.0002	0.2939	7.4e+15	74000000	4009	vm24c04.r1 Knowles Solter mouse blastocyst B1 Mus musculus cDNA clone 991110 5', mRNA sequence.
aa105257_s_at	1200009F10Rik	RIKEN cDNA 1200009F10 gene	Misc		206.565	206.565	277.667	1.34421	327.782	1.58682	1.18049	285.102	1.3802	-1.1497	222.165	1.07552	-1.24982	-1.4754	-1.28329	219.674	1.06346	-1.01134	236.673	1.14576	1.0653	1.07738	0.0003	0.4166	7.4e+15	74000000	4028	mp46c11.r1 Barstead MPLRB1 Mus musculus cDNA clone 572276 5'
aa673503_rc_at	1300002F13Rik	RIKEN cDNA 1300002F13 gene	Misc		1451.64	1451.64	5093.04	3.50847	5767.18	3.97287	1.13236	5449.13	3.75378	-1.05837	3793.87	2.6135	-1.34244	-1.52013	-1.4363	1148.36	-1.26409	-3.30372	1007.71	-1.44053	-3.76484	-1.13958	0.0001	0.0004	7.24e+15	72420000	3842	vp49g11.r1 Knowles Solter mouse 2 cell Mus musculus cDNA clone 1080068 3', mRNA sequence.
aa103623_at	1300011P19Rik	RIKEN cDNA 1300011P19 gene	Misc		410.403	410.403	611.915	1.49101	588.101	1.43298	-1.04049	609.918	1.48614	1.0371	587.518	1.43156	-1.04153	-1.00099	-1.03813	457	1.11354	-1.2856	435.639	1.06149	-1.34864	-1.04903	0.0001	0.0608	7.24e+15	72420000	3831	mo39a06.r1 Life Tech mouse embryo 15 5dpc 10667012 Mus musculus cDNA clone 555922 5' similar to gb:X06272_cds1 SIGNAL RECOGNITION PARTICLE RECEPTOR ALPHA SUBUNIT (HUMAN);
Msa.5272.0_s_at	1300011P19Rik	RIKEN cDNA 1300011P19 gene	Misc		546.767	546.767	767.542	1.40378	827.327	1.51313	1.07789	815.115	1.49079	-1.01498	731.166	1.33725	-1.04975	-1.13152	-1.11482	665.433	1.21703	-1.09878	549.421	1.00485	-1.33079	-1.21115	0.0005	0.831	7.23e+15	72300000	3758	W53731 md15g07.r1 Mus musculus cDNA, 5' end
aa242579_s_at	Papss2	RIKEN cDNA 1810018P12 gene	Misc		87.5875	87.5875	119.789	1.36765	121.904	1.3918	1.01766	116.692	1.33229	-1.04467	103.333	1.17977	-1.15925	-1.17972	-1.12928	96.6101	1.10301	-1.06959	89.8194	1.02548	-1.15046	-1.0756	0.0001	0.6773	7.23e+15	72300000	3738	mx24h07.r1 Soares mouse NML Mus musculus cDNA clone 681181 5'
aa209580_s_at	1810020G14Rik	RIKEN cDNA 1810020G14 gene	Misc		351.78	351.78	448.949	1.27622	377.272	1.07247	-1.18999	386.084	1.09752	1.02336	384.712	1.09362	-1.16697	1.01972	-1.00357	342.648	-1.02665	-1.12276	333.581	-1.05455	-1.15328	-1.02718	0.0405	1	7.52e+15	75200000	4185	mw75g08.r1 Soares mouse NML Mus musculus cDNA clone 676574 5'
aa217850_s_at	1810045K17Rik	RIKEN cDNA 1810045K17 gene	Misc		111.134	111.134	138.131	1.24292	123.135	1.10799	-1.12178	127.068	1.14338	1.03194	123.786	1.11384	-1.11589	1.00528	-1.02651	104.831	-1.06013	-1.18082	96.1357	-1.15601	-1.28762	-1.09045	0.0002	0.65	7.52e+15	75153000	4124	mv58c12.r1 Soares mouse 3NME12 5 Mus musculus cDNA clone 659254 5'
aa052239_s_at	1810045K17Rik	RIKEN cDNA 1810045K17 gene	Misc		561.157	561.157	1284.46	2.28894	960.353	1.71138	-1.33748	929.319	1.65608	-1.03339	844.267	1.50451	-1.52138	-1.1375	-1.10074	814.294	1.4511	-1.03681	633.471	1.12887	-1.33276	-1.28545	0.0001	0.0051	7.1e+15	71000000	3566	mb91d05.r1 Soares mouse p3NMF19.5 Mus musculus cDNA clone 336777 5' similar to WP:ZK652.3 CE00449 ;
aa390043_g_at	Tram1	RIKEN cDNA 1810049E02 gene	Misc		833.5	833.5	1239.76	1.48742	1309.05	1.57055	1.05589	1264.76	1.51741	-1.03502	1232.97	1.47926	-1.00551	-1.06171	-1.02579	957.252	1.14847	-1.28803	871.179	1.04521	-1.41529	-1.0988	0.002	0.991	7.23e+15	72300000	3759	vb44a12.r1 Soares mouse lymph node NbMLN Mus musculus cDNA clone 751774 5'
aa390043_at	Tram1	RIKEN cDNA 1810049E02 gene	Misc		257.439	257.439	429.023	1.6665	501.262	1.94711	1.16838	475.969	1.84886	-1.05314	453.076	1.75994	1.05607	-1.10635	-1.05053	303.456	1.17875	-1.49305	287.962	1.11857	-1.57339	-1.05381	0.0005	0.7158	7.23e+15	72300000	3748	vb44a12.r1 Soares mouse lymph node NbMLN Mus musculus cDNA clone 751774 5'
Msa.27835.0_s_at	Tram1	RIKEN cDNA 1810049E02 gene	Misc		626.163	626.163	798.819	1.27574	1038.05	1.65779	1.29948	903.016	1.44214	-1.14954	971.92	1.55218	1.2167	-1.06804	1.0763	614.472	-1.01903	-1.58172	581.016	-1.0777	-1.67279	-1.05758	0.0001	0.1018	7.23e+15	72300000	3766	AA118729 mp57g08.r1 Mus musculus cDNA, 5' end
Msa.19779.0_s_at	Tram1	RIKEN cDNA 1810049E02 gene	Misc		214.67	214.67	309.826	1.44327	211.227	-1.0163	-1.46679	218.885	1.01964	1.03625	238.408	1.11058	-1.29956	1.12868	1.08919	214.27	-1.00187	-1.11266	147.062	-1.45972	-1.62114	-1.457	0.0024	0.9925	8.1e+15	81000000	4247	AA024297 mh91a08.r1 Mus musculus cDNA, 5' end
aa683962_s_at	2210008A03Rik	RIKEN cDNA 2210008A03 gene	Misc		328.194	328.194	527.978	1.60874	406.556	1.23877	-1.29866	397.833	1.21219	-1.02193	435.411	1.32669	-1.2126	1.07097	1.09446	274.469	-1.19574	-1.58638	254.338	-1.29039	-1.71194	-1.07915	0.0001	0.816	7.52e+15	75200000	4132	vr97h03.r1 Barstead mouse irradiated colon MPLRB7 Mus musculus cDNA clone 1136693 5', mRNA sequence.
c76523_rc_at	2210023F24Rik	RIKEN cDNA 2210023F24 gene	Misc		892.207	892.207	1141.51	1.27943	1065.71	1.19446	-1.07113	1007.31	1.12901	-1.05797	758.734	-1.17591	-1.5045	-1.40459	-1.32762	813.651	-1.09655	1.07238	816.775	-1.09235	1.0765	1.00384	0.0007	0.8752	8.1e+15	81000000	4299	Mouse 3.5-dpc blastocyst cDNA Mus musculus cDNA clone J0012E07 3', mRNA sequence.
aa408288_rc_s_at	2210403N08Rik	RIKEN cDNA 2210403N08 gene	Misc		808.187	808.187	1080.69	1.33717	1070.03	1.32399	-1.00996	993.951	1.22985	-1.07654	993.742	1.22959	-1.08749	-1.07677	-1.00021	919.318	1.13751	-1.08096	847.27	1.04836	-1.17288	-1.08503	0.0002	0.6803	7.1e+15	71000000	3612	EST02947 Mouse 7.5 dpc embryo ectoplacental cone cDNA library Mus musculus cDNA clone C0028D11 3'
aa035883_f_at	2210417O06Rik	RIKEN cDNA 2210417O06 gene	Misc		703.478	703.478	1157.25	1.64504	941.868	1.33887	-1.22868	979.126	1.39183	1.03956	972.979	1.3831	-1.18939	1.03303	-1.00632	914.201	1.29954	-1.06429	790.626	1.12388	-1.23064	-1.1563	0.0001	0.013	7.1e+15	71000000	3565	mi69c03.r1 Soares mouse embryo NbME13.5 14.5 Mus musculus cDNA clone 468772 5' similar to gb:M32886 SORCIN (HUMAN);
aa250449_s_at	2310016E22Rik	RIKEN cDNA 2310016E22 gene	Misc		342.076	342.076	486.062	1.42092	369.383	1.07983	-1.31588	368.498	1.07724	-1.0024	350.9	1.0258	-1.38519	-1.05267	-1.05015	405.302	1.18483	1.15504	308.816	-1.1077	-1.13628	-1.31244	0.0034	0.9987	7.1e+15	71000000	3476	mz59d06.r1 Soares mouse lymph node NbMLN Mus musculus cDNA clone 717707 5'
aa498750_s_at	2310061B02Rik	RIKEN cDNA 2310061B02 gene	Misc		1073.52	1073.52	1601.24	1.49158	1714.46	1.59704	1.07071	1840.63	1.71457	1.07359	1905.38	1.77489	1.18994	1.11136	1.03518	1306.88	1.21738	-1.45796	1010.87	-1.06198	-1.88489	-1.29283	0.0001	0.0031	7.1e+15	71000000	3545	vh32c11.r1 Barstead mouse pooled organs MPLRB4 Mus musculus cDNA clone 888692 5'
AA684048_at	2410019G02Rik	RIKEN cDNA 2410019G02 gene	Misc		791.876	791.876	1016.38	1.2835	876.223	1.10652	-1.15995	832.819	1.0517	-1.05212	805.04	1.01662	-1.26252	-1.08842	-1.03451	646.932	-1.22405	-1.2444	581.397	-1.36202	-1.38467	-1.11272	0.0001	0.014	8.1e+15	81000000	4242	vm52f01.r1 Stratagene mouse Tcell 937311 Mus musculus cDNA clone 1001881 5', mRNA sequence.
Msa.21476.0_s_at	2410026K10Rik	RIKEN cDNA 2410026K10 gene	Misc		3199.82	3199.82	6074.06	1.89825	6456.58	2.0178	1.06298	6676.76	2.08661	1.0341	5947.76	1.85878	-1.02123	-1.08555	-1.12257	4811.58	1.50371	-1.23613	4255.13	1.3298	-1.39779	-1.13077	0.0001	0.0076	7.3e+15	73000000	3924	AA024049 mh96e05.r1 Mus musculus cDNA, 5' end
Msa.7648.0_s_at	2410026K10Rik	RIKEN cDNA 2410026K10 gene	Misc		5619.98	5619.98	8969.46	1.59599	9773.32	1.73903	1.08962	9943.76	1.76936	1.01744	9161.13	1.6301	1.02137	-1.06682	-1.08543	7767.91	1.38219	-1.17936	6516.12	1.15946	-1.40592	-1.19211	0.0001	0.0055	7.3e+15	73000000	3925	W21013 mb80g05.r1 Mus musculus cDNA, 5' end
Msa.31227.0_s_at	2410051C13Rik	RIKEN cDNA 2410051C13 gene	Misc		338.81	338.81	413.877	1.22156	473.753	1.39828	1.14467	435.472	1.2853	-1.08791	349.082	1.03032	-1.18562	-1.35714	-1.24748	345.327	1.01923	-1.01087	346.158	1.02169	-1.00845	1.00241	0.0001	0.2217	7.4e+15	74000000	4027	AA103768 mo41h09.r1 Mus musculus cDNA, 5' end
aa543661_at	2410104I19Rik	RIKEN cDNA 2410104I19 gene	Misc		251.026	251.026	308.723	1.22985	267.755	1.06664	-1.15301	274.114	1.09197	1.02375	275.83	1.09881	-1.11925	1.03016	1.00626	241.363	-1.04003	-1.1428	245.337	-1.02319	-1.12429	1.01647	0.0235	1	7.3e+15	73000000	3846	vj83a07.r1 Soares mouse mammary gland NbMMG Mus musculus cDNA clone 935604 5' similar to SW:D111_ARATH P42698 DNA-DAMAGE-REPAIR/TOLERATION PROTEIN DRT111 PRECURSOR. ;
aa219870_g_at	2500002L14Rik	RIKEN cDNA 2500002L14 gene	Misc		1148.96	1148.96	1563.57	1.36085	1301.77	1.133	-1.20111	1447.76	1.26005	1.11214	1477.38	1.28584	-1.05834	1.1349	1.02046	1394.35	1.21357	-1.05955	1232.93	1.07308	-1.19827	-1.13092	0.0002	0.7365	7.1e+15	71000000	3509	mv64h06.r1 Soares mouse 3NME12 5 Mus musculus cDNA clone 659867 5' similar to WP:ZK637.14 CE00432 HSV11 IE110 ;
C78257_rc_s_at	Ltb4dh	RIKEN cDNA 2510002C21 gene	Misc		439.849	439.849	654.727	1.48852	515.899	1.1729	-1.2691	512.13	1.16433	-1.00736	378.746	-1.16133	-1.72867	-1.36213	-1.35217	408.281	-1.07732	1.07798	234.317	-1.87716	-1.61638	-1.74243	0.0001	0.2341	8.1e+15	81000000	4262	Mouse 3.5-dpc blastocyst cDNA Mus musculus cDNA clone J0045B10 3' similar to Rattus norvegicus dithiolethione-inducible gene-1 (DIG-1), mRNA, mRNA sequence.
aa591235_s_at	Ltb4dh	RIKEN cDNA 2510002C21 gene	Misc		1682.36	1682.36	2462.6	1.46378	1805.7	1.07332	-1.36379	1859.85	1.1055	1.02999	1594.74	-1.05495	-1.5442	-1.13229	-1.16624	1467.9	-1.1461	-1.08641	933.983	-1.80127	-1.70746	-1.57166	0.0001	0.3227	8.1e+15	81000000	4270	vm18b04.r1 Knowles Solter mouse blastocyst B1 Mus musculus cDNA clone 990511 5' similar to TR:E212316 E212316 NADP DEPENDENT LEUKOTREINE B4 12-HYDROXYDEHYDROGENASE. ;, mRNA sequence.
w53443_s_at	2510015F01Rik	RIKEN cDNA 2510015F01 gene	Misc		420.211	420.211	592.143	1.40916	528.605	1.25795	-1.1202	432.756	1.02985	-1.22148	453.379	1.07893	-1.30607	-1.16592	1.04765	463.242	1.1024	1.02175	484.167	1.1522	1.06791	1.04517	0.0026	0.9986	7.1e+15	71000000	3479	md44f03.r1 Soares mouse embryo NbME13.5 14.5 Mus musculus cDNA clone 371261 5' similar to PIR:JC2436 JC2436 5'-nucleotidase ;, mRNA sequence.
aa170779_s_at	2610034N03Rik	RIKEN cDNA 2610034N03 gene	Misc		1216.27	1216.27	1849.03	1.52025	2009.64	1.6523	1.08686	1962.42	1.61347	-1.02407	1387.08	1.14044	-1.33304	-1.44883	-1.41478	842.549	-1.44356	-1.64629	981.335	-1.2394	-1.41346	1.16472	0.0001	0.0867	7.52e+15	75200000	4192	ms94d11.r1 Soares mouse 3NbMS Mus musculus cDNA clone 619221 5'
aa274974_s_at	2610311I19Rik	RIKEN cDNA 2610311I19 gene	Misc		825.508	825.508	1269.01	1.53724	1025.59	1.24238	-1.23734	1041.27	1.26136	1.01528	1032.14	1.25031	-1.22949	1.00639	-1.00884	1059.06	1.28292	1.02608	688.222	-1.19948	-1.49972	-1.53884	0.0077	0.9999	7.21e+15	72100000	3672	vb07c03.r1 Soares mouse NML Mus musculus cDNA clone 748228 5' similar to WP:F32D8.4 CE05783 LACTATE DEHYDROGENASE ;
AA691224_at	2610528A11Rik	RIKEN cDNA 2610528A11 gene	Misc		205.626	205.626	317.839	1.54571	234.491	1.14038	-1.35544	213.128	1.03649	-1.10023	217.02	1.05541	-1.46456	-1.0805	1.01826	182.074	-1.12935	-1.19193	158.91	-1.29397	-1.36567	-1.14576	0.0001	0.0653	8.1e+15	81000000	4256	vs14a08.r1 Barstead mouse irradiated colon MPLRB7 Mus musculus cDNA clone 1138166 5', mRNA sequence.
aa673337_s_at	2810011I19Rik	RIKEN cDNA 2810011I19 gene	Misc		931.099	931.099	1127.15	1.21056	1079.48	1.15936	-1.04416	1187.59	1.27547	1.10015	1184.52	1.27218	1.05091	1.09731	-1.00258	1026.3	1.10225	-1.15417	978.192	1.05058	-1.21093	-1.04919	0.0001	0.2343	7.1e+15	71000000	3536	vn47f12.r1 Barstead mouse myotubes MPLRB5 Mus musculus cDNA clone 1024367 5', mRNA sequence.
aa286160_s_at	2900010J23Rik	RIKEN cDNA 2900010J23 gene	Misc		1221.9	1221.9	2065.33	1.69026	1761.07	1.44125	-1.17277	1553.59	1.27145	-1.13355	1341.25	1.09767	-1.53985	-1.313	-1.15831	1268.31	1.03798	-1.05751	1182.87	-1.033	-1.1339	-1.07224	0.0151	1	7.52e+15	75200000	4189	va30f02.r1 GuayWoodford Beier mouse kidney day 7 Mus musculus cDNA clone 732891 5'
aa212550_s_at	3110001A13Rik	RIKEN cDNA 3110001A13 gene	Misc		671.352	671.352	1021.74	1.52191	1178.49	1.75539	1.15342	1116.09	1.66245	-1.05591	1035.63	1.54261	1.0136	-1.13794	-1.07768	751.016	1.11866	-1.37898	825.468	1.22956	-1.2546	1.09913	0.0001	0.0037	7.1e+15	71000000	3648	mu44f05.r1 Soares 2NbMT Mus musculus cDNA clone 642273 5'
aa217805_s_at	3110027H23Rik	RIKEN cDNA 3110027H23 gene	Misc		249.054	249.054	314.312	1.26202	344.312	1.38248	1.09545	351.442	1.41111	1.02071	270.813	1.08737	-1.16062	-1.2714	-1.29773	249.561	1.00204	-1.08516	235.836	-1.05605	-1.14831	-1.0582	0.0021	0.9946	7.21e+15	72100000	3679	mu98d10.r1 Soares mouse lymph node NbMLN Mus musculus cDNA clone 653587 5'
aa265119_s_at	4631408O11Rik	RIKEN cDNA 4631408O11 gene	Misc		3951.09	3951.09	7677.58	1.94315	7739.96	1.95894	1.00812	6949.85	1.75897	-1.11369	4757.35	1.20406	-1.61384	-1.62695	-1.46087	1370.46	-2.88304	-3.47135	1426.26	-2.77025	-3.33555	1.04071	0.0001	0.0032	8.1e+15	81000000	4283	mz46g09.r1 Barstead mouse pooled organs MPLRB4 Mus musculus cDNA clone 716512 5'
Msa.21797.0_s_at	Art3	RIKEN cDNA 4930569O04 gene	Misc		130.747	130.747	231.886	1.77354	243.267	1.86059	1.04908	218.781	1.67332	-1.11192	152.678	1.16773	-1.51879	-1.59334	-1.43296	108.216	-1.2082	-1.41086	116.699	-1.12038	-1.30831	1.07839	0.0001	0.0171	7.4e+15	74000000	4041	AA028701 mi12g10.r1 Mus musculus cDNA, 5' end
Msa.24682.0_s_at	Art3	RIKEN cDNA 4930569O04 gene	Misc		222.302	222.302	548.09	2.46552	495.387	2.22844	-1.10639	473.942	2.13198	-1.04525	310.206	1.39543	-1.76686	-1.59696	-1.52783	201.454	-1.10349	-1.53984	133.235	-1.66849	-2.32826	-1.51201	0.0001	0.0054	7.4e+15	74000000	4007	W82798 mf07a11.r1 Mus musculus cDNA, 5' end
aa466659_s_at	Art3	RIKEN cDNA 4930569O04 gene	Misc		478.973	478.973	799.01	1.66817	825.898	1.72431	1.03365	797.755	1.66555	-1.03528	568.74	1.18741	-1.40488	-1.45216	-1.40267	406.303	-1.17886	-1.39979	351.921	-1.36103	-1.6161	-1.15453	0.0001	0.0032	7.4e+15	74000000	4005	ve20g05.r1 Soares mouse NbMH Mus musculus cDNA clone 818744 5' similar to TR:G1226246 G1226246 MONO-ADP-RIBOSYLTRANSFERASE. ;
w62573_g_at	5430437P03Rik	RIKEN cDNA 5430437P03 gene	Misc		982.779	982.779	1182.53	1.20325	1131.88	1.15171	-1.04475	1077.81	1.09669	-1.05017	1049.83	1.06822	-1.1264	-1.07815	-1.02665	1033.95	1.05207	-1.01535	1089.83	1.10893	1.0381	1.05404	0.0092	0.9999	7.23e+15	72300000	3730	md59g06.r1 Soares mouse embryo NbME13.5 14.5 Mus musculus cDNA clone 372730 5', mRNA sequence.
aa422527_s_at	5730591C18Rik	RIKEN cDNA 5730591C18 gene	Misc		223.16	223.16	323.359	1.449	296.5	1.32864	-1.09059	290.097	1.29995	-1.02207	274.979	1.2322	-1.17594	-1.07826	-1.05498	196.332	-1.13664	-1.40058	192.126	-1.16153	-1.43125	-1.0219	0.0001	0.2099	7.52e+15	75200000	4191	vd28e02.s1 Knowles Solter mouse 2 cell Mus musculus cDNA clone 793850 5' similar to gb:D00723 GLYCINE CLEAVAGE SYSTEM H PROTEIN PRECURSOR (HUMAN);
aa021812_s_at	6330514M23Rik	RIKEN cDNA 6330514M23 gene	Misc		6110.18	6110.18	10604.3	1.73552	8758.25	1.43339	-1.21078	7946.92	1.3006	-1.10209	5200.2	-1.17499	-2.03921	-1.68421	-1.52819	3561.88	-1.71544	-1.45996	2859.49	-2.13681	-1.81858	-1.24563	0.0001	0.0005	8.1e+15	81000000	4282	mh85b07.r1 Soares mouse placenta 4NbMP13.5 14.5 Mus musculus cDNA clone 457717 5'
Msa.31262.0_s_at	9030221M09Rik	RIKEN cDNA 9030221M09 gene	Misc		693.759	693.759	871.682	1.25646	929.142	1.33928	1.06592	965.317	1.39143	1.03893	932.299	1.34384	1.06954	1.0034	-1.03542	748.567	1.079	-1.24544	814.062	1.17341	-1.14524	1.08749	0.0001	0.0533	7.3e+15	73000000	3886	AA140170 mq93d04.r1 Mus musculus cDNA, 5' end
aa389917_s_at	9530090G24Rik	RIKEN cDNA 9530090G24 gene	Misc		997.23	997.23	1330.93	1.33463	1196.44	1.19977	-1.11241	1123.32	1.12644	-1.06509	1093.76	1.0968	-1.21684	-1.09388	-1.02703	1005.91	1.0087	-1.08734	1035.53	1.03841	-1.05623	1.02945	0.0079	1	7.4e+15	74000000	4090	vb41b10.r1 Soares mouse lymph node NbMLN Mus musculus cDNA clone 751483 5'
C77421_rc_f_at	A130040M12Rik	RIKEN cDNA A130040M12 gene	Misc		11281.3	11281.3	22499.1	1.99438	24251.6	2.14973	1.07789	24963.2	2.2128	1.02934	24499	2.17165	1.08889	1.0102	-1.01895	20601.7	1.82619	-1.18917	11983.2	1.06222	-2.04444	-1.71921	0.0002	0.1513	7.3e+15	73000000	3920	Mouse 3.5-dpc blastocyst cDNA Mus musculus cDNA clone J0030G04 3' similar to Mouse B10.VL30LTR gene, 5' flank, mRNA sequence.
aa409056_rc_s_at	A430081P20Rik	RIKEN cDNA A430081P20 gene	Misc		99.1264	99.1264	136.234	1.37435	127.038	1.28158	-1.07239	139.069	1.40295	1.0947	132.805	1.33975	-1.02582	1.04539	-1.04717	92.522	-1.07138	-1.43538	88.6935	-1.11763	-1.49734	-1.04317	0.0007	0.8923	7.1e+15	71000000	3531	EST03536 Mouse 7.5 dpc embryo ectoplacental cone cDNA library Mus musculus cDNA clone C0036E09 3', mRNA sequence.
aa171110_s_at	D530048A03Rik	RIKEN cDNA D530048A03 gene	Misc		129.16	129.16	182.02	1.40926	171.644	1.32892	-1.06045	181.614	1.40611	1.05809	184.861	1.43125	1.01561	1.077	1.01788	142.33	1.10196	-1.29882	128.595	-1.0044	-1.43755	-1.10681	0.0002	0.4688	7.1e+15	71000000	3613	ms50h06.r1 Life Tech mouse embryo 13 5dpc 10666014 Mus musculus cDNA clone 615035 5'
C78076_rc_at	E030024M05Rik	RIKEN cDNA E030024M05 gene	Misc		173.077	173.077	386.053	2.23052	355.675	2.05501	-1.08541	310.694	1.79511	-1.14478	242.206	1.39941	-1.5939	-1.46848	-1.28276	240.392	1.38893	-1.00755	164.196	-1.05409	-1.47511	-1.46406	0.0001	0.147	7.23e+15	72300000	3775	Mouse 3.5-dpc blastocyst cDNA Mus musculus cDNA clone J0042D09 3', mRNA sequence.
Msa.19125.0_s_at	E130012M19Rik	RIKEN cDNA E130012M19 gene	Misc		277.352	277.352	509.537	1.83715	548.506	1.97765	1.07648	667.849	2.40795	1.21758	430.663	1.55277	-1.18315	-1.27363	-1.55075	231.733	-1.19686	-1.85844	233.833	-1.18611	-1.84175	1.00906	0.0001	0.0004	7.3e+15	73000000	3916	AA008624 mg85b10.r1 Mus musculus cDNA, 5' end
Msa.19335.0_f_at	Gnas	Sang	Misc		305.466	305.466	481.191	1.57527	411.95	1.3486	-1.16808	433.68	1.41973	1.05275	406.165	1.32966	-1.18472	-1.01424	-1.06774	331.695	1.08586	-1.22451	345.724	1.13179	-1.17482	1.0423	0.0001	0.0286	7.1e+15	71000000	3626	AA011800 mg92d06.r1 Mus musculus cDNA, 5' end
Msa.29665.0_s_at	Sfrp4	secreted frizzled-related sequence protein 4	Misc		742.397	742.397	3125.53	4.21005	3227.03	4.34676	1.03247	3157.4	4.25298	-1.02205	2928.75	3.94499	-1.06719	-1.10184	-1.07807	2174.06	2.92843	-1.34713	793.986	1.06949	-3.68866	-2.73816	0.0001	0.0002	7.1e+15	71000000	3514	AA087277 mo14b11.r1 Mus musculus cDNA, 5' end
X85990_s_at	Sema3b	sema domain, immunoglobulin domain (Ig), short basic domain, secreted, (semaphorin) 3B	Misc		482.84	482.84	683.49	1.41556	663.147	1.37343	-1.03068	651.934	1.35021	-1.0172	534.026	1.10601	-1.27988	-1.24179	-1.22079	453.554	-1.06457	-1.17743	557.229	1.15406	1.04345	1.22858	0.0008	0.8408	7.4e+15	74000000	4070	M.musculus mRNA for semaphorin A.
aa645181_s_at	Sh3glb1	SH3-domain GRB2-like B1 (endophilin)	Misc		419.678	419.678	649.049	1.54654	647.253	1.54226	-1.00277	635.89	1.51518	-1.01787	649.081	1.54662	1.00005	1.00282	1.02074	558.642	1.33112	-1.16189	481.461	1.14722	-1.34815	-1.1603	0.0001	0.0533	7.23e+15	72300000	3733	vs79a08.r1 Barstead mouse myotubes MPLRB5 Mus musculus cDNA clone 1152470 5' similar to WP:F35A5.8 CE04492 ;, mRNA sequence.
Msa.1577.0_s_at	Srprb	signal recognition particle receptor, B subunit	Misc		477.594	477.594	620.15	1.29849	556.614	1.16545	-1.11415	575.576	1.20516	1.03407	569.942	1.19336	-1.08809	1.02394	-1.00989	522.227	1.09345	-1.09137	506.991	1.06155	-1.12417	-1.03005	0.0387	1	7.23e+15	72264000	3708	U17343 Mus musculus signal recognition particle receptor beta subunit mRNA, complete cds
Msa.22628.0_s_at	Ssr1	signal sequence receptor, alpha	Misc		775.858	775.858	1510.93	1.94743	1334.02	1.71941	-1.13261	1306.7	1.6842	-1.0209	1204.49	1.55246	-1.25441	-1.10754	-1.08486	819.702	1.05651	-1.46943	879.837	1.13402	-1.36899	1.07336	0.0001	0.142	7.23e+15	72300000	3752	AA036265 mi72g03.r1 Mus musculus cDNA, 5' end
Msa.10008.0_f_at	Ssr2	signal sequence receptor, beta	Misc		561.396	561.396	830.713	1.47973	757.326	1.34901	-1.0969	658.509	1.17298	-1.15006	676.86	1.20567	-1.2273	-1.11888	1.02787	536.757	-1.0459	-1.26102	499.364	-1.12422	-1.35545	-1.07488	0.0001	0.1376	7.23e+15	72300000	3778	W44030 mc73f12.r1 Mus musculus cDNA, 5' end
aa683950_at	Ssr2	signal sequence receptor, beta	Misc		1436.05	1436.05	1736.5	1.20922	1447.76	1.00815	-1.19944	1478.51	1.02957	1.02124	1433.09	-1.00207	-1.21172	-1.01024	-1.0317	1146.1	-1.25299	-1.2504	1132.32	-1.26824	-1.26562	-1.01217	0.002	0.9857	8.1e+15	81000000	4237	vr97g02.r1 Barstead mouse irradiated colon MPLRB7 Mus musculus cDNA clone 1136690 5', mRNA sequence.
Msa.7335.0_f_at	Ssr2	signal sequence receptor, beta	Misc		1943.64	1943.64	3293.04	1.69426	2761.17	1.42062	-1.19263	2463.46	1.26745	-1.12085	2426.37	1.24837	-1.35718	-1.13798	-1.01528	1785.8	-1.08839	-1.3587	1598.43	-1.21597	-1.51797	-1.11722	0.0006	0.8467	7.52e+15	75200000	4182	W34284 ma99a05.r1 Mus musculus cDNA, 5' end
Msa.2656.0_f_at	Ssr4	signal sequence receptor, delta	Misc		1784.15	1784.15	3423.78	1.919	3251.76	1.82259	-1.0529	2883.87	1.61639	-1.12757	2881.78	1.61522	-1.18808	-1.12838	-1.00072	1948.96	1.09238	-1.47863	1383.7	-1.2894	-2.08266	-1.40851	0.0001	0.0014	7.24e+15	72420000	3836	W08293 mb46h07.r1 Mus musculus cDNA, 5' end
C78062_rc_f_at	Ssr4	signal sequence receptor, delta	Misc		1083.61	1083.61	1723.21	1.59025	1523.81	1.40624	-1.13086	1322.55	1.22051	-1.15217	1431.55	1.3211	-1.20374	-1.06444	1.08242	1005.52	-1.07766	-1.4237	787.096	-1.37672	-1.81878	-1.2775	0.0001	0.0058	7.52e+15	75200000	4151	Mouse 3.5-dpc blastocyst cDNA Mus musculus cDNA clone J0042B10 3' similar to M.musculus mRNA for rat translocon-associated protein, mRNA, mRNA sequence.
X90582_f_at	Ssr4	signal sequence receptor, delta	Misc		1657.83	1657.83	3129.04	1.88743	2629.72	1.58624	-1.18987	2256.77	1.36128	-1.16526	2537.75	1.53077	-1.233	-1.03624	1.12451	1603.52	-1.03387	-1.58261	1277.43	-1.29778	-1.98661	-1.25527	0.0001	0.0013	7.24e+15	72420000	3837	M.musculus mRNA for rat translocon-associated protein delta homolog.
aa290152_s_at	D14Ertd813e	similar to CG8726 gene product	Misc		327.784	327.784	445.129	1.358	432.863	1.32058	-1.02834	483.208	1.47417	1.11631	457.244	1.39496	1.02722	1.05633	-1.05678	408.567	1.24645	-1.11914	354.785	1.08238	-1.28879	-1.15159	0.0001	0.5899	7.1e+15	71000000	3535	vb35b03.r1 Soares mouse lymph node NbMLN Mus musculus cDNA clone 750893 5'
C78749_rc_g_at	Tmc6	similar to expressed in activated T/LAK lymphocytes	Misc		454.918	454.918	584.51	1.28487	583.408	1.28245	-1.00189	612.045	1.3454	1.04908	653.145	1.43574	1.11742	1.11953	1.06715	525.254	1.15461	-1.24348	480.671	1.05661	-1.35882	-1.09275	0.0001	0.0179	7.1e+15	71000000	3543	Mouse 3.5-dpc blastocyst cDNA Mus musculus cDNA clone J0054C10 3', mRNA sequence.
aa267683_s_at	Idi1	similar to Isopentenyl-diphosphate delta-isomerase (IPP isomerase) (Isopentenyl pyrophosphate isomerase)	Misc		228.849	228.849	344.219	1.50413	242.431	1.05935	-1.41987	286.409	1.25152	1.1814	273.186	1.19374	-1.26002	1.12686	-1.0484	131.585	-1.73917	-2.07612	133.827	-1.71003	-2.04134	1.01704	0.0002	0.7642	8.1e+15	81000000	4235	mz99h12.r1 Soares mouse lymph node NbMLN Mus musculus cDNA clone 721607 5'
U58883_s_at	Sorbs1	sorbin and SH3 domain containing 1	Misc		1381.91	1381.91	2108.7	1.52593	2019.95	1.4617	-1.04394	1921.6	1.39054	-1.05118	1240.94	-1.1136	-1.69927	-1.62775	-1.5485	1055.89	-1.30877	-1.17526	1225.78	-1.12738	-1.01237	1.1609	0.0009	0.9331	7.4e+15	74000000	3996	Mus musculus putative SH3-containing protein SH3P12 mRNA, patrtial cds
l19311_f_at	Srm	spermidine synthase	Misc		1258.78	1258.78	1558.98	1.23848	1501.27	1.19264	-1.03844	1347.02	1.07011	-1.11451	1319.16	1.04797	-1.18179	-1.13805	-1.02112	895.666	-1.40541	-1.47283	1026.29	-1.22653	-1.28537	1.14584	0.0167	1	8.1e+15	81000000	4234	Mouse spermidine synthase mRNA, complete cds
aa245216_s_at	Sqrdl	sulfide quinone reductase-like (yeast)	Misc		803.432	803.432	1879.92	2.33987	1711.75	2.13054	-1.09825	1704	2.1209	-1.00455	1183.96	1.47362	-1.58783	-1.44579	-1.43924	909.51	1.13203	-1.30175	645.904	-1.24389	-1.83302	-1.40812	0.0001	0.0015	7.3e+15	73000000	3954	mx12d01.r1 Soares mouse NML Mus musculus cDNA clone 679969 5'
L02331_at	Sult1a1	sulfotransferase family 1A, phenol-preferring, member 1	Misc		214.946	214.946	290.293	1.35054	271.978	1.26533	-1.06734	280.832	1.30652	1.03255	226.819	1.05524	-1.27984	-1.1991	-1.23813	189.75	-1.13279	-1.19536	161.176	-1.33361	-1.40727	-1.17728	0.0001	0.1365	7.52e+15	75200000	4206	Mouse phenol/aryl form sulfotransferase (M-STP1) gene sequence.
AA189487_at	Srpx	sushi-repeat-containing protein	Misc		870.998	870.998	2074.86	2.38217	1912.35	2.19559	-1.08498	1724.45	1.97986	-1.10896	858.655	-1.01437	-2.41641	-2.22715	-2.00832	281.776	-3.0911	-3.0473	336.086	-2.59159	-2.55487	1.19274	0.0001	0.0004	8.1e+15	81000000	4279	mt70c02.r1 Soares mouse lymph node NbMLN Mus musculus cDNA clone 635234 5'
aa174303_s_at	Txndc4	thioredoxin domain containing 4 (endoplasmic reticulum)	Misc		661.988	661.988	930.636	1.40582	736.525	1.1126	-1.26355	716.101	1.08174	-1.02852	729.41	1.10185	-1.27587	-1.00975	1.01859	734.298	1.10923	1.0067	639.353	-1.0354	-1.14086	-1.1485	0.0077	1	7.23e+15	72300000	3727	ms68h04.r1 Soares mouse 3NbMS Mus musculus cDNA clone 616759 5' similar to WP:C06A6.5 CE03943 ;
x03151_s_at	Thy1	thymus cell antigen 1, theta	Misc		1699.45	1699.45	2976.31	1.75134	2407.58	1.41668	-1.23622	2217.07	1.30458	-1.08593	1799.75	1.05902	-1.65374	-1.33773	-1.23188	1520.37	-1.11779	-1.18375	1771.1	1.04216	-1.01617	1.16491	0.0001	0.4058	7.4e+15	74000000	4094	Mouse gene for Thy-1 antigen.
aa120653_s_at	Tagln2	transgelin 2	Misc		3657.56	3657.56	5384.75	1.47223	5231.73	1.43039	-1.02925	5383.16	1.47179	1.02894	5681.06	1.55324	1.05503	1.08589	1.05534	4090.63	1.1184	-1.3888	4044.11	1.10569	-1.40477	-1.0115	0.0001	0.3617	7.1e+15	71000000	3585	mp71g11.r1 Soares 2NbMT Mus musculus cDNA clone 574724 5' similar to gb:D21261 SM22-ALPHA HOMOLOG (HUMAN);
aa219964_s_at	Timm17a	translocator of inner mitochondrial membrane 17 kDa, a	Misc		944.938	944.938	1151.33	1.21842	1091.11	1.15469	-1.05519	1102.76	1.16702	1.01067	1074.19	1.13679	-1.07181	-1.01575	-1.02659	1130.07	1.19592	1.05202	928.289	-1.01794	-1.15718	-1.21737	0.0177	1	7.21e+15	72100000	3671	mv63f04.r1 Soares mouse 3NME12 5 Mus musculus cDNA clone 659743 5'
Msa.1583.0_s_at	Tnfaip2	tumor necrosis factor, alpha-induced protein 2	Misc		418.851	418.851	1390.38	3.3195	1065.46	2.54376	-1.30496	870.188	2.07756	-1.2244	584.894	1.39642	-2.37715	-1.82163	-1.48777	594.637	1.41969	1.01666	534.104	1.27516	-1.09509	-1.11334	0.0001	0.0711	7.1e+15	71000000	3655	L24118 Mouse primary response gene B94 mRNA, 3'end
l02333_s_at	Ugt1a1	UDP-glucuronosyltransferase 1 family, member 1	Misc		893.764	893.764	1561.69	1.74732	1319.13	1.47592	-1.18389	1141.81	1.27753	-1.15529	1046.72	1.17114	-1.49198	-1.26024	-1.09085	850.773	-1.05053	-1.23032	704.929	-1.26788	-1.48487	-1.20689	0.0003	0.3576	7.4e+15	74000000	4107	Murine bilirubin/phenol family UDP glucuronosyltransferase (ugtBr) mRNA sequence
ET63116_g_at		Unknown gene 22A3	Misc		557.539	557.539	858.483	1.53977	797.606	1.43058	-1.07632	762.749	1.36806	-1.0457	725.278	1.30086	-1.18366	-1.09972	-1.05166	730.559	1.31033	1.00728	592.606	1.0629	-1.22388	-1.23279	0.0003	0.2255	7.3e+15	73000000	3963	M.musculus mRNA for exon from unknown gene 22A3.
Msa.1573.0_s_at	Upa	uterine-specific proline-rich acidic protein	Misc		1347.02	1347.02	21600.4	16.0357	18856.2	13.9984	-1.14554	21640.5	16.0655	1.14766	26868.3	19.9464	1.24388	1.4249	1.24157	7753.73	5.75621	-3.4652	1848.38	1.3722	-14.5361	-4.19489	0.0001	0.0004	7.1e+15	71000000	3517	W29238 mb96e09.r1 Mus musculus cDNA, 5' end
aa162557_s_at	Vapa	vesicle-associated membrane protein, associated protein A	Misc		3103.13	3103.13	4714.23	1.51918	4328.82	1.39498	-1.08903	4523.34	1.45767	1.04494	3972.45	1.28014	-1.18673	-1.08971	-1.13868	3454.85	1.11334	-1.14982	3075.4	-1.00902	-1.29169	-1.12338	0.0004	0.5899	7.24e+15	72420000	3829	mr26a03.r1 Soares mouse 3NbMS Mus musculus cDNA clone 598540 5'
AA673431_rc_f_at	2900037I21Rik	vp46h06.r1 Knowles Solter mouse 2 cell Mus musculus cDNA clone 1079771 3', mRNA sequence.	Misc		101.623	101.623	241.434	2.37578	279.259	2.74799	1.15667	245.143	2.41228	-1.13917	174.471	1.71685	-1.3838	-1.6006	-1.40506	74.4492	-1.365	-2.3435	76.9925	-1.31991	-2.26608	1.03416	0.0001	0.0021	7.4e+15	74000000	4003	vp46h06.r1 Knowles Solter mouse 2 cell Mus musculus cDNA clone 1079771 3', mRNA sequence.
Msa.7609.0_f_at		W18950 mc05b06.r1 Mus musculus cDNA, 5' end	Misc		450.465	450.465	960.392	2.132	911.761	2.02404	-1.05334	898.491	1.99458	-1.01477	689.017	1.52957	-1.39386	-1.32328	-1.30402	553.706	1.22919	-1.24437	421.363	-1.06907	-1.63521	-1.31409	0.0001	0.0006	7.3e+15	73000000	3940	W18950 mc05b06.r1 Mus musculus cDNA, 5' end
Msa.24313.0_f_at		W20668 mb92f01.r1 Mus musculus cDNA, 5' end	Misc		239.929	239.929	365.251	1.52233	311.518	1.29838	-1.17249	332.081	1.38408	1.06601	317.624	1.32383	-1.14995	1.0196	-1.04552	270.385	1.12694	-1.17471	240.065	1.00057	-1.32307	-1.1263	0.0001	0.0405	7.1e+15	71000000	3625	W20668 mb92f01.r1 Mus musculus cDNA, 5' end
Msa.10308.0_f_at		W47719 md27c08.r1 Mus musculus cDNA, 5' end	Misc		821.157	821.157	1078.75	1.3137	999.307	1.21695	-1.0795	975.941	1.18849	-1.02394	890.944	1.08499	-1.21079	-1.12163	-1.0954	887.742	1.08109	-1.00361	816.661	-1.00551	-1.09096	-1.08704	0.0055	0.9999	7.21e+15	72100000	3685	W47719 md27c08.r1 Mus musculus cDNA, 5' end
Msa.11102.0_at		W49956 mb05c12.r1 Mus musculus cDNA, 5' end	Misc		87.221	87.221	105.276	1.207	113.66	1.30312	1.07964	112.031	1.28445	-1.01454	108.732	1.24663	1.03283	-1.04532	-1.03033	98.5116	1.12945	-1.10375	95.9024	1.09953	-1.13378	-1.02721	0.0104	1	7.1e+15	71000000	3618	W49956 mb05c12.r1 Mus musculus cDNA, 5' end
Msa.11185.0_f_at		W50004 mb07e11.r1 Mus musculus cDNA, 5' end	Misc		1364.94	1364.94	1699.9	1.2454	1513.96	1.10917	-1.12282	1452.78	1.06435	-1.04211	1403.44	1.0282	-1.21124	-1.07875	-1.03516	1082.58	-1.26083	-1.29638	1095.32	-1.24616	-1.2813	1.01177	0.0002	0.4655	8.1e+15	81000000	4236	W50004 mb07e11.r1 Mus musculus cDNA, 5' end
Msa.11229.0_s_at		W50123 ma19c07.r1 Mus musculus cDNA, 5' end	Misc		1614.03	1614.03	3347.33	2.0739	3169.19	1.96353	-1.05621	2877.57	1.78286	-1.10134	2809.76	1.74084	-1.19132	-1.12792	-1.02414	2262.07	1.40151	-1.24212	1652.43	1.0238	-1.70038	-1.36893	0.0001	0.0107	7.23e+15	72300000	3742	W50123 ma19c07.r1 Mus musculus cDNA, 5' end
Msa.11833.0_f_at		W51102 ma11a09.r1 Mus musculus cDNA, 5' end	Misc		731.089	731.089	895.707	1.22517	855.791	1.17057	-1.04664	834.175	1.141	-1.02591	842.359	1.1522	-1.06333	-1.01595	1.00981	748.378	1.02365	-1.12558	752.22	1.0289	-1.11983	1.00513	0.0021	0.9927	7.23e+15	72300000	3740	W51102 ma11a09.r1 Mus musculus cDNA, 5' end
Msa.13081.0_f_at		W55789 md31h02.r1 Mus musculus cDNA, 5' end	Misc		1582.48	1582.48	2017.83	1.2751	1868.3	1.18061	-1.08004	1953.12	1.23421	1.0454	1781.05	1.12548	-1.13295	-1.04899	-1.09661	1560.07	-1.01437	-1.14165	1505.19	-1.05135	-1.18327	-1.03646	0.0001	0.0064	7.3e+15	73000000	3962	W55789 md31h02.r1 Mus musculus cDNA, 5' end
Msa.13566.0_f_at		W57485 ma34h02.r1 Mus musculus cDNA, 5' end	Misc		223.05	223.05	365.694	1.63951	349.048	1.56489	-1.04769	336.673	1.50941	-1.03675	320.01	1.4347	-1.14276	-1.09074	-1.05207	219.471	-1.01631	-1.4581	187.937	-1.18683	-1.70275	-1.16779	0.0001	0.002	7.52e+15	75200000	4165	W57485 ma34h02.r1 Mus musculus cDNA, 5' end
Msa.13956.0_f_at		W61804 ma26c06.r1 Mus musculus cDNA, 5' end	Misc		971.686	971.686	1337.5	1.37648	1157.47	1.1912	-1.15554	1095.99	1.12793	-1.05609	1209.54	1.24478	-1.1058	1.04498	1.1036	1007.25	1.0366	-1.20082	870.447	-1.11631	-1.38956	-1.15717	0.0001	0.1424	7.3e+15	73000000	3851	W61804 ma26c06.r1 Mus musculus cDNA, 5' end
Msa.14249.0_at		W61860 ma27f03.r1 Mus musculus cDNA, 5' end	Misc		304.616	304.616	431.752	1.41736	426.185	1.39909	-1.01306	481.706	1.58135	1.13027	383.533	1.25907	-1.12572	-1.11121	-1.25597	265.192	-1.14866	-1.44625	278.326	-1.09446	-1.378	1.04953	0.0001	0.0024	7.3e+15	73000000	3910	W61860 ma27f03.r1 Mus musculus cDNA, 5' end
aa204094_s_at	Dnajb11	DnaJ (Hsp40) homolog, subfamily B, member 11	mRNA editing		640.492	640.492	1020.29	1.59299	834.892	1.30352	-1.22207	806.529	1.25923	-1.03517	822.958	1.28488	-1.23979	-1.0145	1.02037	739.808	1.15506	-1.11239	765.576	1.19529	-1.07495	1.03483	0.0367	1	7.23e+15	72264000	3706	mu31e01.r1 Soares 2NbMT Mus musculus cDNA clone 641016 5' similar to WP:T15H9.1 CE01664 DNAJ ;
U00677_s_at	Snta1	syntrophin, acidic 1	neuromuscular junction development		1488.14	1488.14	2220.67	1.49224	2032.17	1.36558	-1.09276	1814.57	1.21935	-1.11992	1510.39	1.01495	-1.47026	-1.34546	-1.20139	1541.7	1.03599	1.02073	1711.49	1.15009	1.13314	1.11013	0.0006	0.7572	7.4e+15	74000000	4069	Mus musculus syntrophin-1 gene, complete cds
x04972_s_at	Sod2	superoxide dismutase 2, mitochondrial	Oxioredctase		1374.27	1374.27	1784.93	1.29882	1631.57	1.18723	-1.094	1583.89	1.15253	-1.0301	1426.89	1.03829	-1.25092	-1.14344	-1.11003	1348.04	-1.01945	-1.05849	1457.65	1.06067	1.02155	1.08131	0.0385	1	7.4e+15	74000000	4088	Mouse mRNA for manganese superoxide dismutase (MnSOD).
Msa.1547.0_s_at	Tdo2	tryptophan 2,3-dioxygenase	Oxioredctase		237.664	237.664	996.584	4.19325	563.632	2.37155	-1.76815	497.298	2.09244	-1.13339	379.945	1.59866	-2.62297	-1.48346	-1.30887	267.8	1.1268	-1.41876	235.399	-1.00962	-1.61405	-1.13764	0.0001	0.0004	7.1e+15	71000000	3645	U24493 Mouse tryptophan-2,3-dioxygenase (TDO) mRNA, complete cds
aa250111_at	Tdo2	tryptophan 2,3-dioxygenase	Oxioredctase		74.4933	74.4933	105.834	1.42072	89.7381	1.20465	-1.17937	80.0195	1.07418	-1.12145	71.8901	-1.03621	-1.47217	-1.24827	-1.11308	68.0056	-1.0954	-1.05712	69.6307	-1.06983	-1.03245	1.0239	0.0002	0.2254	7.4e+15	74000000	4110	mx79f08.r1 Soares mouse NML Mus musculus cDNA clone 692583 5'
C77409_rc_f_at	Hba-a1	hemoglobin alpha, adult chain 1	Oxyogen Transport		3309.56	3309.56	13860.6	4.18803	11145.3	3.36761	-1.24362	10566.2	3.19263	-1.05481	11168.8	3.3747	-1.24101	1.0021	1.05703	6789.07	2.05135	-1.64511	6272.58	1.89529	-1.78057	-1.08234	0.0001	0.0015	7.1e+15	71000000	3580	Mouse 3.5-dpc blastocyst cDNA Mus musculus cDNA clone J0030F02 3' similar to Mouse alpha-1-globin mRNA, 5' end, mRNA sequence.
X14061_f_at	Hbb-b1	hemoglobin, beta adult major chain	Oxyogen Transport		1817.25	1817.25	11527	6.34309	8426.42	4.63691	-1.36796	7729.38	4.25334	-1.09018	7877.63	4.33492	-1.46325	-1.06966	1.01918	4216.27	2.32014	-1.86839	4195.84	2.30889	-1.87749	-1.00487	0.0001	0.0004	7.1e+15	71000000	3581	M.musculus beta-globin complex DNA for y, bh0, bh1, b1 and b2 genes, bh2 and bh3 pseudogenes.
v00722_f_at		hemoglobin, beta adult minor chain	Oxyogen Transport		784.716	784.716	4136.96	5.27191	2980.69	3.79843	-1.38792	2736.43	3.48716	-1.08926	2618.08	3.33634	-1.58015	-1.1385	-1.04521	1426.27	1.81756	-1.83561	1329.39	1.69411	-1.96938	-1.07287	0.0001	0.0014	7.1e+15	71000000	3582	Mouse gene for beta-1-globin.
L07063_s_at	Fkbp10	FK506 binding protein 10	Protein Folding		454.247	454.247	600.182	1.32127	706.49	1.5553	1.17712	514.568	1.13279	-1.37298	420.992	-1.07899	-1.42564	-1.67815	-1.22228	343.414	-1.32274	-1.2259	388.633	-1.16883	-1.08326	1.13168	0.0005	0.8287	8.1e+15	81000000	4230	Mus musculus FKBP65 binding protein mRNA, complete cds
Msa.19745.0_f_at	Fkbp1a	FK506 binding protein 1a	Protein Folding		1134.07	1134.07	1394.64	1.22977	1194.68	1.05345	-1.16737	1246.54	1.09918	1.04341	1203.1	1.06088	-1.1592	1.00705	-1.03611	1311.08	1.15609	1.08975	1153.25	1.01692	-1.04323	-1.13686	0.0193	1	7.1e+15	71000000	3505	AA014804 mi66c03.r1 Mus musculus cDNA, 5' end
M77831_s_at		FK506 binding protein 2 (13 kDa)	Protein Folding		1268.46	1268.46	1555.28	1.22611	1274.05	1.00441	-1.22073	1294.57	1.02058	1.0161	1297.46	1.02286	-1.1987	1.01838	1.00224	1099.24	-1.15394	-1.18033	987.344	-1.28472	-1.3141	-1.11333	0.0004	0.7097	8.1e+15	81000000	4238	Mouse binding protein 13 (Fkbp13) gene exons 1-5, complete cds
U38940_s_at	Asns	asparagine synthetase	Protein Synthesis		689.848	689.848	1033.51	1.49817	1147.65	1.66363	1.11044	1070.89	1.55236	-1.07167	1086.16	1.57449	1.05094	-1.05661	1.01426	803.534	1.1648	-1.35173	653.359	-1.05585	-1.66243	-1.22985	0.0001	0.0946	7.24e+15	72420000	3823	Mus musculus asparagine synthetase mRNA, complete cds
Msa.23886.0_s_at	Eif1a	eukaryotic translation initiation factor 1A	Protein Synthesis		686.51	686.51	971.329	1.41488	972.012	1.41587	1.0007	984.215	1.43365	1.01256	970.564	1.41377	-1.00079	-1.00149	-1.01407	812.139	1.183	-1.19507	689.063	1.00372	-1.40853	-1.17861	0.0002	0.1952	7.23e+15	72300000	3757	AA051538 mj52e04.r1 Mus musculus cDNA, 5' end
aa175295_s_at	Eif1a	eukaryotic translation initiation factor 1A	Protein Synthesis		346.878	346.878	595.271	1.71608	543.836	1.5678	-1.09458	551.445	1.58974	1.01399	505.449	1.45714	-1.17771	-1.07595	-1.091	406.74	1.17257	-1.24268	356.041	1.02641	-1.41964	-1.1424	0.0001	0.1643	7.24e+15	72420000	3824	ms90d07.r1 Soares mouse 3NbMS Mus musculus cDNA clone 618829 5'
aa571638_at	Eif1a	eukaryotic translation initiation factor 1A	Protein Synthesis		612.171	612.171	861.002	1.40647	768.669	1.25564	-1.12012	855.904	1.39815	1.11349	873.861	1.42748	1.01493	1.13685	1.02098	669.857	1.09423	-1.30455	621.421	1.01511	-1.40623	-1.07794	0.0009	0.9846	7.24e+15	72420000	3815	vm09a02.r1 Knowles Solter mouse blastocyst B1 Mus musculus cDNA clone 989642 5', mRNA sequence.
aa408104_rc_s_at	Eif2s1	eukaryotic translation initiation factor 2A	Protein Synthesis		1774.97	1774.97	2349.05	1.32343	2309.31	1.30104	-1.01721	2162.78	1.21849	-1.06775	2223.69	1.25281	-1.05637	-1.0385	1.02817	2064.07	1.16288	-1.07733	1864.37	1.05037	-1.19273	-1.10711	0.0211	1	7.23e+15	72264000	3709	EST02584 Mouse 7.5 dpc embryo ectoplacental cone cDNA library Mus musculus cDNA clone C0023F08 3' similar to Rat translational initiation factor (eIF-2) alpha subunit, score = 857, mRNA sequence.
U28656_s_at	Eif4ebp1	eukaryotic translation initiation factor 4E binding protein 1	Protein Synthesis		1516	1516	2366.23	1.56083	2257.07	1.48883	-1.04836	2136.53	1.40932	-1.05642	2027.96	1.3377	-1.1668	-1.11298	-1.05353	2278.97	1.50328	1.12377	1587.46	1.04713	-1.27749	-1.43561	0.0001	0.086	7.3e+15	73000000	3923	Mus musculus insulin-stimulated eIF-4E binding protein PHAS-I mRNA, complete cds
Msa.32445.0_f_at	Eif5a	eukaryotic translation initiation factor 5A	Protein Synthesis		130.816	130.816	177.436	1.35638	158.463	1.21134	-1.11974	161.101	1.23151	1.01665	145.915	1.11542	-1.21603	-1.086	-1.10408	141.543	1.082	-1.03089	122.03	-1.07199	-1.19573	-1.1599	0.0036	0.9997	7.23e+15	72300000	3725	AA108110 mm91b03.r1 Mus musculus cDNA, 5' end
Msa.42958.0_f_at	Eif5a	eukaryotic translation initiation factor 5A	Protein Synthesis		1142.73	1142.73	1671.84	1.46302	1379.51	1.20721	-1.21191	1350.77	1.18206	-1.02128	1325.73	1.16014	-1.26107	-1.04057	-1.01889	1150.37	1.00668	-1.15244	986.105	-1.15883	-1.34441	-1.16657	0.0012	0.9739	7.52e+15	75200000	4181	AA170375 ms60c07.r1 Mus musculus cDNA, 5' end
aa048927_s_at	Eprs	glutamyl-prolyl-tRNA synthetase	Protein Synthesis		1229.16	1229.16	1568.69	1.27623	1919.6	1.56172	1.2237	1986.06	1.61579	1.03462	1769.67	1.43974	1.12812	-1.08472	-1.12228	1537.48	1.25084	-1.15102	1464.52	1.19148	-1.20836	-1.04981	0.0324	1	7.23e+15	72263000	3702	mj47g10.r1 Soares mouse embryo NbME13.5 14.5 Mus musculus cDNA clone 479298 5' similar to gb:X54326 MULTIFUNCTIONAL AMINOACYL-TRNA SYNTHETASE (HUMAN);
aa270215_s_at	Mrpl20	mitochondrial ribosomal protein L20	Protein Synthesis		647.19	647.19	822.722	1.27122	793.045	1.22537	-1.03742	747.61	1.15516	-1.06077	675.945	1.04443	-1.21714	-1.17324	-1.10602	657.576	1.01605	-1.02794	734.652	1.13514	1.08685	1.11721	0.0491	1	7.22e+15	72230000	3691	va59a12.r1 Soares mouse 3NME12 5 Mus musculus cDNA clone 735646 5'
Msa.1743.0_s_at	0610009H04Rik	RIKEN cDNA 0610009H04 gene	Protein Synthesis		151.546	151.546	211.765	1.39736	167.016	1.10208	-1.26794	173.938	1.14776	1.04145	146.947	-1.0313	-1.4411	-1.13657	-1.18368	146.697	-1.03305	-1.0017	135.192	-1.12097	-1.08695	-1.08511	0.0103	1	7.52e+15	75200000	4215	U38981 Mus musculus uterine mRNA, complete cds
aa271049_s_at	1190017B18Rik	RIKEN cDNA 1190017B18 gene	Protein Synthesis		797.217	797.217	2387.44	2.99472	2023.85	2.53864	-1.17965	1850.13	2.32074	-1.09389	916.174	1.14922	-2.60588	-2.20902	-2.01941	1188.27	1.49053	1.29699	1443.22	1.81032	1.57527	1.21455	0.0001	0.0613	7.4e+15	74000000	4040	va85c10.r1 Soares mouse NML Mus musculus cDNA clone 738162 5'
Msa.16669.0_s_at	Yars	tyrosyl-tRNA synthetase	Protein Synthesis		610.038	610.038	776.467	1.27282	736.719	1.20766	-1.05395	747.151	1.22476	1.01416	729.467	1.19577	-1.06443	-1.00994	-1.02424	628.34	1.03	-1.16094	678.145	1.11164	-1.07568	1.07926	0.0003	0.7719	7.24e+15	72420000	3814	AA009150 mg95f04.r1 Mus musculus cDNA, 5' end
Msa.18695.0_s_at	Yars	tyrosyl-tRNA synthetase	Protein Synthesis		182.868	182.868	306.167	1.67425	313.876	1.71641	1.02518	316.549	1.73102	1.00852	297.677	1.62782	-1.02852	-1.05442	-1.0634	222.554	1.21702	-1.33755	243.724	1.33278	-1.22137	1.09512	0.0015	0.9653	7.23e+15	72300000	3765	AA051121 mg74c08.r1 Mus musculus cDNA, 5' end
D87899_s_at	Arf2	ADP-ribosylation factor 2	Protein Trafficking		431.977	431.977	520.662	1.2053	539.96	1.24997	1.03706	519.748	1.20318	-1.03889	517.698	1.19844	-1.00572	-1.043	-1.00396	424.804	-1.01689	-1.21868	430.511	-1.00341	-1.20252	1.01344	0.0001	0.0724	7.23e+15	72300000	3785	House mouse; Musculus domesticus male brain mRNA for ARF2, complete cds.
d87901_s_at	Arf4	ADP-ribosylation factor 4	Protein Trafficking		522.558	522.558	1082.08	2.07073	937.183	1.79345	-1.15461	828.931	1.5863	-1.13059	889.984	1.70313	-1.21584	-1.05303	1.07365	704.359	1.34791	-1.26354	524.151	1.00305	-1.69795	-1.34381	0.0005	0.8316	7.23e+15	72300000	3746	Mouse mRNA for ARF4, complete cds
D87903_s_at	Arf6	ADP-ribosylation factor 6	Protein Trafficking		859.748	859.748	1277.42	1.48581	1206.61	1.40345	-1.05868	1127.75	1.31172	-1.06993	1211.87	1.40956	-1.05409	1.00436	1.07459	1019.66	1.186	-1.1885	934.601	1.08706	-1.29667	-1.09101	0.0006	0.6673	7.23e+15	72300000	3770	Mouse mRNA for ARF6, complete cds
aa518452_g_at	Arl6ip5	ADP-ribosylation-like factor 6 interacting protein 5	Protein Trafficking		2357.73	2357.73	4033.26	1.71066	3018.72	1.28035	-1.33609	3029.33	1.28485	1.00352	2669.85	1.13238	-1.51067	-1.13067	-1.13465	2956.63	1.25402	1.10741	2037.07	-1.15741	-1.31063	-1.45141	0.0001	0.3411	7.3e+15	73000000	3850	vi06g09.r1 Barstead mouse myotubes MPLRB5 Mus musculus cDNA clone 903040 5' similar to WP:D2096.2 CE04300 ;
aa538556_g_at	1110032D12Rik	coated vesicle membrane protein	Protein Trafficking		2957.8	2957.8	3737.51	1.26361	4172.57	1.4107	1.1164	3724.34	1.25916	-1.12035	3574.36	1.20845	-1.04564	-1.16736	-1.04196	2912.71	-1.01548	-1.22716	2683.84	-1.10208	-1.33181	-1.08528	0.0046	0.9999	7.21e+15	72100000	3665	vj54c05.r1 Knowles Solter mouse blastocyst B1 Mus musculus cDNA clone 932840 5'
aa538556_at	1110032D12Rik	coated vesicle membrane protein	Protein Trafficking		4727.36	4727.36	6552.64	1.38611	6176.02	1.30644	-1.06098	5672.79	1.19999	-1.08871	5848.82	1.23723	-1.12034	-1.05594	1.03103	5012.36	1.06029	-1.16688	4643.29	-1.0181	-1.25963	-1.07949	0.0025	0.9986	7.23e+15	72300000	3764	vj54c05.r1 Knowles Solter mouse blastocyst B1 Mus musculus cDNA clone 932840 5'
Msa.7866.0_s_at	Eif4el3	eukaryotic translation initiation factor 4E binding protein 2	Protein Trafficking		788.99	788.99	970.224	1.2297	931.543	1.18068	-1.04152	945.47	1.19833	1.01495	968.141	1.22706	-1.00215	1.03929	1.02398	908.508	1.15148	-1.06564	845.926	1.07216	-1.14447	-1.07398	0.0001	0.1075	7.1e+15	71000000	3586	AA028288 mi20c06.r1 Mus musculus cDNA, 5' end
aa545445_g_at	AA959742	expressed sequence AA959742	Protein Trafficking		1196.44	1196.44	2042.55	1.70718	2121.5	1.77318	1.03866	1921.87	1.60632	-1.10388	1973.23	1.64924	-1.03513	-1.07514	1.02672	1600.13	1.33741	-1.23317	1401.68	1.17154	-1.40776	-1.14158	0.0003	0.147	7.23e+15	72300000	3750	vj99e01.r1 Knowles Solter mouse blastocyst B1 Mus musculus cDNA clone 945240 5'
aa414995_rc_at	Gnpnat1	glucosamine-phosphate N-acetyltransferase 1	Protein Trafficking		402.261	402.261	514.071	1.27795	515.34	1.28111	1.00247	461.946	1.14837	-1.11559	475.753	1.1827	-1.08054	-1.08321	1.02989	435.924	1.08368	-1.09137	411.535	1.02306	-1.15604	-1.05926	0.0196	1	7.23e+15	72300000	3772	vc50a08.r1 Knowles Solter mouse 2 cell Mus musculus cDNA clone 777974 3'
W13835_g_at	Gorasp2	golgi reassembly stacking protein 2	Protein Trafficking		870.656	870.656	1706.91	1.96049	1627.82	1.86965	-1.04858	1509.21	1.73341	-1.0786	1535.8	1.76396	-1.11141	-1.05992	1.01762	1262.17	1.44968	-1.2168	1158.47	1.33058	-1.32571	-1.08951	0.0003	0.3658	7.23e+15	72300000	3747	mb32e12.r1 Soares mouse p3NMF19.5 Mus musculus cDNA clone 331150 5', mRNA sequence.
Msa.21745.0_s_at	Rab10	RAB10, member RAS oncogene family	Protein Trafficking		107.564	107.564	165.416	1.53784	143.637	1.33536	-1.15163	158.198	1.47074	1.10138	154.558	1.4369	-1.07025	1.07603	-1.02355	143.647	1.33546	-1.07596	123.256	1.14588	-1.25396	-1.16544	0.0001	0.0308	7.1e+15	71000000	3524	AA119194 mp63a03.r1 Mus musculus cDNA, 5' end
Msa.2627.0_g_at	Rab23	RAB23, member RAS oncogene family	Protein Trafficking		102.397	102.397	127.416	1.24433	124.701	1.21782	-1.02177	132.018	1.28927	1.05867	124.529	1.21614	-1.02318	-1.00138	-1.06013	116.583	1.13853	-1.06816	111.11	1.08508	-1.12078	-1.04926	0.0203	1	7.21e+15	72100000	3675	Z22821 M.musculus rab23 mRNA, complete CDS
Msa.2627.0_at	Rab23	RAB23, member RAS oncogene family	Protein Trafficking		193.36	193.36	248.375	1.28452	293.73	1.51909	1.18261	309.182	1.599	1.0526	241.341	1.24814	-1.02915	-1.21708	-1.2811	227.299	1.17552	-1.06177	213.277	1.103	-1.13158	-1.06575	0.0001	0.4319	7.23e+15	72300000	3773	Z22821 M.musculus rab23 mRNA, complete CDS
Msa.23303.0_s_at	Rab5a	RAB5A, member RAS oncogene family	Protein Trafficking		172.124	172.124	347.1	2.01657	317.325	1.84359	-1.09383	329.833	1.91625	1.03941	326.006	1.89402	-1.0647	1.02736	-1.01174	296.421	1.72214	-1.09981	207.035	1.20283	-1.57464	-1.43174	0.0002	0.6671	7.23e+15	72300000	3717	W89699 mf79h10.r1 Mus musculus cDNA, 5' end
L20294_s_at	Sara	SAR1a gene homolog (S. cerevisiae)	Protein Trafficking		841.696	841.696	1775.63	2.10959	1701.94	2.02204	-1.0433	1503.94	1.78679	-1.13166	1502.95	1.78562	-1.18143	-1.1324	-1.00066	1056.04	1.25465	-1.4232	912.135	1.08369	-1.64773	-1.15776	0.0001	0.0144	7.23e+15	72300000	3741	Mus musculus GTP-binding protein (mSara) homologue mRNA, complete cds
Msa.21996.0_s_at	Sec13r	SEC13 related gene (S. cerevisiae)	Protein Trafficking		1084.17	1084.17	1767.83	1.63057	1647.69	1.51976	-1.07291	1566.25	1.44464	-1.052	1535.55	1.41633	-1.15127	-1.07303	-1.01999	1332.61	1.22915	-1.15229	1263.08	1.16502	-1.21572	-1.05505	0.0121	1	7.23e+15	72264000	3711	AA108956 mp41e04.r1 Mus musculus cDNA, 5' end
aa673792_s_at	Sec13r	SEC13 related gene (S. cerevisiae)	Protein Trafficking		2082.5	2082.5	3016.85	1.44867	2873.21	1.3797	-1.04999	2795.46	1.34236	-1.02781	2808.78	1.34875	-1.07408	-1.02294	1.00476	2372.72	1.13936	-1.18378	2119.99	1.018	-1.3249	-1.11922	0.0004	0.5772	7.23e+15	72264000	3710	vu08e10.r1 Barstead mouse myotubes MPLRB5 Mus musculus cDNA clone 1180074 5' similar to TR:G1277236 G1277236 SEC13P. ;, mRNA sequence.
Msa.10860.0_s_at	Sec13r	SEC13 related gene (S. cerevisiae)	Protein Trafficking		785.225	785.225	1490.07	1.89763	1449.82	1.84638	-1.02776	1298.81	1.65406	-1.11627	1191	1.51677	-1.2511	-1.21731	-1.09052	1001.16	1.275	-1.18962	828.291	1.05485	-1.43791	-1.20871	0.0002	0.2913	7.23e+15	72300000	3744	AA137409 mq30h06.r1 Mus musculus cDNA, 5' end
Msa.21399.0_s_at	Sec22l1	SEC22 vesicle trafficking protein-like 1 (S. cerevisiae)	Protein Trafficking		622.468	622.468	771.725	1.23978	689.923	1.10837	-1.11857	652.073	1.04756	-1.05804	662.012	1.06353	-1.16573	-1.04216	1.01524	614.691	-1.01265	-1.07698	553.092	-1.12543	-1.19693	-1.11137	0.0302	1	7.52e+15	75200000	4175	AA023107 mh66a12.r1 Mus musculus cDNA, 5' end
aa237364_s_at	Sec23a	SEC23A (S. cerevisiae)	Protein Trafficking		768.601	768.601	954.824	1.24229	1144.85	1.48952	1.19901	1148.96	1.49487	1.00359	855.162	1.11262	-1.11654	-1.33875	-1.34356	687.702	-1.11764	-1.24351	713.609	-1.07706	-1.19836	1.03767	0.0007	0.9786	7.52e+15	75200000	4184	mw98b12.r1 Soares mouse NML Mus musculus cDNA clone 678719 5'
aa575696_at	Snx1	sorting nexin 1	Protein Trafficking		2717.72	2717.72	4494.74	1.65387	4231.51	1.55701	-1.06221	4136.04	1.52188	-1.02308	3148.63	1.15856	-1.42752	-1.34392	-1.3136	3225.94	1.187	1.02455	2815.07	1.03582	-1.11849	-1.14595	0.0001	0.0043	7.4e+15	74000000	4033	vf65c11.r1 Barstead MPLRB1 Mus musculus cDNA clone 848660 5' similar to TR:G1293680 G1293680 SORTING NEXIN 1. ;, mRNA sequence.
Z31297_s_at	Snx2	sorting nexin 2	Protein Trafficking		1559.43	1559.43	2039.55	1.30788	1950.43	1.25073	-1.04569	1911.88	1.22601	-1.02016	1680.36	1.07754	-1.21376	-1.16073	-1.13779	1744.77	1.11885	1.03834	1649.43	1.05771	-1.01875	-1.0578	0.0031	0.9983	7.4e+15	74000000	4043	MMTEST748 Mouse testis T-ZAP Mus musculus cDNA, mRNA sequence.
C78707_rc_g_at	Snx2	sorting nexin 2	Protein Trafficking		780.39	780.39	1480.98	1.89774	1357.2	1.73913	-1.0912	1369.81	1.75529	1.00929	1142.85	1.46446	-1.29587	-1.18756	-1.1986	1150.66	1.47447	1.00684	851.257	1.09081	-1.34254	-1.35172	0.0001	0.0955	7.1e+15	71000000	3564	Mouse 3.5-dpc blastocyst cDNA Mus musculus cDNA clone J0053F10 3' similar to Human sorting nexin 1 (SNX1), mRNA sequence.
aa215171_s_at	Snx3	sorting nexin 3	Protein Trafficking		4079.84	4079.84	5523.89	1.35395	4783.67	1.17251	-1.15474	4968.51	1.21782	1.03864	4467.06	1.09491	-1.23658	-1.07088	-1.11225	5047.52	1.23719	1.12994	4388.46	1.07564	-1.01791	-1.15018	0.0254	1	7.1e+15	71000000	3506	mu83a09.r1 Stratagene mouse melanoma (#937312) Mus musculus cDNA clone 652120 5'
aa267014_s_at	1190007F08Rik	RIKEN cDNA 1190007F08 gene	Proteolysis and peptidolysis	Protease Inhibition	1475.58	1475.58	2024.75	1.37217	1915.69	1.29826	-1.05693	1904.31	1.29055	-1.00597	1770.4	1.1998	-1.14367	-1.08207	-1.07564	1435.77	-1.02773	-1.23307	1478.2	1.00178	-1.19767	1.02955	0.0001	0.0346	7.4e+15	74000000	4037	mz96b07.r1 Soares mouse lymph node NbMLN Mus musculus cDNA clone 721237 5'
X15592_s_at	Ctla2b	cytotoxic T lymphocyte-associated protein 2 beta	Proteolysis and peptidolysis	Proteases	227.891	227.891	1856.82	8.14782	1375.71	6.03672	-1.34971	1451.73	6.37027	1.05525	1546.2	6.78484	-1.20089	1.12393	1.06508	957.924	4.20343	-1.61412	307.053	1.34737	-5.03562	-3.11973	0.0001	0.0004	7.1e+15	71000000	3516	Mouse ctla-2-beta mRNA, homolog. to cysteine protease proregion.
Msa.89.0_s_at	Dpep1	dipeptidase 1 (renal)	Proteolysis and peptidolysis	Proteases	653.756	653.756	2003.89	3.0652	1966.51	3.00802	-1.01901	2166.43	3.31383	1.10167	1422.67	2.17615	-1.40854	-1.38227	-1.5228	780.958	1.19457	-1.82169	497.211	-1.31484	-2.86129	-1.57068	0.0001	0.002	7.3e+15	73000000	3948	D13139 Mouse mRNA for dipeptidase
Msa.3983.0_s_at	Kdap	kidney-derived aspartic protease-like protein	Proteolysis and peptidolysis	Proteases	158.977	158.977	1307.37	8.22367	893.56	5.6207	-1.4631	964.164	6.06481	1.07901	1753.51	11.03	1.34125	1.96238	1.81868	197.187	1.24035	-8.89262	124.767	-1.27419	-14.0542	-1.58044	0.0001	0.0004	7.1e+15	71000000	3539	AA108747 mp35a02.r1 Mus musculus cDNA, 5' end
AA104818_at	Olr1	oxidized low density lipoprotein (lectin-like) receptor 1	Proteolysis and peptidolysis	Proteases	154.511	154.511	2018.51	13.0639	1583.41	10.2479	-1.27479	848.328	5.4904	-1.86651	520.84	3.37089	-3.87549	-3.04011	-1.62877	266.581	1.72532	-1.95378	162.279	1.05027	-3.20954	-1.64273	0.0001	0.0004	7.1e+15	71000000	3633	mo58d05.r1 Life Tech mouse embryo 8 5dpc 10664019 Mus musculus cDNA clone 557769 5'
x57337_s_at	Pcolce	procollagen C-proteinase enhancer protein	Proteolysis and peptidolysis	Proteases	1938.67	1938.67	5039.04	2.59923	4484.66	2.31327	-1.12362	3946.46	2.03565	-1.13638	3061.78	1.57932	-1.64579	-1.46472	-1.28894	1695.84	-1.14319	-1.80547	1980	1.02132	-1.54635	1.16756	0.0001	0.0006	7.4e+15	74000000	4031	M.musculus CDNAp14 mRNA.
AA688835_at	2210021K23Rik	RIKEN cDNA 2210021K23 gene	Proteolysis and peptidolysis	Serine Protease	307.543	307.543	899.789	2.92573	882.321	2.86893	-1.0198	979.973	3.18646	1.11068	916.092	2.97874	1.01812	1.03828	-1.06973	531.175	1.72716	-1.72465	306.144	-1.00457	-2.99236	-1.73505	0.0001	0.0002	7.1e+15	71000000	3518	vs04a07.r1 Barstead mouse irradiated colon MPLRB7 Mus musculus cDNA clone 1137204 5', mRNA sequence.
D50460_s_at	Serpinf1	serine (or cysteine) proteinase inhibitor, clade F), member 1	Proteolysis and peptidolysis	Serine Protease Inhibitor	1609.38	1609.38	2276.21	1.41434	2389.42	1.48468	1.04974	2289.58	1.42265	-1.0436	1930.56	1.19957	-1.17904	-1.23768	-1.18597	1316.01	-1.22292	-1.46698	1120.48	-1.43633	-1.72298	-1.17451	0.0001	0.0112	7.52e+15	75200000	4196	Mouse SDF3 mRNA, complete cds.
Msa.3557.0_s_at	Serpinf1	serine (or cysteine) proteinase inhibitor, clade F), member 1	Proteolysis and peptidolysis	Serine Protease Inhibitor	2321.52	2321.52	3796.65	1.63541	3776.93	1.62692	-1.00522	3357.6	1.44629	-1.12489	3118.74	1.3434	-1.21736	-1.21104	-1.07659	2021.53	-1.1484	-1.54276	1462.16	-1.58773	-2.13297	-1.38256	0.0001	0.0127	7.52e+15	75200000	4179	W08269 mb40b02.r1 Mus musculus cDNA, 5' end
Msa.4322.0_s_at	Serping1	serine (or cysteine) proteinase inhibitor, clade G, member 1	Proteolysis and peptidolysis	Serine Protease Inhibitor	2916.53	2916.53	7962.85	2.73025	6807.53	2.33412	-1.16971	6539.57	2.24224	-1.04097	6345.66	2.17576	-1.25485	-1.07278	-1.03056	4634	1.58888	-1.36937	3581.91	1.22814	-1.77159	-1.29372	0.0001	0.0004	7.1e+15	71000000	3651	AA097267 mk16h10.r1 Mus musculus cDNA, 5' end
D50586_at	Tfpi2	tissue factor pathway inhibitor 2	Proteolysis and peptidolysis	Serine Protease Inhibitor	104.227	104.227	438.109	4.2034	345.847	3.3182	-1.26677	292.287	2.80432	-1.18324	250.742	2.40572	-1.74725	-1.37929	-1.16569	167.538	1.60742	-1.49663	109.632	1.05185	-2.28713	-1.52818	0.0001	0.0004	7.1e+15	71000000	3632	Mus musculus mRNA for PP5/TFPI2, complete cds.
m12302_s_at	Gzmb	granzyme B	Proteolysis and peptidolysis	Serine Proteases	64.3808	64.3808	133.315	2.07072	104.506	1.62325	-1.27566	71.6016	1.11216	-1.45955	69.4692	1.07904	-1.91905	-1.50435	-1.03069	56.8223	-1.13302	-1.22257	56.9347	-1.13078	-1.22016	1.00198	0.0001	0.0024	7.4e+15	74000000	4104	Mouse C11 mRNA encoding T-cell specific protein CCPI
m12301_s_at	Gzmc	granzyme C	Proteolysis and peptidolysis	Serine Proteases	234.882	234.882	2501.51	10.6501	1532.15	6.52306	-1.63268	759.544	3.23373	-2.01719	619.547	2.6377	-4.03765	-2.47301	-1.22597	262.788	1.11881	-2.35759	236.062	1.00502	-2.62451	-1.11322	0.0001	0.0004	7.1e+15	71000000	3634	Mouse B10 mRNA encoding T-cell specific protein CCPII
u66472_f_at	Gzmd	granzyme D	Proteolysis and peptidolysis	Serine Proteases	184.065	184.065	8404.98	45.6631	4909.18	26.6709	-1.7121	2641.73	14.3522	-1.85832	2003.23	10.8833	-4.19572	-2.45064	-1.31874	350.625	1.9049	-5.71329	247.2	1.34301	-8.10365	-1.41839	0.0001	0.0002	7.1e+15	71000000	3627	Mus musculus preprogranzyme D gene, complete cds
x12821_f_at	Gzme	granzyme E	Proteolysis and peptidolysis	Serine Proteases	362.269	362.269	7166.2	19.7814	4522.58	12.484	-1.58454	2232.97	6.16385	-2.02536	1687.37	4.6578	-4.24695	-2.68025	-1.32334	444.393	1.22669	-3.79703	437.733	1.20831	-3.85481	-1.01521	0.0001	0.0002	7.1e+15	71000000	3630	Mouse d12 mRNA for cytotoxic cell protease 3 (CCP3).
x14094_s_at	Gzmf	granzyme F	Proteolysis and peptidolysis	Serine Proteases	258.993	258.993	10403.1	40.1676	5307.13	20.4914	-1.96022	2608.89	10.0732	-2.03425	2014.42	7.77789	-5.16433	-2.63457	-1.29511	372.391	1.43784	-5.40942	270.787	1.04554	-7.43914	-1.37522	0.0001	0.0003	7.1e+15	71000000	3629	Mouse mRNA for MCSP-3 mouse CTL serine protease 3.
x14092_s_at	Gzmg	granzyme G	Proteolysis and peptidolysis	Serine Proteases	204.795	204.795	14612.9	71.3536	9246.59	45.1505	-1.58035	4783.88	23.3594	-1.93286	3562.54	17.3956	-4.10181	-2.59551	-1.34283	511.437	2.49731	-6.96574	255.937	1.24972	-13.9196	-1.99829	0.0001	0.0003	7.1e+15	71000000	3628	Mouse mRNA for MCSP-1 mouse CTL serine protease 1.
d10464_f_at	Klk6	kallikrein 6	Proteolysis and peptidolysis	Serine Proteases	768.951	768.951	1416.03	1.8415	1333.12	1.73369	-1.06219	1193.04	1.55151	-1.11742	1858.53	2.41697	1.3125	1.39412	1.55782	790.456	1.02797	-2.35122	654.478	-1.17491	-2.83972	-1.20777	0.0001	0.0051	7.1e+15	71000000	3549	Mouse mRNA for tissue kallikrein
Msa.6758.0_s_at	Prss11	protease, serine, 11 (Igf binding)	Proteolysis and peptidolysis	Serine Proteases	1156.93	1156.93	2571.5	2.22269	2864.53	2.47598	1.11395	3024.26	2.61404	1.05576	2212.89	1.91273	-1.16205	-1.29448	-1.36666	1647.65	1.42416	-1.34306	954.847	-1.21164	-2.31754	-1.72557	0.0001	0.0052	7.3e+15	73000000	3953	AA059662 mj75h06.r1 Mus musculus cDNA, 5' end
w54372_at	Prss11	protease, serine, 11 (Igf binding)	Proteolysis and peptidolysis	Serine Proteases	3227.15	3227.15	4856.37	1.50485	5511.92	1.70798	1.13499	5717.53	1.7717	1.0373	4372.58	1.35494	-1.11064	-1.26056	-1.30759	3215.58	-1.0036	-1.35981	2444.61	-1.32011	-1.78866	-1.31537	0.0001	0.0326	7.3e+15	73000000	3912	md05h05.r1 Soares mouse embryo NbME13.5 14.5 Mus musculus cDNA clone 367545 5', mRNA sequence.
d38117_s_at	Capn2	calpain 2	Proteolysis and peptidolysis		1006.07	1006.07	1237.97	1.23051	1357.11	1.34893	1.09624	1295.23	1.28742	-1.04778	1179.53	1.17242	-1.04955	-1.15055	-1.09809	1197.55	1.19033	1.01528	1090.82	1.08424	-1.08132	-1.09785	0.0203	1	7.23e+15	72300000	3780	Mus musculus mRNA for m-calpain large subunit, complete cds.
Msa.4518.0_s_at	Capn2	calpain 2	Proteolysis and peptidolysis		423.773	423.773	611.008	1.44183	829.161	1.95662	1.35704	795.709	1.87768	-1.04204	634.207	1.49657	1.03797	-1.3074	-1.25465	650.671	1.53542	1.02596	494.266	1.16635	-1.28313	-1.31644	0.0003	0.4331	7.23e+15	72300000	3722	W63809 md84a12.r1 Mus musculus cDNA, 5' end
Msa.30137.0_s_at	Cst7	cystatin F (leukocystatin)	Proteolysis and peptidolysis		178.535	178.535	309.494	1.73352	250.462	1.40287	-1.2357	220.099	1.2328	-1.13795	190.335	1.06609	-1.62605	-1.3159	-1.15638	182.907	1.02449	-1.04061	166.635	-1.07142	-1.14223	-1.09765	0.0001	0.0067	7.4e+15	74000000	4093	AA089339 mo60f07.r1 Mus musculus cDNA, 5' end
aa265871_at	Dnajc3	DnaJ (Hsp40) homolog, subfamily C, member 3	Proteolysis and peptidolysis		869.277	869.277	1499.9	1.72546	1485.75	1.70918	-1.00953	1453.18	1.67171	-1.02242	1390.96	1.60013	-1.07832	-1.06815	-1.04473	884.401	1.0174	-1.57277	757.578	-1.14744	-1.83606	-1.16741	0.0041	0.9998	7.21e+15	72100000	3683	mz70h03.r1 Soares mouse lymph node NbMLN Mus musculus cDNA clone 718805 5'
Msa.2732.0_s_at	Dnajc3	DnaJ (Hsp40) homolog, subfamily C, member 3	Proteolysis and peptidolysis		293.88	293.88	373.977	1.27255	362.402	1.23316	-1.03194	347.784	1.18342	-1.04203	354.384	1.20588	-1.05529	-1.02263	1.01898	279.255	-1.05237	-1.26903	279.856	-1.05011	-1.26631	1.00215	0.0052	0.9998	7.52e+15	75200000	4156	U28423 Mus musculus protein kinase inhibitor p58 mRNA, complete cds
Msa.2229.0_at	Mcpt8	mast cell protease 8	Proteolysis and peptidolysis		235.133	235.133	433.469	1.8435	271.272	1.15369	-1.59792	262.272	1.11542	-1.03432	247.309	1.05178	-1.75274	-1.09689	-1.0605	231.647	-1.01505	-1.06761	224.87	-1.04564	-1.09979	-1.03014	0.0001	0.0054	7.4e+15	74000000	4092	X78545 M.musculus MCP-8 mRNA for serine protease
Msa.2229.0_g_at	Mcpt8	mast cell protease 8	Proteolysis and peptidolysis		144.329	144.329	274.538	1.90217	189.316	1.3117	-1.45016	167.923	1.16348	-1.1274	149.832	1.03813	-1.83231	-1.26352	-1.12074	144.75	1.00292	-1.03511	135.156	-1.06787	-1.10859	-1.07098	0.0001	0.0032	7.4e+15	74000000	4091	X78545 M.musculus MCP-8 mRNA for serine protease
aa021840_s_at	4833421E05Rik	RIKEN cDNA 4833421E05 gene	Proteolysis and peptidolysis		590.356	590.356	891.792	1.5106	779.588	1.32054	-1.14393	722.65	1.22409	-1.07879	617.871	1.04661	-1.44333	-1.26173	-1.16958	631.531	1.06975	1.02211	571.936	-1.03221	-1.08031	-1.1042	0.0002	0.3284	7.4e+15	74000000	4106	mh84g04.r1 Soares mouse placenta 4NbMP13.5 14.5 Mus musculus cDNA clone 457686 5'
aa109790_g_at	5730406I15Rik	RIKEN cDNA 5730406I15 gene	Proteolysis and peptidolysis		1339.12	1339.12	1772.66	1.32375	1540.99	1.15075	-1.15034	1515.68	1.13185	-1.0167	1560.55	1.16536	-1.13592	1.01269	1.0296	1365.35	1.01959	-1.14297	1202.42	-1.11369	-1.29784	-1.1355	0.011	1	7.21e+15	72100000	3661	ml98c01.r1 Stratagene mouse kidney (#937315) Mus musculus cDNA clone 520032 5' similar to TR:G533111 G533111 SIGNAL PEPTIDASE COMPLEX 25 KDA SUBUNIT. ;
U25844_s_at	Serpinb6a	serine (or cysteine) proteinase inhibitor, clade B, member 6	Proteolysis and peptidolysis		1934.29	1934.29	3412.78	1.76435	3277.14	1.69423	-1.04139	3083.83	1.59429	-1.06269	2830.88	1.46352	-1.20555	-1.15764	-1.08935	3252.89	1.68169	1.14907	2098.68	1.08498	-1.34889	-1.54997	0.0024	0.9951	7.21e+15	72100000	3673	Mus musculus serine proteinase inhibitor (SPI3) mR
AA408234_rc_g_at	Serpinb9f	serine protease inhibitor 13	Proteolysis and peptidolysis		750.3	750.3	1009.94	1.34605	758.804	1.01133	-1.33096	723.153	-1.03754	-1.0493	681.953	-1.10022	-1.48095	-1.11269	-1.06041	640.381	-1.17165	-1.06492	591.906	-1.2676	-1.15213	-1.0819	0.0001	0.0905	8.1e+15	81000000	4271	EST02736 Mouse 7.5 dpc embryo ectoplacental cone cDNA library Mus musculus cDNA clone C0025D03 3'
aa408344_rc_at	Serpinb9e	serine protease inhibitor 14	Proteolysis and peptidolysis		98.2241	98.2241	320.252	3.26042	172.835	1.7596	-1.85294	131.412	1.33788	-1.31521	115.443	1.17531	-2.77411	-1.49714	-1.13832	89.5629	-1.09671	-1.28897	100.491	1.02308	-1.14879	1.12202	0.0001	0.0004	7.4e+15	74000000	4101	EST02823 Mouse 7.5 dpc embryo ectoplacental cone cDNA library Mus musculus cDNA clone C0026E08 3'
X73523_s_at	Siat4a	sialyltransferase 4A (beta-galactosidase alpha-2,3-sialytransferase)	Proteolysis and peptidolysis		439.315	439.315	666.027	1.51606	682.643	1.55388	1.02495	637.51	1.45115	-1.07079	549.963	1.25186	-1.21104	-1.24125	-1.15919	457.782	1.04204	-1.20136	452.528	1.03008	-1.21531	-1.01161	0.0001	0.0093	7.3e+15	73000000	3897	M.musculus mRNA for Gal beta1, 3GalNAc alpha2,3-sialyltransferase.
Msa.2302.0_at	Siat4a	sialyltransferase 4A (beta-galactosidase alpha-2,3-sialytransferase)	Proteolysis and peptidolysis		885.949	885.949	1265.12	1.42799	1176.38	1.32782	-1.07544	1128.17	1.27341	-1.04273	979.573	1.10568	-1.29151	-1.20091	-1.1517	872.283	-1.01567	-1.123	862.374	-1.02734	-1.1359	-1.01149	0.0001	0.1996	7.23e+15	72300000	3776	X73523 M.musculus mRNA for Gal beta1, 3GalNAc alpha2,3-sialyltransferase
v00755_s_at	Timp1	tissue inhibitor of metalloproteinase 1	Proteolysis and peptidolysis		1631.16	1631.16	2818.22	1.72774	2481.06	1.52105	-1.13589	2124.82	1.30265	-1.16766	1806.2	1.10731	-1.5603	-1.37364	-1.1764	1680.04	1.02997	-1.07509	1178.44	-1.38417	-1.53271	-1.42566	0.0031	0.9952	7.4e+15	74000000	4089	Messenger RNA fragment for mouse interferon beta (type 1) coding for the c-terminal part.
Msa.11586.0_s_at	Cdh13	cadherin 13	Regulation of Cell Growth	Extracellular Matrix Structural Constituent	691.861	691.861	855.249	1.23616	878.765	1.27015	1.0275	832.64	1.20348	-1.0554	753.44	1.089	-1.13513	-1.16634	-1.10512	746.179	1.07851	-1.00973	683.92	-1.01161	-1.10165	-1.09103	0.0004	0.7866	7.4e+15	74000000	4029	W50665 mc92h03.r1 Mus musculus cDNA, 5' end
aa408463_rc_s_at	Cdh5	cadherin 5	Regulation of Cell Growth	Extracellular Matrix Structural Constituent	747.826	747.826	2974.13	3.97704	2472	3.30558	-1.20313	1877.56	2.51069	-1.3166	1511.65	2.02139	-1.96748	-1.6353	-1.24206	1155.85	1.54561	-1.30782	875.87	1.17122	-1.72588	-1.31966	0.0001	0.0008	7.1e+15	71000000	3636	EST03281 Mouse 7.5 dpc embryo ectoplacental cone cDNA library Mus musculus cDNA clone C0033C02 3' similar to M.musculus VE-cadherin gene (lambda 5 clone), score = 1195, mRNA sequence.
X53929_s_at	Dcn	decorin	Regulation of Cell Growth	Extracellular Matrix Structural Constituent	16861.5	16861.5	24565.2	1.45688	22607.9	1.3408	-1.08658	22813.9	1.35302	1.00911	22099.4	1.31064	-1.11158	-1.02301	-1.03233	20240.2	1.20038	-1.09186	12527.1	-1.346	-1.76412	-1.61571	0.0001	0.0013	7.3e+15	73000000	3855	M.musculus mRNA for PGII (decorin).
Msa.6450.0_s_at	Dpt	dermatopontin	Regulation of Cell Growth	Extracellular Matrix Structural Constituent	1021.91	1021.91	1695.47	1.65913	2410.29	2.35862	1.4216	2719.11	2.66082	1.12813	2358.72	2.30816	1.39119	-1.02186	-1.15279	1430.62	1.39995	-1.64874	1350.8	1.32184	-1.74617	-1.05909	0.0001	0.0023	7.3e+15	73000000	3900	AA038318 mi84a12.r1 Mus musculus cDNA, 5' end
aa152671_s_at	Eln	elastin	Regulation of Cell Growth	Extracellular Matrix Structural Constituent	3074.75	3074.75	9683.31	3.1493	11376.6	3.7	1.17486	10055.3	3.27028	-1.1314	7052.92	2.29382	-1.37295	-1.61303	-1.42569	2414.65	-1.27337	-2.92088	1985.83	-1.54834	-3.55162	-1.21594	0.0001	0.0025	7.52e+15	75200000	4162	mr16h01.r1 Soares mouse 3NbMS Mus musculus cDNA clone 597649 5'
Msa.1709.0_s_at	Eln	elastin	Regulation of Cell Growth	Extracellular Matrix Structural Constituent	881.238	881.238	1456.87	1.65321	1978.87	2.24555	1.3583	1752.1	1.98823	-1.12942	1332.01	1.51152	-1.09374	-1.48562	-1.31538	834.144	-1.05646	-1.59686	772.626	-1.14058	-1.72401	-1.07962	0.0001	0.0315	7.4e+15	74000000	4056	U08210 Mus musculus tropoelastin mRNA, complete cds
l29454_s_at	Fbn1	fibrillin 1	Regulation of Cell Growth	Extracellular Matrix Structural Constituent	2094.78	2094.78	4731.9	2.2589	5323.31	2.54123	1.12498	4441.86	2.12044	-1.19844	3321.24	1.58549	-1.42474	-1.60281	-1.33741	1747.82	-1.19851	-1.90022	1672.95	-1.25214	-1.98526	-1.04475	0.0001	0.0013	7.52e+15	75200000	4163	Mouse fibrillin (Fbn-1) mRNA, complete cds
AA028265_s_at	Fmod	fibromodulin	Regulation of Cell Growth	Extracellular Matrix Structural Constituent	432.105	432.105	1039.37	2.40536	993.844	2.30001	-1.0458	734.029	1.69873	-1.35396	566.356	1.31069	-1.83518	-1.75481	-1.29606	363.63	-1.18831	-1.55751	322.253	-1.34089	-1.75749	-1.1284	0.0001	0.0008	7.52e+15	75200000	4158	mi18b09.r1 Soares mouse p3NMF19.5 Mus musculus cDNA clone 463865 5'
m15525_s_at	Lamb1-1	laminin B1 subunit 1	Regulation of Cell Growth	Extracellular Matrix Structural Constituent	334.303	334.303	539.026	1.61239	590.965	1.76775	1.09636	541.796	1.62067	-1.09075	433.796	1.29761	-1.24258	-1.36231	-1.24897	354.479	1.06035	-1.22376	392.737	1.17479	-1.10455	1.10793	0.0001	0.1408	7.23e+15	72300000	3768	Mouse laminin B1 mRNA, complete cds
U12147_s_at	Lama2	laminin, alpha 2	Regulation of Cell Growth	Extracellular Matrix Structural Constituent	650.011	650.011	945.647	1.45482	1036.14	1.59404	1.0957	906.276	1.39425	-1.1433	681.954	1.04914	-1.38667	-1.51937	-1.32894	549.059	-1.18386	-1.24204	491.953	-1.32129	-1.38622	-1.11608	0.0001	0.0012	7.4e+15	74000000	4002	Mus musculus laminin-2 alpha2 chain mRNA, complete
u69176_s_at	Lama4	laminin, alpha 4	Regulation of Cell Growth	Extracellular Matrix Structural Constituent	1711.26	1711.26	3297.37	1.92687	3857.89	2.25442	1.16999	2962.68	1.73129	-1.30216	1592.53	-1.07455	-2.07052	-2.42249	-1.86036	1245.07	-1.37443	-1.27907	1563.22	-1.0947	-1.01875	1.25553	0.0001	0.0504	7.4e+15	74000000	4021	Mus musculus laminin alpha 4 chain mRNA, complete cds
Msa.2753.0_s_at	Lamb2	laminin, beta 2	Regulation of Cell Growth	Extracellular Matrix Structural Constituent	1064.95	1064.95	1611.12	1.51286	1799.97	1.6902	1.11722	1863.96	1.75029	1.03555	1333.45	1.25212	-1.20824	-1.34987	-1.39785	1026.98	-1.03697	-1.29842	1327.34	1.24639	-1.0046	1.29247	0.0001	0.3961	7.3e+15	73000000	3972	U43541 Mus musculus laminin beta 2 gene
j02930_s_at	Lamc1	laminin, gamma 1	Regulation of Cell Growth	Extracellular Matrix Structural Constituent	3537.91	3537.91	7763.33	2.19433	9253.47	2.61552	1.19195	7390.25	2.08887	-1.25212	4210.74	1.19018	-1.8437	-2.19758	-1.75509	3324.09	-1.06432	-1.26674	3885.78	1.09833	-1.08363	1.16898	0.0001	0.0123	7.4e+15	74000000	4032	Mouse laminin B2 chain mRNA, complete cds
x14194_s_at	Nid1	nidogen 1	Regulation of Cell Growth	Extracellular Matrix Structural Constituent	645.513	645.513	1246.79	1.93147	1284.61	1.99006	1.03033	1029.15	1.59431	-1.24822	729.93	1.13078	-1.7081	-1.75991	-1.40993	534.663	-1.20733	-1.36522	425.218	-1.51808	-1.7166	-1.25739	0.0001	0.0299	7.4e+15	74000000	4006	Mouse mRNA for entactin.
L06039_s_at	Pecam	platelet/endothelial cell adhesion molecule	Regulation of Cell Growth	Extracellular Matrix Structural Constituent	419.825	419.825	532.569	1.26855	603.339	1.43712	1.13288	556.921	1.32656	-1.08335	568.779	1.3548	1.06799	-1.06076	1.02129	493.817	1.17624	-1.1518	466.493	1.11116	-1.21927	-1.05857	0.026	1	7.1e+15	71000000	3499	Mouse platelet endothelial cell adhesion molecule 1 (pecam) mRNA, complete cds
u08020_f_at	Col1a1	procollagen, type I, alpha 1	Regulation of Cell Growth	Extracellular Matrix Structural Constituent	8631.44	8631.44	14187.4	1.64368	11412.7	1.32222	-1.24312	11209.4	1.29867	-1.01813	10173.7	1.17867	-1.39452	-1.12179	-1.10181	6555.17	-1.31674	-1.55201	5493.34	-1.57126	-1.852	-1.19329	0.0001	0.0147	7.52e+15	75200000	4204	Mus musculus FVB/N collagen pro-alpha-1 type I chain mRNA, complete cds
Msa.117.0_f_at	Col1a1	procollagen, type I, alpha 1	Regulation of Cell Growth	Extracellular Matrix Structural Constituent	10396.2	10396.2	15384.3	1.47981	13509.9	1.29951	-1.13874	12076.8	1.16166	-1.11867	12061.6	1.1602	-1.27547	-1.12007	-1.00125	7497.78	-1.38656	-1.60869	6926.49	-1.50093	-1.74138	-1.08248	0.0001	0.1354	8.1e+15	81000000	4226	U08020 Mus musculus FVB/N collagen pro-alpha-1 type I chain mRNA, complete cds
Msa.2220.0_f_at	Col1a2	procollagen, type I, alpha 2	Regulation of Cell Growth	Extracellular Matrix Structural Constituent	9135	9135	13562.1	1.48463	14575.9	1.59561	1.07476	12771.7	1.39811	-1.14127	12198.9	1.3354	-1.11175	-1.19486	-1.04696	6754.01	-1.35253	-1.80617	6136.98	-1.48852	-1.98776	-1.10054	0.0001	0.0229	7.52e+15	75200000	4202	X58251 Mouse COL1A2 mRNA for pro-alpha-2(I) collagen
X58251_f_at	Col1a2	procollagen, type I, alpha 2	Regulation of Cell Growth	Extracellular Matrix Structural Constituent	9906.06	9906.06	14283.2	1.44187	15384.1	1.553	1.07708	13409.8	1.3537	-1.14723	12551.5	1.26705	-1.13797	-1.22568	-1.06838	6972.53	-1.42073	-1.80014	7002.25	-1.4147	-1.79249	1.00426	0.0001	0.0533	7.52e+15	75200000	4203	Mouse COL1A2 mRNA for pro-alpha-2(I) collagen.
Z31334_s_at	Col1a2	procollagen, type I, alpha 2	Regulation of Cell Growth	Extracellular Matrix Structural Constituent	5472.69	5472.69	11780	2.1525	11784.9	2.15341	1.00042	8413.3	1.53732	-1.40075	6671.68	1.21909	-1.76567	-1.76641	-1.26105	2964.12	-1.84631	-2.25081	2402.06	-2.27833	-2.77749	-1.23399	0.0001	0.0617	8.1e+15	81000000	4228	MMTEST804 Mouse testis T-ZAP Mus musculus cDNA, mRNA sequence.
aa259937_s_at	Col3a1	procollagen, type III, alpha 1	Regulation of Cell Growth	Extracellular Matrix Structural Constituent	657.16	657.16	1056.22	1.60725	1117.77	1.70091	1.05827	827.106	1.25861	-1.35142	579.062	-1.13487	-1.82402	-1.93031	-1.42836	496.466	-1.32368	-1.16637	327.773	-2.00493	-1.76666	-1.51466	0.0001	0.0511	8.1e+15	81000000	4225	va53d01.r1 Soares mouse 3NME12 5 Mus musculus cDNA clone 735073 5'
j04694_s_at	Col4a1	procollagen, type IV, alpha 1	Regulation of Cell Growth	Extracellular Matrix Structural Constituent	5829	5829	8311.2	1.42584	7516.35	1.28947	-1.10575	7607.87	1.30518	1.01218	6706.17	1.15048	-1.23934	-1.12081	-1.13446	6421.3	1.10161	-1.04436	3714.95	-1.56907	-1.80519	-1.7285	0.0001	0.1035	7.52e+15	75154000	4126	Mus musculus alpha-1 type IV collagen (Col4a-1) mRNA, complete cds
j04695_s_at	Col4a2	procollagen, type IV, alpha 2	Regulation of Cell Growth	Extracellular Matrix Structural Constituent	6256.47	6256.47	9439.46	1.50875	9776.26	1.56258	1.03568	10396	1.66164	1.06339	8731.54	1.3956	-1.08108	-1.11965	-1.19063	9168.42	1.46543	1.05003	6757.15	1.08003	-1.29219	-1.35685	0.0001	0.0037	7.1e+15	71000000	3521	Mus musculus alpha-2 type IV collagen mRNA, complete cds
aa607513_at	Col5a1	procollagen, type V, alpha 1	Regulation of Cell Growth	Extracellular Matrix Structural Constituent	1459.28	1459.28	1860.89	1.27522	2462.11	1.68721	1.32308	1927.03	1.32054	-1.27767	1474.71	1.01058	-1.26187	-1.66956	-1.30672	891.781	-1.63636	-1.65367	897.233	-1.62642	-1.64362	1.00611	0.0002	0.3095	8.1e+15	81000000	4229	vo48d03.r1 Barstead mouse irradiated colon MPLRB7 Mus musculus cDNA clone 1053125 5', mRNA sequence.
Msa.544.0_s_at	Col5a2	procollagen, type V, alpha 2	Regulation of Cell Growth	Extracellular Matrix Structural Constituent	1164.55	1164.55	2611.48	2.24249	3041.54	2.61178	1.16468	2433.56	2.0897	-1.24983	1969.59	1.69129	-1.3259	-1.54426	-1.23557	1563.18	1.3423	-1.25999	1085.44	-1.07288	-1.81456	-1.44014	0.0001	0.0035	7.3e+15	73000000	3894	L02918 Mouse procollagen type V alpha 2 (Col5a-2) mRNA, complete cds
Msa.2740.0_at		procollagen, type VIII, alpha 1	Regulation of Cell Growth	Extracellular Matrix Structural Constituent	160.553	160.553	202.657	1.26225	232.502	1.44813	1.14727	207.389	1.29171	-1.12109	189.034	1.17739	-1.07207	-1.22995	-1.0971	172.42	1.07391	-1.09636	168.406	1.04891	-1.12249	-1.02383	0.0022	0.9969	7.1e+15	71000000	3569	X66976 M.musculus col8a1 gene, exon 1 (and joined CDS)
D38162_s_at	Col11a1	procollagen, type XI, alpha 1	Regulation of Cell Growth	Extracellular Matrix Structural Constituent	78.4363	78.4363	233.946	2.98262	239.382	3.05193	1.02324	170.253	2.17059	-1.40604	99.3918	1.26716	-2.35377	-2.40847	-1.71295	74.5817	-1.05168	-1.33266	74.5234	-1.05251	-1.3337	-1.00078	0.0001	0.0015	7.4e+15	74000000	4050	Mouse mRNA for mouse a1(XI) collagen chain
U16163_s_at	P4ha2	procollagen-proline, 2-oxoglutarate 4-dioxygenase (proline 4-hydroxylase), alpha II polypeptide	Regulation of Cell Growth	Extracellular Matrix Structural Constituent	676.066	676.066	1176.25	1.73985	1134.18	1.67761	-1.0371	923.101	1.3654	-1.22866	822.455	1.21653	-1.43017	-1.37901	-1.12237	599.855	-1.12705	-1.37109	663.825	-1.01844	-1.23896	1.10664	0.0001	0.0723	7.4e+15	74000000	4062	Mus musculus prolyl 4-hydroxylase alpha(II)-subuni
Msa.1376.0_f_at	Spp1	secreted phosphoprotein 1	Regulation of Cell Growth	Extracellular Matrix Structural Constituent	333.395	333.395	5779.91	17.3365	3389.29	10.166	-1.70534	1926.63	5.77883	-1.75918	1895.74	5.68619	-3.04888	-1.78784	-1.01629	937.39	2.81165	-2.02236	603.315	1.80961	-3.14221	-1.55373	0.0001	0.0008	7.1e+15	71000000	3653	X16151 Mouse mRNA for early T-lymphocyte activation 1 protein (ETa-1)
x51834_f_at	Spp1	secreted phosphoprotein 1	Regulation of Cell Growth	Extracellular Matrix Structural Constituent	413.131	413.131	6864.4	16.6156	3900	9.4401	-1.7601	2260.82	5.47241	-1.72503	2300	5.56725	-2.98452	-1.69565	1.01733	1141.32	2.76261	-2.01522	761.505	1.84325	-3.02034	-1.49877	0.0001	0.0008	7.1e+15	71000000	3654	Murine gene for osteopontin.
d10911_s_at	Adam8	a disintegrin and metalloprotease domain 8	Regulation of Cell Growth	Integrin-mediated signaling	89.5051	89.5051	118.116	1.31966	105.31	1.17658	-1.12161	101.48	1.13379	-1.03774	100.7	1.12507	-1.17296	-1.04578	-1.00775	89.7365	1.00259	-1.12217	89.228	-1.00311	-1.12857	-1.0057	0.0001	0.1031	7.3e+15	73000000	3933	Mus musculus DNA for MS2 protein, complete cds.
D67076_s_at	Adamts1	a disintegrin-like and metalloprotease (reprolysin type) with thrombospondin type 1 motif, 1	Regulation of Cell Growth	Integrin-mediated signaling	923.167	923.167	1699.92	1.8414	2247.78	2.43486	1.32228	2241.78	2.42836	-1.00268	1522.08	1.64876	-1.11684	-1.47678	-1.47284	876.676	-1.05303	-1.73619	688.293	-1.34124	-2.21138	-1.2737	0.0001	0.0063	7.52e+15	75200000	4159	Mouse mRNA for secretory protein containing thrombospondin motifs, complete cds.
Msa.1833.0_f_at	Cav	caveolin, caveolae protein	Regulation of Cell Growth	Integrin-mediated signaling	1153.73	1153.73	2860.86	2.47966	2458.6	2.131	-1.16362	2055.3	1.78144	-1.19622	1535.25	1.33068	-1.86345	-1.60143	-1.33874	787.778	-1.46454	-1.94884	518.114	-2.22679	-2.96315	-1.52047	0.0001	0.0004	7.52e+15	75200000	4211	W13196 mb33a06.r1 Mus musculus cDNA, 5' end
m70642_s_at	Ctgf	connective tissue growth factor	Regulation of Cell Growth	Integrin-mediated signaling	748.669	748.669	2075.31	2.77199	2766.3	3.69496	1.33296	2375.74	3.17328	-1.1644	2552.59	3.4095	1.22998	-1.08372	1.07444	1515.37	2.02408	-1.68447	1002.95	1.33965	-2.54508	-1.51091	0.0001	0.019	7.1e+15	71000000	3525	Mouse FISP-12 protein (fisp-12) mRNA, complete cds
Msa.18533.0_s_at	Itga5	integrin alpha 5 (fibronectin receptor alpha)	Regulation of Cell Growth	Integrin-mediated signaling	924.683	924.683	1281.24	1.3856	2082.65	2.25229	1.6255	2302.62	2.49017	1.10562	1941.11	2.09922	1.51503	-1.07292	-1.18624	1182.01	1.27829	-1.64221	1068.35	1.15537	-1.81693	-1.10639	0.0001	0.0335	7.3e+15	73000000	3878	AA002759 mg45a11.r1 Mus musculus cDNA, 5' end
x79003_s_at	Itga5	integrin alpha 5 (fibronectin receptor alpha)	Regulation of Cell Growth	Integrin-mediated signaling	912.514	912.514	1179.82	1.29294	2026.46	2.22075	1.7176	2318.24	2.5405	1.14398	1825.72	2.00076	1.54745	-1.10995	-1.26977	1049.86	1.15052	-1.73901	949.364	1.04038	-1.9231	-1.10586	0.0001	0.0612	7.3e+15	73000000	3879	M.musculus mRNA for integrin alpha 5 subunit.
AJ001373_s_at	Itgb1bp1	integrin beta 1 binding protein 1	Regulation of Cell Growth	Integrin-mediated signaling	405.703	405.703	600.481	1.4801	556.527	1.37176	-1.07898	512.879	1.26417	-1.0851	423.153	1.04301	-1.41906	-1.31519	-1.21204	468.036	1.15364	1.10607	444.835	1.09646	1.05124	-1.05216	0.0009	0.9572	7.23e+15	72300000	3729	Mus musculus bodenin gene.
Msa.25029.0_s_at	Itgb5	integrin beta 5	Regulation of Cell Growth	Integrin-mediated signaling	2141.61	2141.61	2772.44	1.29456	2878.68	1.34417	1.03832	3240.5	1.51311	1.12569	2663.15	1.24353	-1.04104	-1.08093	-1.21679	2327.92	1.087	-1.144	2475.05	1.1557	-1.076	1.0632	0.0019	0.9177	7.3e+15	73000000	3873	W87253 mf39d02.r1 Mus musculus cDNA, 5' end
Msa.9013.0_s_at	Ilk	integrin linked kinase	Regulation of Cell Growth	Integrin-mediated signaling	878.932	878.932	1555.81	1.77011	1711.99	1.94781	1.10039	1701.91	1.93634	-1.00592	1046.44	1.19058	-1.48676	-1.63602	-1.62638	639.977	-1.37338	-1.63512	579.216	-1.51745	-1.80665	-1.1049	0.0001	0.0928	7.4e+15	74000000	3998	AA030658 mi23e10.r1 Mus musculus cDNA, 5' end
Msa.3406.0_s_at	Arha	ras homolog gene family, member A2	Regulation of Cell Growth	Integrin-mediated signaling	2517.82	2517.82	4289.61	1.7037	4604.92	1.82893	1.0735	4439.79	1.76335	-1.03719	4009.24	1.59234	-1.06993	-1.14858	-1.10739	3653.13	1.45091	-1.09748	3368.91	1.33803	-1.19007	-1.08436	0.0001	0.0192	7.23e+15	72300000	3735	W08033 mb37f03.r1 Mus musculus cDNA, 5' end
aa161790_s_at	Arha	ras homolog gene family, member A2	Regulation of Cell Growth	Integrin-mediated signaling	552.808	552.808	1304.08	2.35901	1144.96	2.07117	-1.13897	1197.14	2.16557	1.04558	1048.65	1.89695	-1.24358	-1.09184	-1.14161	875.765	1.58421	-1.19741	607.136	1.09828	-1.72721	-1.44245	0.0001	0.0079	7.24e+15	72420000	3822	mr90d03.r1 Stratagene mouse embryonic carcinoma (#937317) Mus musculus cDNA clone 604709 5' similar to gb:L25080 TRANSFORMING PROTEIN RHOA (HUMAN);
m12347_s_at	Acta1	actin, alpha 1, skeletal muscle	Regulation of Cell Growth	Structural Constituent of Cytoskeleton	9375.67	9375.67	12747.4	1.35963	8955.55	-1.04691	-1.42341	6260.39	-1.49762	-1.43051	3565.51	-2.62955	-3.57521	-2.51172	-1.75582	507.795	-18.4635	-7.02154	723.36	-12.9613	-4.92909	1.42451	0.0001	0.0004	8.3e+15	83000000	4422	Mouse skeletal alpha-actin gene, complete cds
Msa.8919.0_f_at	Acta1	actin, alpha 1, skeletal muscle	Regulation of Cell Growth	Structural Constituent of Cytoskeleton	2443.11	2443.11	3672.26	1.50311	2936.21	1.20183	-1.25068	2263.02	-1.07958	-1.29747	1578.28	-1.54796	-2.32674	-1.86038	-1.43385	562.615	-4.34243	-2.80526	414.028	-5.90084	-3.81201	-1.35888	0.0001	0.0004	8.3e+15	83000000	4423	W34687 mc33d02.r1 Mus musculus cDNA, 5' end
x03767_f_at	Actc1	actin, alpha, cardiac	Regulation of Cell Growth	Structural Constituent of Cytoskeleton	2249.38	2249.38	3733.26	1.65968	3147.41	1.39923	-1.18614	2988.18	1.32845	-1.05329	2331.74	1.03662	-1.60106	-1.34981	-1.28152	1203.37	-1.86923	-1.93767	1003.46	-2.24162	-2.3237	-1.19922	0.0001	0.0004	8.1e+15	81000000	4269	Mouse mRNA for adult cardiac muscle alpha-actin (pAF 81; AA 27-375).
Msa.13685.0_f_at	Actc1	actin, alpha, cardiac	Regulation of Cell Growth	Structural Constituent of Cytoskeleton	1319.35	1319.35	2047.89	1.5522	1415.8	1.0731	-1.44646	1328.28	1.00677	-1.06589	1153.74	-1.14355	-1.77501	-1.22714	-1.15129	890.204	-1.48208	-1.29603	638.485	-2.06638	-1.80699	-1.39425	0.0001	0.0035	8.1e+15	81000000	4268	W58987 md58d11.r1 Mus musculus cDNA, 5' end
Msa.34399.0_f_at	Actc1	actin, alpha, cardiac	Regulation of Cell Growth	Structural Constituent of Cytoskeleton	2701.35	2701.35	4913.16	1.81878	3745.44	1.38651	-1.31177	3151.2	1.16653	-1.18858	2321.17	-1.16379	-2.11668	-1.6136	-1.35759	1303.6	-2.07222	-1.78058	710.121	-3.80407	-3.26869	-1.83574	0.0001	0.0014	8.1e+15	81000000	4266	AA117701 mo64d03.r1 Mus musculus cDNA, 5' end
Msa.390.0_f_at	Actc1	actin, alpha, cardiac	Regulation of Cell Growth	Structural Constituent of Cytoskeleton	1928.33	1928.33	3198.38	1.65862	2645.61	1.37197	-1.20894	2196.6	1.13912	-1.20441	1875.14	-1.02837	-1.70568	-1.41089	-1.17143	828.336	-2.32796	-2.26374	571.029	-3.37694	-3.28379	-1.4506	0.0001	0.0004	8.1e+15	81000000	4267	M15501 Mouse alpha-cardiac actin mRNA, 3' end
Msa.22727.0_f_at	Actb	actin, beta, cytoplasmic	Regulation of Cell Growth	Structural Constituent of Cytoskeleton	5264.06	5264.06	6357.55	1.20773	3642.28	-1.44527	-1.74549	3508.19	-1.5005	-1.03822	3448.81	-1.52634	-1.84341	-1.0561	-1.01722	3487.63	-1.50935	1.01126	1815.84	-2.89897	-1.89929	-1.92067	0.0001	0.1443	8.3e+15	83000000	4455	AA038134 mi78e08.r1 Mus musculus cDNA, 5' end
aa184116_s_at	Actn1	actinin, alpha 1	Regulation of Cell Growth	Structural Constituent of Cytoskeleton	4042.44	4042.44	5920.21	1.46451	5751.01	1.42266	-1.02942	5707.09	1.41179	-1.00769	4473.14	1.10654	-1.3235	-1.28568	-1.27586	3321.85	-1.21692	-1.34658	3587.14	-1.12693	-1.24699	1.07986	0.0001	0.0402	7.52e+15	75200000	4210	mt22f04.r1 Soares mouse 3NbMS Mus musculus cDNA clone 621823 5'
Msa.13689.0_s_at	Actn1	actinin, alpha 1	Regulation of Cell Growth	Structural Constituent of Cytoskeleton	278.529	278.529	395.846	1.4212	495.639	1.77949	1.2521	678.915	2.4375	1.36978	405.367	1.45539	1.02405	-1.22269	-1.67482	295.516	1.06099	-1.37173	549.886	1.97425	1.35651	1.86077	0.0161	1	7.4e+15	74000000	3982	W71889 me46b06.r1 Mus musculus cDNA, 5' end
aa571361_g_at	Actn1	actinin, alpha 1	Regulation of Cell Growth	Structural Constituent of Cytoskeleton	333.009	333.009	493.067	1.48064	543.529	1.63218	1.10234	736.319	2.21111	1.3547	479.555	1.44007	-1.02818	-1.1334	-1.53542	364.874	1.09569	-1.3143	535.536	1.60817	1.11674	1.46773	0.0223	1	7.4e+15	74000000	3981	vm03h08.r1 Knowles Solter mouse blastocyst B1 Mus musculus cDNA clone 989151 5' similar to gb:M95178 ALPHA-ACTININ 1, CYTOSKELETAL ISOFORM (HUMAN);, mRNA sequence.
Msa.33146.0_f_at	Capns1	calpain, small subunit 1	Regulation of Cell Growth	Structural Constituent of Cytoskeleton	146.268	146.268	237.956	1.62685	207.399	1.41794	-1.14734	201.066	1.37464	-1.0315	201.396	1.3769	-1.18153	-1.0298	1.00164	195.308	1.33528	-1.03117	164.031	1.12144	-1.2278	-1.19068	0.0001	0.2231	7.23e+15	72300000	3716	AA110276 mp46h04.r1 Mus musculus cDNA, 5' end
Msa.27359.0_f_at	Capns1	calpain, small subunit 1	Regulation of Cell Growth	Structural Constituent of Cytoskeleton	235.799	235.799	343.311	1.45595	288.024	1.22148	-1.19195	288.945	1.22539	1.0032	296.713	1.25833	-1.15705	1.03017	1.02688	275.923	1.17016	-1.07535	231.509	-1.01853	-1.28165	-1.19185	0.0034	0.9997	7.1e+15	71000000	3556	AA066480 ml73f09.r1 Mus musculus cDNA, 5' end
Msa.3944.0_f_at	Capns1	calpain, small subunit 1	Regulation of Cell Growth	Structural Constituent of Cytoskeleton	1807.55	1807.55	3212.45	1.77724	2998.27	1.65875	-1.07143	3066.83	1.69668	1.02287	2781.31	1.53872	-1.15501	-1.07801	-1.10266	2719.08	1.50429	-1.02288	2120.1	1.17292	-1.31187	-1.28252	0.0001	0.0031	7.3e+15	73000000	3958	W77121 me61c06.r1 Mus musculus cDNA, 5' end
l49022_s_at	Cnn1	calponin 1	Regulation of Cell Growth	Structural Constituent of Cytoskeleton	13657	13657	18372.1	1.34526	15335.3	1.12289	-1.19803	14998.4	1.09822	-1.02246	12446.9	-1.09722	-1.47604	-1.23206	-1.20499	5024.13	-2.71827	-2.47742	3506.83	-3.89439	-3.54933	-1.43267	0.0001	0.0032	8.3e+15	83000000	4381	Mus musculus h1-calponin alpha and beta genes, complete cds
D88793_s_at	Csrp1	cysteine rich protein 1	Regulation of Cell Growth	Structural Constituent of Cytoskeleton	13663.1	13663.1	17563.6	1.28547	16912.3	1.23781	-1.03851	17066.9	1.24913	1.00915	14249	1.04288	-1.23262	-1.18691	-1.19776	12784.5	-1.06872	-1.11455	11052.8	-1.23617	-1.28918	-1.15668	0.0028	0.9974	7.3e+15	73000000	3909	Mouse mRNA for cystein rich protein-1, complete cds.
L22550_s_at	Des	desmin	Regulation of Cell Growth	Structural Constituent of Cytoskeleton	10881.2	10881.2	16730.1	1.53751	15086.9	1.38651	-1.10891	16875.7	1.5509	1.11857	16645.5	1.52975	-1.00508	1.10331	-1.01383	12799.8	1.17631	-1.30046	7950.11	-1.36869	-2.09375	-1.61001	0.0016	0.9364	7.3e+15	73000000	3857	Mouse desmin mRNA.
Msa.7151.0_f_at	Dstn	destrin	Regulation of Cell Growth	Structural Constituent of Cytoskeleton	7282.85	7282.85	9288.32	1.27537	7997.09	1.09807	-1.16146	8155.9	1.11988	1.01986	6977.48	-1.04376	-1.33119	-1.14613	-1.16889	7492.19	1.02875	1.07377	3271.49	-2.22615	-2.13281	-2.29014	0.0009	0.7694	8.22e+15	82240000	4325	W17549 mb74a01.r1 Mus musculus cDNA, 5' end
U43512_s_at	Dag1	dystroglycan 1	Regulation of Cell Growth	Structural Constituent of Cytoskeleton	1772.42	1772.42	2356.18	1.32935	3000.77	1.69303	1.27357	2881.69	1.62585	-1.04132	2695.46	1.52078	1.144	-1.11326	-1.06909	2092.9	1.18081	-1.28791	2268.41	1.27984	-1.18826	1.08386	0.0001	0.0037	7.1e+15	71000000	3548	Mus musculus dystroglycan (Dag1) mRNA, partial cds
aa038461_at	Fliih	flightless I homolog (Drosophila)	Regulation of Cell Growth	Structural Constituent of Cytoskeleton	592.448	592.448	827.363	1.39652	917.971	1.54946	1.10952	970.19	1.6376	1.05689	748.296	1.26306	-1.10566	-1.22675	-1.29653	783.059	1.32174	1.04646	625.05	1.05503	-1.19718	-1.25279	0.0006	0.862	7.1e+15	71000000	3486	mi90e01.r1 Soares mouse p3NMF19.5 Mus musculus cDNA clone 473880 5' similar to PIR:S44732 S44732 b0523.5 protein - Caenorhabditis elegans ;
aa038461_g_at	Fliih	flightless I homolog (Drosophila)	Regulation of Cell Growth	Structural Constituent of Cytoskeleton	498.182	498.182	661.459	1.32775	661.931	1.32869	1.00071	727.936	1.46119	1.09972	555.557	1.11517	-1.19062	-1.19147	-1.31028	594.64	1.19362	1.07035	581.771	1.16779	1.04719	-1.02212	0.0056	0.9999	7.1e+15	71000000	3481	mi90e01.r1 Soares mouse p3NMF19.5 Mus musculus cDNA clone 473880 5' similar to PIR:S44732 S44732 b0523.5 protein - Caenorhabditis elegans ;
C79694_rc_s_at	Fliih	flightless I homolog (Drosophila)	Regulation of Cell Growth	Structural Constituent of Cytoskeleton	2423.36	2423.36	3063.46	1.26414	3576.6	1.47588	1.1675	3447.61	1.42266	-1.03741	2994.76	1.23578	-1.02294	-1.19429	-1.15122	2732.04	1.12738	-1.09616	2951.63	1.21799	-1.01461	1.08038	0.0001	0.3049	7.1e+15	71000000	3491	Mouse 3.5-dpc blastocyst cDNA Mus musculus cDNA clone J0070F03 3', mRNA sequence.
j04953_f_at	Gsn	gelsolin	Regulation of Cell Growth	Structural Constituent of Cytoskeleton	4265.22	4265.22	10108.2	2.36991	8774.91	2.05732	-1.15194	9091.01	2.13143	1.03602	7533.31	1.76622	-1.3418	-1.16482	-1.20677	6292.54	1.47532	-1.19718	4832.87	1.13309	-1.55877	-1.30203	0.0001	0.0054	7.3e+15	73000000	3955	Mouse gelsolin gene, complete cds
Msa.691.0_f_at	Gsn	gelsolin	Regulation of Cell Growth	Structural Constituent of Cytoskeleton	3921	3921	7840.63	1.99965	7109.9	1.81329	-1.10278	7642.7	1.94917	1.07494	6330.92	1.61462	-1.23847	-1.12304	-1.2072	4748.67	1.21108	-1.3332	4304.35	1.09777	-1.47082	-1.10322	0.0001	0.0121	7.3e+15	73000000	3945	J04953 Mouse gelsolin gene, complete cds
aa163096_s_at	Tpm4	Mus musculus, Similar to tropomyosin 4, clone IMAGE:5345587, mRNA	Regulation of Cell Growth	Structural Constituent of Cytoskeleton	1529.71	1529.71	3625.45	2.37002	3204.32	2.09472	-1.13143	2868.45	1.87516	-1.11709	2665.97	1.7428	-1.3599	-1.20193	-1.07595	2438.66	1.5942	-1.09321	1788.6	1.16924	-1.49054	-1.36345	0.0001	0.3837	7.23e+15	72300000	3756	mt65a03.r1 Soares mouse lymph node NbMLN Mus musculus cDNA clone 634732 5'
Msa.30594.0_s_at	Tpm4	Mus musculus, Similar to tropomyosin 4, clone IMAGE:5345587, mRNA	Regulation of Cell Growth	Structural Constituent of Cytoskeleton	246.132	246.132	766.115	3.11262	638.088	2.59246	-1.20064	627.884	2.55101	-1.01625	628.554	2.55373	-1.21885	-1.01517	1.00107	383.745	1.5591	-1.63795	335.406	1.36271	-1.87401	-1.14412	0.0001	0.0069	7.1e+15	71000000	3604	AA097711 mo15h10.r1 Mus musculus cDNA, 5' end
aa285769_s_at	Myo1c	myosin IC	Regulation of Cell Growth	Structural Constituent of Cytoskeleton	6212.57	6212.57	8269.52	1.33109	10506.7	1.69121	1.27054	10109	1.62719	-1.03934	8023.88	1.29156	-1.03061	-1.30943	-1.25987	6431.43	1.03523	-1.2476	6820.42	1.09784	-1.17645	1.06048	0.0001	0.0014	7.3e+15	73000000	3898	vb82f08.r1 Soares mouse 3NME12 5 Mus musculus cDNA clone 763527 5'
X14425_f_at	Pfn1	profilin 1	Regulation of Cell Growth	Structural Constituent of Cytoskeleton	6415.61	6415.61	9008	1.40407	8036.53	1.25265	-1.12088	7830.09	1.22047	-1.02636	6954.99	1.08407	-1.29518	-1.1555	-1.12582	4806.35	-1.33482	-1.44704	4221.9	-1.5196	-1.64736	-1.13843	0.0001	0.009	8.1e+15	81000000	4285	Mouse mRNA for profilin.
Msa.2613.0_f_at	Pfn1	profilin 1	Regulation of Cell Growth	Structural Constituent of Cytoskeleton	6186.38	6186.38	8601.11	1.39033	7591.04	1.22706	-1.13306	7466.63	1.20695	-1.01666	6672.7	1.07861	-1.289	-1.13763	-1.11898	4563.54	-1.35561	-1.46218	4025.45	-1.53682	-1.65763	-1.13367	0.0001	0.0081	8.1e+15	81000000	4263	X14425 Mouse mRNA for profilin
Msa.25213.0_f_at	Rac1	RAS-related C3 botulinum substrate 1	Regulation of Cell Growth	Structural Constituent of Cytoskeleton	264.703	264.703	355.769	1.34403	324.616	1.22634	-1.09597	357.921	1.35216	1.1026	343.707	1.29846	-1.03509	1.05881	-1.04135	319.973	1.2088	-1.07418	291.971	1.10301	-1.1772	-1.09591	0.0001	0.0253	7.1e+15	71000000	3609	AA052388 mb64d05.r1 Mus musculus cDNA, 5' end
x57277_s_at	Rac1	RAS-related C3 botulinum substrate 1	Regulation of Cell Growth	Structural Constituent of Cytoskeleton	1242.71	1242.71	2161.28	1.73916	1965.78	1.58185	-1.09945	1780.14	1.43247	-1.10428	1711.61	1.37732	-1.26272	-1.1485	-1.04004	1812.46	1.45847	1.05892	1217.54	-1.02068	-1.4058	-1.48862	0.0187	1	7.21e+15	72100000	3681	M.musculus rac1 gene.
Msa.30443.0_s_at	Rac2	RAS-related C3 botulinum substrate 2	Regulation of Cell Growth	Structural Constituent of Cytoskeleton	113.514	113.514	160.404	1.41308	154.631	1.36222	-1.03734	146.468	1.29031	-1.05573	118.615	1.04494	-1.35231	-1.30363	-1.23482	138.29	1.21826	1.16587	120.939	1.06541	1.01959	-1.14347	0.0001	0.1409	7.1e+15	71000000	3558	AA097231 mk10f11.r1 Mus musculus cDNA, 5' end
Msa.39985.0_f_at	Tpm1	tropomyosin 1, alpha	Regulation of Cell Growth	Structural Constituent of Cytoskeleton	976.411	976.411	1355.14	1.38788	1303.05	1.33453	-1.03998	1255.78	1.28611	-1.03764	1067.49	1.09328	-1.26946	-1.22066	-1.17638	421.428	-2.31691	-2.53304	379.343	-2.57395	-2.81406	-1.11094	0.0001	0.0014	8.1e+15	81000000	4265	AA153343 mr84c11.r1 Mus musculus cDNA, 5' end
m22479_s_at	Tpm1	tropomyosin 1, alpha	Regulation of Cell Growth	Structural Constituent of Cytoskeleton	11422.6	11422.6	14075.6	1.23225	13017.9	1.13966	-1.08125	12689.5	1.11091	-1.02588	11546.9	1.01088	-1.21899	-1.12739	-1.09895	5714.64	-1.99884	-2.02059	4950.08	-2.30756	-2.33268	-1.15445	0.0001	0.0008	8.3e+15	83000000	4378	Mouse tropomyosin isoform 2 mRNA, complete cds
m13445_f_at	Tuba1	tubulin, alpha 1	Regulation of Cell Growth	Structural Constituent of Cytoskeleton	9255.8	9255.8	12849.9	1.38831	11571	1.25014	-1.11052	11438.3	1.23579	-1.01161	10661	1.15182	-1.20532	-1.08536	-1.0729	7992.87	-1.15801	-1.33382	6766.96	-1.36779	-1.57545	-1.18116	0.0006	0.8233	7.52e+15	75200000	4174	Mouse alpha-tubulin isotype M-alpha-2 mRNA, comple
Msa.22043.0_f_at	Tuba1	tubulin, alpha 1	Regulation of Cell Growth	Structural Constituent of Cytoskeleton	5254.15	5254.15	7541.57	1.43535	6698.8	1.27495	-1.12581	6135.93	1.16783	-1.09173	6162.68	1.17292	-1.22375	-1.08699	1.00436	4515.09	-1.16369	-1.36491	4173.84	-1.25883	-1.4765	-1.08176	0.0016	0.9895	7.51e+15	75142000	4120	AA030759 mi32e11.r1 Mus musculus cDNA, 5' end
Msa.1257.0_f_at	Tuba1	tubulin, alpha 1	Regulation of Cell Growth	Structural Constituent of Cytoskeleton	10102.3	10102.3	13022.1	1.28903	11662.4	1.15444	-1.11658	11248.8	1.11349	-1.03677	11284.2	1.117	-1.15401	-1.03351	1.00315	8100.01	-1.24719	-1.39312	8290.13	-1.21859	-1.36117	1.02347	0.0002	0.5978	7.52e+15	75200000	4190	M13445 Mouse alpha-tubulin isotype M-alpha-1 mRNA, complete cds
Msa.27963.0_f_at	Tuba2	tubulin, alpha 1	Regulation of Cell Growth	Structural Constituent of Cytoskeleton	1200.81	1200.81	1744.32	1.45261	1505.51	1.25375	-1.15862	1478.79	1.23149	-1.01807	1349.98	1.12422	-1.2921	-1.11521	-1.09542	852.274	-1.40895	-1.58398	887.097	-1.35364	-1.5218	1.04086	0.0001	0.0343	7.52e+15	75200000	4195	AA068158 mm56e10.r1 Mus musculus cDNA, 5' end
Msa.33563.0_f_at	Tuba6	tubulin, alpha 6	Regulation of Cell Growth	Structural Constituent of Cytoskeleton	3063.51	3063.51	4087.68	1.33432	3882.34	1.26729	-1.05289	3740.35	1.22094	-1.03796	3471.66	1.13323	-1.17745	-1.1183	-1.0774	2374.24	-1.29031	-1.46222	2031.6	-1.50793	-1.70882	-1.16865	0.0001	0.0442	8.1e+15	81000000	4227	AA111149 mp10e01.r1 Mus musculus cDNA, 5' end
Msa.11746.0_f_at	Tubb2	tubulin, beta 2	Regulation of Cell Growth	Structural Constituent of Cytoskeleton	479.5	479.5	1007.48	2.1011	917.685	1.91384	-1.09785	947.095	1.97517	1.03205	768.318	1.60233	-1.31128	-1.19441	-1.23269	549.995	1.14702	-1.39695	566.777	1.18202	-1.35559	1.03051	0.0001	0.0004	7.1e+15	71000000	3639	W50975 ma24d01.r1 Mus musculus cDNA, 5' end
Msa.5864.0_f_at	Tubb2	tubulin, beta 2	Regulation of Cell Growth	Structural Constituent of Cytoskeleton	841.495	841.495	1824.85	2.16858	1670.52	1.98518	-1.09238	1739.04	2.06661	1.04102	1359.35	1.6154	-1.34244	-1.22891	-1.27931	984.157	1.16953	-1.38124	1056.59	1.25561	-1.28655	1.0736	0.0001	0.0055	7.1e+15	71000000	3492	AA059763 mj77e11.r1 Mus musculus cDNA, 5' end
Msa.17532.0_f_at	Tubb3	tubulin, beta 3	Regulation of Cell Growth	Structural Constituent of Cytoskeleton	1633.43	1633.43	2420.77	1.48201	2173.29	1.3305	-1.11387	2214.55	1.35576	1.01899	2163.74	1.32466	-1.11879	-1.00441	-1.02348	1487.65	-1.098	-1.45447	1625.01	-1.00518	-1.33152	1.09234	0.0001	0.0052	7.24e+15	72420000	3839	W97055 mg07h12.r1 Mus musculus cDNA, 5' end
u02298_s_at	Ccl5	chemokine (C-C motif) ligand 5	Regulation of Cell Growth		329.561	329.561	423.703	1.28566	338.865	1.02823	-1.25036	288.285	-1.14318	-1.17545	310.98	-1.05975	-1.36247	-1.08967	1.07872	323.688	-1.01815	1.04086	338.739	1.02785	1.08926	1.0465	0.002	0.9951	8.1e+15	81000000	4293	Mus musculus NIH 3T3 chemokine rantes (Scya5) gene, complete cds
x13588_s_at		C-reactive protein, petaxin related	Regulation of Cell Growth		434.51	434.51	737.018	1.6962	656.564	1.51104	-1.12254	667.74	1.53676	1.01702	643.877	1.48185	-1.14466	-1.0197	-1.03706	498.733	1.14781	-1.29103	436.592	1.00479	-1.47478	-1.14233	0.0001	0.0021	7.1e+15	71000000	3642	Murine crp gene for C-reactive protein.
Msa.15653.0_s_at	Gdf10	growth differentiation factor 10	Regulation of Cell Growth		992.525	992.525	1325.67	1.33566	1286.54	1.29623	-1.03042	1265.33	1.27486	-1.01676	970.953	-1.02222	-1.36533	-1.32503	-1.30319	948.611	-1.04629	-1.02355	1086.85	1.09504	1.11936	1.14573	0.0017	0.9928	7.4e+15	74000000	4017	W70714 me42h03.r1 Mus musculus cDNA, 5' end
Msa.8059.0_s_at	Ifrd1	interferon-related developmental regulator 1	Regulation of Cell Growth		212.745	212.745	283.702	1.33353	309.389	1.45427	1.09054	298.744	1.40423	-1.03563	274.963	1.29245	-1.03178	-1.1252	-1.08649	282.908	1.3298	1.0289	192.535	-1.10497	-1.42811	-1.46938	0.0036	0.9958	7.1e+15	71000000	3554	W29669 mc05f11.r1 Mus musculus cDNA, 5' end
Msa.19398.0_f_at	Lgals3	lectin, galactose binding, soluble 3	Regulation of Cell Growth		138.235	138.235	206.935	1.49698	179.954	1.3018	-1.14994	178.899	1.29417	-1.00589	174.619	1.26321	-1.18507	-1.03055	-1.02451	184.986	1.3382	1.05937	152.656	1.10433	-1.14387	-1.21178	0.0001	0.0453	7.1e+15	71000000	3528	AA013615 mh10c06.r1 Mus musculus cDNA, 5' end
D87115_s_at	Map2k3	mitogen activated protein kinase kinase 3	Regulation of Cell Growth		840.965	840.965	1047.15	1.24518	1117.09	1.32834	1.06679	1181.97	1.4055	1.05808	1166.54	1.38715	1.11402	1.04427	-1.01323	1030.58	1.22547	-1.13193	947.661	1.12687	-1.23097	-1.0875	0.0002	0.1223	7.1e+15	71000000	3529	House mouse mRNA for MAP kinase kinase 3b, complete cds
Msa.11147.0_s_at	2004-09-07	septin 7	Regulation of Cell Growth		675.985	675.985	818.607	1.21098	849.854	1.25721	1.03817	803.928	1.18927	-1.05713	672.059	-1.00584	-1.21806	-1.26455	-1.19622	652.586	-1.03586	-1.02984	576.237	-1.1731	-1.16629	-1.1325	0.0083	1	7.51e+15	75141000	4117	AA117812 mo65b04.r1 Mus musculus cDNA, 5' end
U88327_s_at	Socs2	suppressor of cytokine signaling 2	Regulation of Cell Growth		688.327	688.327	1007.27	1.46336	1072.99	1.55884	1.06525	1010.46	1.46799	-1.06189	956.766	1.38999	-1.05278	-1.12148	-1.05612	499.622	-1.3777	-1.91498	483.311	-1.42419	-1.97961	-1.03375	0.0001	0.2233	7.52e+15	75200000	4141	Mus musculus suppressor of cytokine signalling-2 (SOCS-2) mRNA, complete cds.
aa242017_s_at	Auh	AU RNA binding protein/enoyl-coenzyme A hydratase	RNA binding		764.687	764.687	956.422	1.25074	833.489	1.08997	-1.14749	852.506	1.11484	1.02282	720.479	-1.06136	-1.32748	-1.15685	-1.18325	818.459	1.07032	1.13599	726.055	-1.05321	1.00774	-1.12727	0.0205	1	7.4e+15	74000000	4079	my29c06.r1 Barstead mouse pooled organs MPLRB4 Mus musculus cDNA clone 697258 5' similar to TR:G780241 G780241 AU-BINDING PROTEIN/ENOYL-COA HYDRATASE. ;
aa538285_g_at	Rbm3	RNA binding motif protein 3	RNA binding		1540.81	1540.81	2553.53	1.65727	2353.92	1.52772	-1.0848	2448.95	1.58939	1.04037	2271.54	1.47425	-1.12414	-1.03627	-1.0781	1819.12	1.18062	-1.24871	1359.84	-1.13308	-1.67045	-1.33774	0.0023	0.9969	7.21e+15	72100000	3684	vj03d05.r1 Barstead mouse pooled organs MPLRB4 Mus musculus cDNA clone 920649 5' similar to TR:G881954 G881954 RNPL. ;
Msa.29659.0_s_at	Rbms2	RNA binding motif, single stranded interacting protein 2	RNA binding		447.942	447.942	696.073	1.55394	599.595	1.33856	-1.16091	562.401	1.25552	-1.06613	526.988	1.17647	-1.32085	-1.13778	-1.0672	504.174	1.12554	-1.04525	444.328	-1.00813	-1.18603	-1.13469	0.0001	0.1636	7.3e+15	73000000	3964	AA087270 mo12g12.r1 Mus musculus cDNA, 5' end
X85994_s_at	Sema3c	sema domain, immunoglobulin domain (Ig), short basic domain, secreted, (semaphorin) 3C	Synaptic Transmission		791.978	791.978	963.247	1.21626	1283.6	1.62076	1.33258	1393.81	1.75992	1.08586	1142.75	1.4429	1.18635	-1.12326	-1.2197	595.402	-1.33016	-1.91929	569.281	-1.39119	-2.00735	-1.04588	0.0001	0.0024	7.3e+15	73000000	3911	M.musculus mRNA for semaphorin E.
aa408818_s_at	Sema3e	sema domain, immunoglobulin domain (Ig), short basic domain, secreted, (semaphorin) 3E	Synaptic Transmission		139.708	139.708	189.74	1.35812	215.871	1.54516	1.13772	221.816	1.58771	1.02754	172.027	1.23133	-1.10297	-1.25487	-1.28942	128.541	-1.08687	-1.3383	116.953	-1.19457	-1.47091	-1.09909	0.0001	0.0381	7.4e+15	74000000	4055	EST03300 Mouse 7.5 dpc embryo ectoplacental cone cDNA library Mus musculus cDNA clone C0033D08 5', mRNA sequence.
Msa.3115.0_s_at	Sema3e	sema domain, immunoglobulin domain (Ig), short basic domain, secreted, (semaphorin) 3E	Synaptic Transmission		129.858	129.858	165.871	1.27732	186.119	1.43325	1.12208	195.505	1.50553	1.05043	149.112	1.14827	-1.11239	-1.24818	-1.31113	148.045	1.14005	-1.00721	127.527	-1.01828	-1.16926	-1.16089	0.002	0.988	7.4e+15	74000000	4015	Z80941 M.musculus mRNA for semaphorin H
ET63410_s_at		sema domain, immunoglobulin domain (Ig), short basic domain, secreted, (semaphorin) 3E	Synaptic Transmission		95.6275	95.6275	130.904	1.3689	185.184	1.93651	1.41465	149.444	1.56278	-1.23915	122.801	1.28416	-1.06598	-1.50799	-1.21696	99.0226	1.0355	-1.24014	85.6432	-1.11658	-1.43387	-1.15622	0.0001	0.0021	7.4e+15	74000000	4038	M.musculus mRNA for semaphorin Hv (3988 bp).
Msa.4113.0_s_at	Gilz	glucocorticoid-induced leucine zipper	Transcription Regulation		660.752	660.752	2537.77	3.84073	2129.3	3.22254	-1.19183	1764.95	2.67113	-1.20643	766.049	1.15936	-3.31281	-2.77959	-2.30397	630.279	-1.04835	-1.21541	549.001	-1.20355	-1.39535	-1.14805	0.0001	0.0024	7.4e+15	74000000	4047	AA050733 mj16h08.r1 Mus musculus cDNA, 5' end
Msa.15338.0_s_at	Gilz	glucocorticoid-induced leucine zipper	Transcription Regulation		2098.82	2098.82	4732.77	2.25497	4220.19	2.01075	-1.12146	3821.29	1.82069	-1.10439	2274.76	1.08383	-2.08056	-1.85523	-1.67987	1916.07	-1.09538	-1.1872	2037.23	-1.03023	-1.1166	1.06323	0.0001	0.0033	7.4e+15	74000000	4048	AA097366 mk16b12.r1 Mus musculus cDNA, 5' end
m37736_f_at		Replication-dependent histone H2A.1	Transcription Regulation		1835.91	1835.91	2398.43	1.3064	1615.58	-1.13638	-1.48456	1339.2	-1.37091	-1.20638	1726.64	-1.06329	-1.38908	1.06874	1.28931	1426.04	-1.28742	-1.21079	1286.87	-1.42666	-1.34174	-1.10815	0.0448	1	8.3e+15	83000000	4446	Mouse replication-dependent histone H2A.1 gene
d89787_at	Epas1	endothelial PAS domain protein 1	Transcription Regulation(tf)	bHLH	220.888	220.888	303.331	1.37323	367.415	1.66335	1.21127	359.415	1.62714	-1.02226	299.438	1.35561	-1.013	-1.22702	-1.2003	248.298	1.12409	-1.20596	287.462	1.30139	-1.04166	1.15773	0.0001	0.4032	7.1e+15	71000000	3485	House mouse; Musculus domesticus mRNA for mHLF, complete cds.
d89787_g_at	Epas1	endothelial PAS domain protein 1	Transcription Regulation(tf)	bHLH	524.599	524.599	673.375	1.2836	728.376	1.38844	1.08168	676.346	1.28926	-1.07693	625.69	1.1927	-1.07621	-1.16412	-1.08096	496.175	-1.05729	-1.26103	590.357	1.12535	-1.05985	1.18982	0.0398	1	7.4e+15	74000000	3980	House mouse; Musculus domesticus mRNA for mHLF, complete cds.
Msa.788.0_s_at	Idb1	inhibitor of DNA binding 1	Transcription Regulation(tf)	bHLH	614.899	614.899	1285.03	2.08983	1277.78	2.07803	-1.00568	1296.57	2.10859	1.0147	1154.5	1.87754	-1.11307	-1.10678	-1.12306	836.794	1.36086	-1.37967	748.655	1.21752	-1.5421	-1.11773	0.0001	0.3188	7.1e+15	71000000	3607	M31885 Mouse helix-loop-helix DNA binding protein regulator (Id) mRNA, 3' end
Msa.22635.0_f_at	Idb1	inhibitor of DNA binding 1	Transcription Regulation(tf)	bHLH	296.8	296.8	362.997	1.22304	341.571	1.15085	-1.06273	363.829	1.22584	1.06516	344.26	1.15991	-1.05443	1.00787	-1.05684	300.837	1.0136	-1.14434	317.548	1.06991	-1.08412	1.05555	0.0003	0.326	7.1e+15	71000000	3504	AA036390 mi54a10.r1 Mus musculus cDNA, 5' end
Msa.1693.0_s_at	Idb2	inhibitor of DNA binding 2	Transcription Regulation(tf)	bHLH	963.15	963.15	1763.14	1.8306	1438.79	1.49384	-1.22544	1283.66	1.33277	-1.12085	473.775	-2.03293	-3.72148	-3.03686	-2.70943	698.714	-1.37846	1.47478	929.713	-1.03596	1.96235	1.33061	0.0006	0.7821	8.1e+15	81000000	4296	M69293 Mouse Id2 protein (Id-2) mRNA, 3' end
aa051537_s_at	Creb3	cAMP responsive element binding protein 3	Transcription Regulation(tf)	bZIP	1553.22	1553.22	2375.01	1.52909	2279.89	1.46785	-1.04172	2120.84	1.36545	-1.075	1979.04	1.27415	-1.20008	-1.15202	-1.07165	1857.46	1.19588	-1.06545	1649.38	1.06191	-1.19987	-1.12616	0.0001	0.0025	7.1e+15	71000000	3598	mj52e03.r1 Soares mouse embryo NbME13.5 14.5 Mus musculus cDNA clone 479740 5'
X61800_s_at	Cebpd	CCAAT/enhancer binding protein (C/EBP), delta	Transcription Regulation(tf)	bZIP	582.046	582.046	1314.11	2.25775	1238.27	2.12744	-1.06125	1147.65	1.97175	-1.07896	1097.63	1.88582	-1.19722	-1.12813	-1.04557	728.898	1.2523	-1.50588	614.245	1.05532	-1.78696	-1.18666	0.0001	0.0072	7.1e+15	71000000	3646	M.musculus mRNA for C/EBP delta.
U83148_s_at	Nfil3	nuclear factor, interleukin 3, regulated	Transcription Regulation(tf)	bZIP	269.009	269.009	417.512	1.55204	389.385	1.44748	-1.07223	370.416	1.37697	-1.05121	334.323	1.2428	-1.24883	-1.1647	-1.10796	259.887	-1.0351	-1.28642	274.644	1.02095	-1.21729	1.05679	0.0001	0.2145	7.4e+15	74000000	4063	Mus musculus NFIL3/E4BP4 transcription factor mRNA, complete cds.
d42124_s_at	Mafk	v-maf musculoaponeurotic fibrosarcoma oncogene family, protein K (avian)	Transcription Regulation(tf)	bZIP	1091.61	1091.61	1415.95	1.29712	1428.78	1.30888	1.00906	1502.45	1.37637	1.05156	1338.05	1.22576	-1.05822	-1.06781	-1.12287	1121.6	1.02748	-1.19298	1022.03	-1.06808	-1.30921	-1.09743	0.0001	0.074	7.3e+15	73000000	3961	Mouse mRNA for MafK, complete cds
Msa.4597.0_s_at	Xbp1	X-box binding protein 1	Transcription Regulation(tf)	bZIP	793.094	793.094	1153.16	1.45401	1178.56	1.48603	1.02203	1072.08	1.35177	-1.09932	1048.55	1.3221	-1.09977	-1.124	-1.02244	732.104	-1.08331	-1.43224	631.241	-1.2564	-1.66109	-1.15979	0.0021	0.998	7.21e+15	72100000	3662	AA016424 mh38f02.r1 Mus musculus cDNA, 5' end
AF027963_s_at	Xbp1	X-box binding protein 1	Transcription Regulation(tf)	bZIP	1630.58	1630.58	3185.05	1.95332	2834.38	1.73827	-1.12372	2687.29	1.64806	-1.05474	2784.52	1.70769	-1.14384	-1.01791	1.03618	1965.42	1.20535	-1.41676	1552.52	-1.05028	-1.79355	-1.26595	0.0002	0.2973	7.23e+15	72300000	3745	Mus musculus X box binding protein-1 (XBP-1) mRNA, complete cds.
U25096_s_at	Klf2	Kruppel-like factor 2 (lung)	Transcription Regulation(tf)	Zn-finger C2H2	768.575	768.575	1500.31	1.95207	1409.04	1.83332	-1.06477	1264.65	1.64544	-1.11418	868.918	1.13056	-1.72665	-1.62161	-1.45543	762.072	-1.00853	-1.14021	688.283	-1.11666	-1.26244	-1.10721	0.0001	0.076	7.4e+15	74000000	4046	Mus musculus Kruppel-like factor LKLF mRNA, complete cds
u20344_s_at	Klf4	Kruppel-like factor 4 (gut)	Transcription Regulation(tf)	Zn-finger C2H2	278.707	278.707	832.04	2.98536	934.361	3.35249	1.12298	801.549	2.87596	-1.16569	787.937	2.82712	-1.05597	-1.18583	-1.01728	293.873	1.05442	-2.68122	227.694	-1.22404	-3.46051	-1.29065	0.0001	0.0005	7.24e+15	72420000	3819	Mus musculus gut-enriched Kruppel-like factor GKLF mRNA, complete cds
Z36270_s_at	Tieg1	TGFB inducible early growth response	Transcription Regulation(tf)	Zn-finger C2H2	577.189	577.189	751.211	1.3015	835.726	1.44793	1.11251	769.533	1.33324	-1.08602	672.835	1.16571	-1.11649	-1.2421	-1.14372	616.695	1.06845	-1.09103	648.857	1.12417	-1.03696	1.05215	0.0023	0.995	7.3e+15	73000000	3863	M.musculus mRNA for GC Binding Protein.
Msa.11933.0_f_at	Atf4	Atf-4	Transcription Regulation(tf)		512.023	512.023	618.68	1.20831	592.715	1.1576	-1.04381	583.696	1.13998	-1.01545	576.499	1.12593	-1.07317	-1.02813	-1.01248	524.459	1.02429	-1.09923	512.646	1.00122	-1.12456	-1.02304	0.0097	1	7.23e+15	72300000	3737	W55515 ma28c03.r1 Mus musculus cDNA, 5' end
aa673143_s_at	Sdpr	serum deprivation response	Transcription Regulation(tf)		909.116	909.116	1124.78	1.23722	1194.21	1.31359	1.06173	1097.54	1.20726	-1.08808	884.874	-1.0274	-1.27111	-1.34958	-1.24034	614.107	-1.48039	-1.44091	639.916	-1.42068	-1.3828	1.04203	0.0001	0.0558	8.1e+15	81000000	4284	ve40f05.r1 Soares mouse mammary gland NbMMG Mus musculus cDNA clone 820641 5', mRNA sequence.
m84145_s_at	Fah	fumarylacetoacetate hydrolase	Transcriptional Regulation	bZIP	391.747	391.747	480.89	1.22755	492.222	1.25648	1.02356	432.825	1.10486	-1.13723	407.249	1.03957	-1.18083	-1.20865	-1.0628	389.621	-1.00546	-1.04525	334.689	-1.17048	-1.2168	-1.16413	0.0145	1	7.4e+15	74000000	3994	Mouse fumarylacetoacetate hydrolase (Fah) mRNA, complete cds
Msa.4694.0_f_at	Fdps	farnesyl diphosphate synthetase	Transferase		565.693	565.693	756.567	1.33742	591.549	1.04571	-1.27896	606.802	1.07267	1.02578	618.594	1.09352	-1.22304	1.04572	1.01943	540.402	-1.0468	-1.14469	472.179	-1.19805	-1.31008	-1.14448	0.0012	0.9797	7.52e+15	75200000	4173	AA036251 mi74f03.r1 Mus musculus cDNA, 5' end
Msa.34864.0_s_at	Prps2	Mus musculus 9.5 days embryo parthenogenote cDNA, RIKEN full-length enriched library, clone:B130019B02 product:ribose-phosphate pyrophosphokinase (EC 2.7.6.1) catalytic chain II homolog [Rattus norvegicus], full insert sequence.	Transferase		706.009	706.009	992.213	1.40538	1163.06	1.64737	1.17218	901.251	1.27654	-1.29049	824.1	1.16727	-1.204	-1.4113	-1.09362	808.326	1.14492	-1.01951	817.201	1.15749	-1.00844	1.01098	0.0006	0.8128	7.1e+15	71000000	3559	AA120675 mp75e10.r1 Mus musculus cDNA, 5' end
aa086831_at	8430417G17Rik	RIKEN cDNA 8430417G17 gene	Transport	Organic Ion Transport	561.781	561.781	915.335	1.62934	767.3	1.36583	-1.19293	778.474	1.38572	1.01456	699.056	1.24436	-1.30939	-1.09762	-1.11361	559.496	-1.00409	-1.24944	497.47	-1.12928	-1.40522	-1.12468	0.0001	0.0072	7.3e+15	73000000	3965	mk20b11.r1 Soares mouse p3NMF19.5 Mus musculus cDNA clone 493437 5'
l42115_s_at	Slc1a7	solute carrier family 1, member 7	Transport	Organic Ion Transport	1588.17	1588.17	2434.64	1.53299	2929.39	1.8445	1.20321	2611.26	1.64419	-1.12183	2020.38	1.27214	-1.20504	-1.44992	-1.29246	1192.65	-1.33163	-1.69403	1148.94	-1.3823	-1.75848	-1.03804	0.0001	0.0085	7.4e+15	74000000	4000	Mus musculus insulin-activated amino acid transpor
aa189424_at	Ubl4	ubiquitin-like 4	Transport	Organic Ion Transport	406.703	406.703	520.477	1.27975	485.585	1.19396	-1.07186	482.284	1.18584	-1.00685	467.657	1.14987	-1.11295	-1.03834	-1.03128	346.112	-1.17506	-1.35117	333.085	-1.22102	-1.40402	-1.03911	0.0001	0.0155	7.52e+15	75155000	4127	mt85g05.r1 Soares mouse lymph node NbMLN Mus musculus cDNA clone 636728 5'
T25634_rc_f_at		M.musculus partial cochlear mRNA (clone 301A6)	Transport	Zinc Transporter	1397.05	1397.05	2101.36	1.50414	1126.46	-1.24021	-1.86545	1067.9	-1.30822	-1.05484	1298.3	-1.07606	-1.61855	1.15255	1.21575	1395.93	-1.0008	1.0752	592.633	-2.35735	-2.19073	-2.35547	0.0038	0.9986	8.3e+15	83000000	4444	EST00503 Mus musculus cDNA clone A0001C04 3'.
AF018952_s_at	Aqp8	aquaporin 8	Transport		293.787	293.787	729.271	2.48231	597.149	2.03259	-1.22125	450.575	1.53368	-1.3253	396.915	1.35103	-1.83735	-1.50447	-1.13519	258.087	-1.13832	-1.53791	251.079	-1.1701	-1.58084	-1.02791	0.0006	0.5108	7.4e+15	74000000	4024	Mus musculus aquaporin-8 mRNA, complete cds.
Msa.22721.0_s_at	Atp5j	ATP synthase, H+ transporting, mitochondrial F0 complex, subunit F	Transport		136.638	136.638	165.188	1.20894	158.229	1.15801	-1.04398	179.416	1.31307	1.1339	165.112	1.20839	-1.00046	1.0435	-1.08663	141.324	1.03429	-1.16833	124.593	-1.09667	-1.32521	-1.13428	0.0001	0.039	7.3e+15	73000000	3883	AA037964 mi78c04.r1 Mus musculus cDNA, 5' end
M14757_s_at	Abcb1b	ATP-binding cassette, sub-family B (MDR/TAP), member 1B	Transport		97.4615	97.4615	631.831	6.48288	813.827	8.35024	1.28805	572.491	5.87402	-1.42155	689.821	7.07788	1.09178	-1.17977	1.20495	94.8574	-1.02745	-7.27219	87.8783	-1.10905	-7.84973	-1.07942	0.0001	0.0032	7.3e+15	73000000	3869	Mouse multidrug resistant protein mRNA, complete cds
Msa.6648.0_f_at	Clic1	chloride intracellular channel 1	Transport		747.661	747.661	1385.82	1.85354	1367.21	1.82864	-1.01361	1367.98	1.82968	1.00057	1440.99	1.92733	1.03981	1.05397	1.05337	1341.49	1.79424	-1.07417	895.484	1.19771	-1.60917	-1.49806	0.0001	0.0004	7.1e+15	71000000	3515	W90837 mf78g07.r1 Mus musculus cDNA, 5' end
aa028362_s_at	Cope	coatomer protein complex, subunit epsilon	Transport		2041.9	2041.9	2916.4	1.42827	2404.99	1.17782	-1.21265	2309.41	1.13101	-1.04138	2148.03	1.05197	-1.35771	-1.11962	-1.07513	2316.78	1.13462	1.07856	2073.73	1.01559	-1.03583	-1.1172	0.0132	1	7.23e+15	72251000	3694	mi20h11.r1 Soares mouse p3NMF19.5 Mus musculus cDNA clone 464133 5'
aa222096_at	Copz2	coatomer protein complex, subunit zeta 2	Transport		891.489	891.489	1076.77	1.20783	847.835	-1.05149	-1.27002	877.42	-1.01603	1.03489	807.433	-1.1041	-1.33357	-1.05004	-1.08668	764.35	-1.16634	-1.05637	764.521	-1.16608	-1.05613	1.00022	0.0206	1	8.1e+15	81000000	4301	my29c10.r1 Barstead mouse pooled organs MPLRB4 Mus musculus cDNA clone 697266 5' similar to SW:COPZ_BOVIN P35604 COATOMER ZETA SUBUNIT ;
aa222096_g_at	Copz2	coatomer protein complex, subunit zeta 2	Transport		1299.76	1299.76	1651.88	1.27091	1248.87	-1.04075	-1.32269	1218.17	-1.06698	-1.0252	1037.28	-1.25304	-1.5925	-1.20398	-1.17439	952.05	-1.36522	-1.08953	959.92	-1.35403	-1.0806	1.00827	0.0012	0.9658	8.1e+15	81000000	4302	my29c10.r1 Barstead mouse pooled organs MPLRB4 Mus musculus cDNA clone 697266 5' similar to SW:COPZ_BOVIN P35604 COATOMER ZETA SUBUNIT ;
k02109_f_at	Fabp4	fatty acid binding protein 4, adipocyte	Transport		207.371	207.371	588.595	2.83837	471.934	2.27579	-1.2472	415.232	2.00236	-1.13655	421.647	2.0333	-1.39594	-1.11926	1.01545	294.221	1.41882	-1.43309	212.247	1.02351	-1.98658	-1.38622	0.0001	0.068	7.1e+15	71000000	3597	Mouse 3T3-L1 lipid binding protein mRNA, complete cds
Msa.376.0_f_at	Fabp4	fatty acid binding protein 4, adipocyte	Transport		332.856	332.856	629.355	1.89077	574.76	1.72675	-1.09499	558.949	1.67925	-1.02829	506.441	1.5215	-1.2427	-1.1349	-1.10368	456.804	1.37238	-1.10866	323.205	-1.02986	-1.56693	-1.41335	0.0002	0.1409	7.1e+15	71000000	3603	W29562 mc03d09.r1 Mus musculus cDNA, 5' end
Msa.4454.0_f_at	Fabp4	fatty acid binding protein 4, adipocyte	Transport		284.279	284.279	392.31	1.38002	369.456	1.29962	-1.06186	366.488	1.28918	-1.0081	326.148	1.14728	-1.20286	-1.13279	-1.12369	327.554	1.15223	1.00431	284.355	1.00027	-1.14697	-1.15192	0.0145	1	7.1e+15	71000000	3555	W09506 ma07h10.r1 Mus musculus cDNA, 5' end
Msa.3389.0_s_at	Fxyd1	FXYD domain-containing ion transport regulator 1	Transport		1424.53	1424.53	2209.92	1.55133	2134.37	1.49829	-1.0354	2006.36	1.40843	-1.0638	1498.09	1.05164	-1.47516	-1.42472	-1.33928	768.397	-1.8539	-1.94963	906.867	-1.57083	-1.65194	1.18021	0.0001	0.0063	8.1e+15	81000000	4280	AA145535 mr80c09.r1 Mus musculus cDNA, 5' end
U72680_s_at	Fxyd5	FXYD domain-containing ion transport regulator 5	Transport		1018.43	1018.43	2512.97	2.46749	2105.99	2.06787	-1.19325	1799.85	1.76727	-1.1701	1766.53	1.73455	-1.42255	-1.19216	-1.01886	1811.35	1.77857	1.02537	1351.33	1.32687	-1.30725	-1.34042	0.0001	0.0077	7.1e+15	71000000	3493	Mus musculus ion channel homolog RIC mRNA, complete cds.
Msa.7328.0_s_at	Pitpn	phosphatidylinositol transfer protein	Transport		561.157	561.157	924.295	1.64712	939.526	1.67427	1.01648	894.161	1.59342	-1.05073	811.114	1.44543	-1.13954	-1.15832	-1.10239	717.232	1.27813	-1.13089	537.594	-1.04383	-1.50878	-1.33415	0.0002	0.5973	7.23e+15	72300000	3720	W53188 md19a08.r1 Mus musculus cDNA, 5' end
Msa.15031.0_f_at	Pitpn	phosphatidylinositol transfer protein	Transport		1198.53	1198.53	1594.46	1.33035	1573.68	1.31301	-1.01321	1537.45	1.28278	-1.02356	1404.37	1.17174	-1.13536	-1.12056	-1.09476	1307.63	1.09103	-1.07397	1217.52	1.01585	-1.15346	-1.07401	0.0004	0.3926	7.23e+15	72300000	3721	W64897 md99b10.r1 Mus musculus cDNA, 5' end
Msa.17631.0_f_at	Pitpn	phosphatidylinositol transfer protein	Transport		812.664	812.664	1148.14	1.41281	1112.93	1.36948	-1.03164	1121.74	1.38033	1.00792	1041.77	1.28192	-1.1021	-1.0683	-1.07676	880.897	1.08396	-1.18263	818.12	1.00671	-1.27337	-1.07673	0.0001	0.0339	7.23e+15	72300000	3749	W97507 mf97f05.r1 Mus musculus cDNA, 5' end
af020711_at	Kcnmb1	potassium large conductance calcium-activated channel, subfamily M, beta member 1	Transport		1238.1	1238.1	1789.76	1.44557	1879.3	1.51788	1.05002	1968.98	1.59032	1.04772	1697.2	1.37081	-1.05454	-1.10729	-1.16013	1769.83	1.42947	1.04279	1130.09	-1.09558	-1.50183	-1.5661	0.0015	0.9426	7.3e+15	73000000	3856	Mus musculus Maxi potassium channel beta subunit mRNA, complete cds.
Msa.2975.0_f_at	Rbp4	retinol binding protein 4, plasma	Transport		360.492	360.492	1000.09	2.77425	558.337	1.54882	-1.7912	589.164	1.63433	1.05521	864.942	2.39934	-1.15626	1.54914	1.46808	358.661	-1.00511	-2.41159	330.955	-1.08925	-2.61347	-1.08371	0.0001	0.0346	7.1e+15	71000000	3614	W14367 mb36e09.r1 Mus musculus cDNA, 5' end
Msa.21657.0_s_at	Rbp4	retinol binding protein 4, plasma	Transport		289.732	289.732	1576.56	5.44144	917.36	3.16623	-1.71859	908.592	3.13597	-1.00965	1549.79	5.34902	-1.01728	1.6894	1.7057	362.24	1.25026	-4.27834	272.954	-1.06147	-5.67782	-1.32711	0.0001	0.0005	7.1e+15	71000000	3547	AA049662 mj37a08.r1 Mus musculus cDNA, 5' end
Msa.5528.0_f_at	Rbp4	retinol binding protein 4, plasma	Transport		284.547	284.547	684.177	2.40444	416.588	1.46404	-1.64233	412.498	1.44966	-1.00992	591.596	2.07908	-1.15649	1.4201	1.43418	277.873	-1.02402	-2.12902	253.269	-1.1235	-2.33585	-1.09715	0.0001	0.0272	7.1e+15	71000000	3615	W11638 ma92a02.r1 Mus musculus cDNA, 5' end
U63146_s_at	Rbp4	retinol binding protein 4, plasma	Transport		1592.11	1592.11	2646.58	1.66231	1735.11	1.08982	-1.52531	1691.93	1.0627	-1.02552	2344.54	1.4726	-1.12883	1.35123	1.38572	1351.98	-1.17762	-1.73416	1326.69	-1.20006	-1.7672	-1.01906	0.0012	0.7483	7.52e+15	75200000	4134	Mus musculus retinol binding protein (RBP) mRNA, complete cds
Msa.9624.0_s_at	Stard10	serologically defined colon cancer antigen 28	Transport		670.366	670.366	1063.46	1.58639	881.318	1.31468	-1.20667	742.355	1.10739	-1.18719	653.214	-1.02626	-1.62804	-1.3492	-1.13647	661.852	-1.01286	1.01322	810.873	1.2096	1.24136	1.22516	0.0185	1	7.4e+15	74000000	4066	W41070 mc39b06.r1 Mus musculus cDNA, 5' end
Z31174_s_at	Stard10	serologically defined colon cancer antigen 28	Transport		1668	1668	2097.02	1.25721	1788.38	1.07217	-1.17258	1612.88	-1.03417	-1.10881	1666.72	-1.00077	-1.25818	-1.073	1.03338	1467.1	-1.13694	-1.13606	1712.4	1.02662	1.02741	1.1672	0.022	1	8.1e+15	81000000	4294	MMTEST52 Mouse testis T-ZAP Mus musculus cDNA, mRNA sequence.
M22998_s_at	Slc2a1	solute carrier family 2 (facilitated glucose transporter), member 1	Transport		256.29	256.29	974.241	3.80133	767.677	2.99535	-1.26908	874.783	3.41326	1.13952	678.012	2.64549	-1.43691	-1.13225	-1.29022	651.427	2.54176	-1.04081	338.806	1.32197	-2.00118	-1.92271	0.0001	0.002	7.1e+15	71000000	3522	Mouse facilitated glucose transport protein mRNA, complete cds
u27316_f_at	Slc25a5	solute carrier family 25 (mitochondrial carrier; adenine nucleotide translocator), member 5	Transport		3486.32	3486.32	4277.15	1.22684	4236.91	1.2153	-1.0095	3772.93	1.08221	-1.12298	4020.16	1.15312	-1.06392	-1.05392	1.06553	3660.65	1.05	-1.09821	3078.07	-1.13263	-1.30606	-1.18927	0.0195	1	7.21e+15	72100000	3663	Mus musculus adenine nucleotide translocase-2 (Ant2) mRNA, complete cds
Msa.272.0_f_at	Slc25a5	solute carrier family 25 (mitochondrial carrier; adenine nucleotide translocator), member 5	Transport		2929.96	2929.96	3726.46	1.27185	3114.61	1.06302	-1.19645	2995.92	1.02251	-1.03962	3250.95	1.10955	-1.14627	1.04378	1.08513	2709.43	-1.0814	-1.19987	2463.59	-1.1893	-1.3196	-1.09979	0.0238	1	7.51e+15	75142000	4119	X70847 M.musculus mRNA for adenine nucleotide translocase
C78107_rc_f_at	Slc25a5	solute carrier family 25 (mitochondrial carrier; adenine nucleotide translocator), member 5	Transport		2451.91	2451.91	3377.99	1.3777	2995.91	1.22187	-1.12753	2682.91	1.09421	-1.11666	2889.05	1.17828	-1.16924	-1.03699	1.07683	2188.03	-1.1206	-1.32038	2041.71	-1.20091	-1.41501	-1.07167	0.024	1	7.52e+15	75200000	4171	Mouse 3.5-dpc blastocyst cDNA Mus musculus cDNA clone J0042H11 3' similar to M.musculus mRNA for adenine nucleotide translocase, mRNA sequence.
Msa.26264.0_f_at	Slc25a5	solute carrier family 25 (mitochondrial carrier; adenine nucleotide translocator), member 5	Transport		903.394	903.394	1165.46	1.29009	956.014	1.05825	-1.21908	959.644	1.06227	1.0038	976.885	1.08135	-1.19304	1.02183	1.01797	873.161	-1.03462	-1.11879	700.558	-1.28953	-1.39444	-1.24638	0.0013	0.9325	7.51e+15	75142000	4118	AA062013 mj83h01.r1 Mus musculus cDNA, 5' end
aa190119_s_at	Slc31a1	solute carrier family 31, member 1	Transport		532.581	532.581	923.653	1.7343	865.462	1.62503	-1.06724	840.814	1.57875	-1.02931	971.327	1.82381	1.05161	1.12232	1.15522	698.967	1.31241	-1.38966	685.809	1.28771	-1.41632	-1.01919	0.0001	0.0004	7.1e+15	71000000	3542	mu46e06.r1 Soares mouse lymph node NbMLN Mus musculus cDNA clone 642466 5'
aa408822_rc_s_at	Slc7a8	solute carrier family 7 (cationic amino acid transporter, y+ system), member 8	Transport		409.474	409.474	568.646	1.38872	560.547	1.36894	-1.01445	616.946	1.50668	1.10061	559.179	1.3656	-1.01693	-1.00245	-1.10331	410.441	1.00236	-1.36238	446.68	1.09086	-1.25185	1.08829	0.0001	0.1067	7.3e+15	73000000	3877	EST03349 Mouse 7.5 dpc embryo ectoplacental cone cDNA library Mus musculus cDNA clone C0033H08 3'
Msa.7754.0_s_at	Tm4sf7	transmembrane 4 superfamily member 7	Transport		572.383	572.383	800.325	1.39823	652.304	1.13963	-1.22692	632.792	1.10554	-1.03083	615.868	1.07597	-1.29951	-1.05916	-1.02748	723.373	1.26379	1.17456	528.111	-1.08383	-1.16617	-1.36974	0.0014	0.9572	7.1e+15	71000000	3477	AA138105 mq30a03.r1 Mus musculus cDNA, 5' end
Msa.32940.0_s_at	Tm9sf2	transmembrane 9 superfamily member 2	Transport		255.842	255.842	332.342	1.29902	350.985	1.37188	1.05609	337.267	1.31826	-1.04067	349.699	1.36686	1.05223	-1.00368	1.03686	316.818	1.23833	-1.10379	262.384	1.02557	-1.33278	-1.20746	0.0015	0.9825	7.23e+15	72300000	3718	AA117787 mo64c12.r1 Mus musculus cDNA, 5' end
m55637_s_at	Tap1	transporter 1, ATP-binding cassette, sub-family B (MDR/TAP)	Transport		202.638	202.638	243.937	1.2038	233.461	1.15211	-1.04487	186.955	-1.08389	-1.24876	212.254	1.04745	-1.14927	-1.09991	1.13532	205.107	1.01218	-1.03485	176.671	-1.14698	-1.20141	-1.16095	0.0331	1	7.51e+15	75110000	4111	Mus musculus HAM1 gene, complete cds
l11145_s_at	Psmb8	proteosome (prosome, macropain) subunit, beta type 8 (large multifunctional protease 7)	Ubiquitin Dependent Degredation		945.446	945.446	1310.24	1.38585	1102.21	1.1658	-1.18875	922.959	-1.02436	-1.19421	993.389	1.05071	-1.31896	-1.10954	1.07631	1068.48	1.13013	1.07559	855.829	-1.10471	-1.16073	-1.24847	0.0426	1	7.1e+15	71000000	3475	Mus musculus Balb/c proteasome subunit (lmp7) gene, complete cds and intergenic region.
Msa.295.0_f_at	Psmb9	proteosome (prosome, macropain) subunit, beta type 9 (large multifunctional protease 2)	Ubiquitin Dependent Degredation		383.958	383.958	466.332	1.21454	400.075	1.04198	-1.16561	395.182	1.02923	-1.01238	377.645	-1.01672	-1.23484	-1.05939	-1.04644	407.297	1.06079	1.07852	335.196	-1.14547	-1.12664	-1.2151	0.0058	0.9999	7.52e+15	75200000	4205	L11613 Mus musculus proteasome (lmp2) gene, complete mRNA
Msa.28926.0_s_at	Uble1a	ubiquitin-like 1 (sentrin) activating enzyme E1A	Ubiquitin Dependent Degredation		1816.06	1816.06	2185.25	1.2033	2579.58	1.42043	1.18045	2573.42	1.41704	-1.00239	2249.43	1.23863	1.02937	-1.14677	-1.14403	1873.55	1.03166	-1.20062	2039.49	1.12303	-1.10294	1.08857	0.0001	0.2127	7.3e+15	73000000	3874	AA073211 mm93b03.r1 Mus musculus cDNA, 5' end

## Sheet: Decreased "Quiescence"
probeset	Symbol	Title	Biological Category	Specific Category	non-pregnant avg	14days avg	14days fold	16days avg	16days fold	16v14 fold	17days avg	17days fold	17v16 fold	18days avg	18days fold	18v14 fold	18v16 fold	18v17 fold	6hrs avg	6hrs fold	6v18 fold	24hrs avg	24hrs fold	24v18 fold	24v6 fold	f-rawp	f-adjp	final cluster	main cluster	Mediod	final order	ENTREZ definition
aa015322_s_at	Smoc1	SPARC related modular calcium binding 1	Calcium binding		3140.13	2473.37	-1.26957	2515.98	-1.24807	1.01723	2974.27	-1.05576	1.18215	2557.19	-1.22796	1.03389	1.01638	-1.1631	3919.65	1.24825	1.5328	5362.7	1.7078	2.09711	1.36816	0.0005	0.6635	3e+15	30000000	no	1907	mg94d11.r1 Soares mouse embryo NbME13.5 14.5 Mus musculus cDNA clone 440661 5'.
u64827_s_at	Sparcl1	SPARC-like 1 (mast9, hevin)	Calcium binding		11745	9293.73	-1.26375	9345.47	-1.25676	1.00557	8295.04	-1.4159	-1.12663	7663.98	-1.53249	-1.21265	-1.2194	-1.08234	12674.2	1.07911	1.65373	16297.6	1.38762	2.12652	1.28589	0.0001	0.1822	2.5e+15	25000000	no	1487	Mus musculus extracellular matrix associated protein (Sc1) mRNA, complete cds
X13460_s_at	Anxa6	annexin A6	Calcium-binding/lipid Binding		7796.47	6073.8	-1.28362	6185.76	-1.26039	1.01843	6224.6	-1.25253	1.00628	5438.06	-1.43369	-1.11691	-1.13749	-1.14464	6543.48	-1.19149	1.20328	9253.24	1.18685	1.70157	1.41412	0.0001	0.1484	2.4e+15	24000000	no	1462	Mouse mRNA for p68 protein of the lipocortin family.
x60367-2_s_at	Rbp1	retinol binding protein 1, cellular	Calcium-binding/lipid Binding		1629.35	886.722	-1.83749	841.176	-1.93699	-1.05415	772.08	-2.11033	-1.08949	1007.4	-1.61738	1.13609	1.19761	1.30479	2020.21	1.23989	2.00537	2321.79	1.42498	2.30474	1.14928	0.0001	0.0014	2.5e+15	25000000	no	1552	Mouse CRBPI mRNA for cellular retinol binding protein I (mCRBPI).
m83218_s_at	S100a8	S100 calcium binding protein A8 (calgranulin A)	Calcium-binding/lipid Binding		163.121	118.476	-1.37683	119.649	-1.36333	1.00991	117.701	-1.3859	-1.01656	118.485	-1.37672	1.00008	-1.00983	1.00666	134.622	-1.21169	1.1362	143.348	-1.13794	1.20984	1.06482	0.0233	1	2.1e+15	21000000	no	1040	Mus musculus intracellular calcium-binding protein (MRP8) mRNA, complete cds.
m31131_s_at	Cdh2	cadherin 2	Cell Adhesion/Cell-Cell Signaling		304.356	175.835	-1.73091	195.044	-1.56044	1.10925	195.322	-1.55822	1.00143	179.922	-1.69159	1.02324	-1.08405	-1.08559	303.441	-1.00301	1.68651	532.879	1.75084	2.96171	1.75612	0.0001	0.0025	2.5e+15	25000000	no	1484	Mouse neural cadherin (N-cadherin) mRNA, complete cds
D50086_s_at	Nrp	neuropilin	Cell Adhesion/Cell-Cell Signaling		587.198	457.753	-1.28278	501.742	-1.17032	1.0961	478.909	-1.22612	-1.04768	465.475	-1.2615	1.01687	-1.07791	-1.02886	533.998	-1.09963	1.14721	737.205	1.25546	1.58377	1.38054	0.0322	1	3e+15	30000000	no	1723	Mouse mRNA for neuropilin
U32107_at	Col7a1	procollagen, type VII, alpha 1	Cell Adhesion/Cell-Cell Signaling		417.605	344.523	-1.21213	387.585	-1.07745	1.12499	349.911	-1.19346	-1.10767	367.42	-1.13659	1.06646	-1.05488	1.05004	381.511	-1.09461	1.03835	460.722	1.10325	1.25394	1.20762	0.0152	1	2.4e+15	24000000	no	1445	Mus musculus type VII collagen (Col7a1) mRNA, complete cds.
Msa.40705.0_s_at	Pcdh7	protocadherin 7	Cell Adhesion/Cell-Cell Signaling		379.871	246.721	-1.53968	301.301	-1.26077	1.22122	279.088	-1.36112	-1.07959	259.759	-1.4624	1.05284	-1.15992	-1.07441	297.305	-1.27771	1.14454	310.135	-1.22486	1.19393	1.04315	0.0242	1	2.1e+15	21000000	no	1046	AA155168 mr81d05.r1 Mus musculus cDNA, 5' end
aa039197_at	Pcdhga10	protocadherin gamma subfamily A, 10	Cell Adhesion/Cell-Cell Signaling		6334.24	5082.4	-1.24631	6218.64	-1.01859	1.22356	6363.85	1.00467	1.02335	6114.79	-1.03589	1.20313	-1.01698	-1.04073	8720.19	1.37668	1.42608	11513.4	1.81765	1.88288	1.32032	0.0001	0.0002	3e+15	30000000	no	1882	mi97f09.r1 Soares mouse embryo NbME13.5 14.5 Mus musculus cDNA clone 474569 5'
aa039197_g_at	Pcdhga10	protocadherin gamma subfamily A, 10	Cell Adhesion/Cell-Cell Signaling		5625.43	4616.94	-1.21843	5318.29	-1.05775	1.15191	5389.15	-1.04384	1.01332	5602.16	-1.00415	1.21339	1.05337	1.03953	8272.01	1.47047	1.47658	9744.48	1.73222	1.73942	1.17801	0.0001	0.0004	3e+15	30000000	no	1885	mi97f09.r1 Soares mouse embryo NbME13.5 14.5 Mus musculus cDNA clone 474569 5'
x67783_s_at	Vcam1	vascular cell adhesion molecule 1	Cell Adhesion/Cell-Cell Signaling		372.879	239.953	-1.55397	254.932	-1.46266	1.06243	260.848	-1.42949	1.02321	268.596	-1.38825	1.11937	1.0536	1.0297	302.847	-1.23125	1.12752	357.867	-1.04195	1.33236	1.18168	0.0001	0.0179	2.2e+15	22000000	no	1169	M.musculus VCAM-1 mRNA.
aa184551_s_at	Cdh11	cadherin 11	Cell Adhesion/Cell-Cell Signaling		1546.94	1233.24	-1.25438	1375.5	-1.12464	1.11536	1249.36	-1.23819	-1.10097	1282.72	-1.20599	1.04013	-1.07233	1.0267	1247.42	-1.24011	-1.0283	1639.14	1.0596	1.27786	1.31403	0.0003	0.1361	2.4e+15	24000000	no	1404	mt53a08.r1 Stratagene mouse embryonic carcinoma (#937317) Mus musculus cDNA clone 633590 5' similar to gb:D31963 Mouse mRNA for cadherin-11 (MOUSE);
U35846_s_at	Api5	apoptosis inhibitor 5	Cell Cycle	Apoptosis	857.346	688.882	-1.24455	842.835	-1.01722	1.22348	796.154	-1.07686	-1.05863	802.893	-1.06782	1.1655	-1.04975	1.00846	894.127	1.0429	1.11363	998.727	1.16491	1.24391	1.11699	0.0293	1	3e+15	30000000	no	1955	Mus musculus mRNA, complete cds.
aa444568_s_at	Acinus	apoptotic chromatin condensation inducer in the nucleus	Cell Cycle	Apoptosis	1959.68	1327.07	-1.4767	1421.6	-1.37851	1.07123	1489.52	-1.31565	1.04778	1487.79	-1.31717	1.12111	1.04656	-1.00116	1695.85	-1.15557	1.13985	2238.93	1.1425	1.50487	1.32024	0.0003	0.5781	2.4e+15	24000000	no	1398	vf79g11.r1 Soares mouse mammary gland NbMMG Mus musculus cDNA clone 850052 5'
u88909_s_at	Birc3	baculoviral IAP repeat-containing 3	Cell Cycle	Apoptosis	265.563	181.556	-1.4627	215.931	-1.22985	1.18933	194.552	-1.365	-1.10989	187.375	-1.41728	1.03205	-1.1524	-1.0383	219.549	-1.20958	1.17171	238.073	-1.11547	1.27057	1.08437	0.0004	0.5291	2.2e+15	22000000	no	1253	Mus musculus inhibitor of apoptosis protein 2 mRNA, complete cds.
Msa.463.0_at		B-cell leukemia/lymphoma 2	Cell Cycle	Apoptosis	260.428	144.291	-1.80487	153.037	-1.70173	1.06061	155.54	-1.67435	1.01635	141.746	-1.83728	-1.01795	-1.07965	-1.09731	332.849	1.27809	2.3482	401.267	1.5408	2.83088	1.20555	0.0001	0.0008	2.5e+15	25000000	no	1486	L31532 Mouse bcl-2 gene encoding mbcl-2-beta
l31532_g_at	Bcl2	B-cell leukemia/lymphoma 2	Cell Cycle	Apoptosis	1398.91	931.007	-1.50258	982.373	-1.42401	1.05517	990.065	-1.41295	1.00783	985.238	-1.41987	1.05825	1.00292	-1.0049	1899.82	1.35807	1.92828	2676.22	1.91308	2.71632	1.40867	0.0001	0.0003	3e+15	30000000	no	1696	Mus musculus bcl-2 alpha gene, exon 2
aa711151_s_at	Bcl2l11	BCL2-like 11 (apoptosis facilitator)	Cell Cycle	Apoptosis	956.143	714.966	-1.33733	778.12	-1.22879	1.08833	845.776	-1.13049	1.08695	970.71	1.01523	1.3577	1.24751	1.14771	1145.45	1.19799	1.18002	1208.31	1.26373	1.24476	1.05487	0.0002	0.2025	3e+15	30000000	no	1664	vt56e08.r2 Barstead mouse irradiated colon MPLRB7 Mus musculus cDNA clone 1167110 5', mRNA sequence.
d28492_s_at	Casp2	caspase 2	Cell Cycle	Apoptosis	272.627	210.774	-1.29346	260.704	-1.04574	1.23689	252.147	-1.08122	-1.03393	260.648	-1.04596	1.23662	-1.00021	1.03371	277.78	1.0189	1.06573	336.027	1.23255	1.2892	1.20969	0.0029	0.9952	3e+15	30000000	no	1585	Mouse mRNA for Nedd2 protein, complete cds
u59463_s_at	Casp4	caspase 4, apoptosis-related cysteine protease	Cell Cycle	Apoptosis	231.76	173.087	-1.33898	193.563	-1.19734	1.1183	184.775	-1.25429	-1.04756	206.05	-1.12478	1.19044	1.06451	1.11514	300.71	1.2975	1.45941	269.51	1.16288	1.30799	-1.11576	0.0146	1	2.5e+15	25000000	no	1510	Mus musclus ICH-3 mRNA, complete cds
D19479_rc_f_at		growth arrest and DNA-damage-inducible 45 gamma	Cell Cycle	Apoptosis	977.737	749.208	-1.30503	533.19	-1.83375	-1.40514	556.06	-1.75833	1.04289	602.196	-1.62362	-1.24412	1.12942	1.08297	663.312	-1.47402	1.10149	762.835	-1.28172	1.26675	1.15004	0.0002	0.5632	2.1e+15	21000000	no	1057	MUSGS00864 Mouse 3'-directed cDNA, MUSGS00864, clone mb0134.
u23789_s_at	Map3k12	mitogen activated protein kinase kinase kinase 12	Cell Cycle	Apoptosis	658.596	434.953	-1.51418	530.245	-1.24206	1.21909	493.81	-1.3337	-1.07378	487.89	-1.34989	1.12171	-1.08681	-1.01214	576.266	-1.14287	1.18114	701.957	1.06584	1.43876	1.21811	0.0001	0.0032	2.4e+15	24000000	no	1413	Mus musculus zipper protein kinase (ZPK) mRNA, com
u85607_s_at	Map3k4	mitogen activated protein kinase kinase kinase 4	Cell Cycle	Apoptosis	228.756	182.704	-1.25205	194.764	-1.17453	1.06601	179.687	-1.27308	-1.08391	186.954	-1.22359	1.02326	-1.04177	1.04045	255.499	1.11691	1.36664	303.575	1.32707	1.62379	1.18816	0.0001	0.0092	2.5e+15	25000000	no	1531	Mus musculus MEK kinase 4a (MEKK4a) mRNA, complete cds.
c76314_rc_at	Cdc5l	cell division cycle 5-like (S. pombe)	Cell Cycle		704.608	524.886	-1.3424	487.9	-1.44417	-1.07581	540.2	-1.30435	1.10719	578.84	-1.21728	1.10279	1.18639	1.07153	672.648	-1.04751	1.16206	610.819	-1.15355	1.05525	-1.10122	0.0268	1	2.3e+15	23000000	no	1285	Mouse 3.5-dpc blastocyst cDNA Mus musculus cDNA clone J0008E10 3', mRNA sequence.
X65128_s_at	Gas1	growth arrest specific 1	Cell Cycle		8321.15	4457.25	-1.86688	5298.96	-1.57034	1.18884	5076.48	-1.63916	-1.04383	5268.11	-1.57953	1.18192	-1.00586	1.03775	6779.64	-1.22737	1.28692	7707.9	-1.07956	1.46312	1.13692	0.0018	0.9281	2.2e+15	22000000	no	1157	M.musculus gas1 mRNA.
Msa.2305.0_f_at	Gas5	growth arrest specific 5	Cell Cycle		4604.99	2821.94	-1.63185	2521.09	-1.82659	-1.11933	2456.54	-1.87459	-1.02628	2507.24	-1.83668	-1.12551	-1.00552	1.02064	3382.42	-1.36145	1.34906	3578.88	-1.28671	1.42742	1.05808	0.0001	0.0903	2.2e+15	22000000	no	1228	X59728 M.musculus mRNA for gas5 growth arrest specific protein
x59728_f_at	Gas5	growth arrest specific 5	Cell Cycle		3014.08	1934.86	-1.55778	1603.88	-1.87924	-1.20636	1466.85	-2.05479	-1.09342	1576.35	-1.91206	-1.22743	-1.01747	1.07465	2081.25	-1.44821	1.3203	2312.98	-1.30312	1.4673	1.11134	0.0001	0.0337	2.2e+15	22000000	no	1229	M.musculus mRNA for gas5 growth arrest specific protein.
X59846_s_at	Gas6	growth arrest specific 6	Cell Cycle		5228.93	3820.72	-1.36857	4231.54	-1.2357	1.10753	4096.1	-1.27656	-1.03307	3771.88	-1.38629	-1.01295	-1.12186	-1.08596	4893.65	-1.06851	1.2974	7275.15	1.39133	1.92878	1.48665	0.0001	0.0076	2.4e+15	24000000	no	1455	M.musculus GAS 6 mRNA associated with growth-arrest.
m35833_f_at	Mdk	midkine	Cell Cycle		3553.28	2307.12	-1.54013	2497.33	-1.42283	1.08245	2359.67	-1.50584	-1.05834	2715.64	-1.30845	1.17707	1.08741	1.15086	6759.44	1.90231	2.48908	15594.3	4.38872	5.74242	2.30705	0.0001	0.0002	3e+15	30000000	no	1871	Mouse retinoic acid-responsive protein (MK) mRNA, complete cds
Msa.28778.0_f_at	Mdk	midkine	Cell Cycle		1199.84	929.572	-1.29075	972.677	-1.23355	1.04637	973.849	-1.23206	1.00121	993.769	-1.20736	1.06906	1.02168	1.02045	1971.2	1.64288	1.98356	3319.08	2.76627	3.33989	1.68379	0.0001	0.0004	3e+15	30000000	no	1916	AA072643 mm75a09.r1 Mus musculus cDNA, 5' end
Msa.4555.0_f_at	Mdk	midkine	Cell Cycle		995.586	675.763	-1.47328	689.269	-1.44441	1.01999	679.986	-1.46413	-1.01365	756.749	-1.31561	1.11984	1.0979	1.11289	1915.15	1.92364	2.53075	4854.36	4.87588	6.41476	2.53472	0.0001	0.0002	3e+15	30000000	medoid	1870	W09687 ma48b02.r1 Mus musculus cDNA, 5' end
Msa.971.0_f_at	Mdk	midkine	Cell Cycle		3450.47	2147.17	-1.60699	2159.4	-1.59788	1.0057	2185.8	-1.57858	1.01223	2418.53	-1.42668	1.12638	1.12	1.10647	6779.39	1.96477	2.80311	14001.7	4.05792	5.78936	2.06534	0.0001	0.0002	3e+15	30000000	no	1872	M34094 Mouse retinoic acid-responsive protein (MK) gene, complete cds
AF014010_g_at	Pkd2	polycystic kidney disease 2	Cell Cycle		3841.62	2999.61	-1.28071	3938.91	1.02533	1.31314	4119.71	1.07239	1.0459	3520.54	-1.0912	1.17367	-1.11884	-1.17019	3875.53	1.00883	1.10083	4865.1	1.26642	1.38192	1.25534	0.003	0.9919	3e+15	30000000	no	1809	Mus musculus polycystic kidney disease 2 (Pkd2) mRNA, complete cds.
U35141_s_at	Rbbp4	retinoblastoma binding protein 4	Cell Cycle		2193.16	1824.94	-1.20177	1265.88	-1.73252	-1.44164	1271.13	-1.72536	1.00415	1474.77	-1.48711	-1.23744	1.16502	1.16021	2609.06	1.18964	1.76912	3199.47	1.45884	2.16946	1.22629	0.0001	0.0028	2.4e+15	24000000	no	1464	Mus musculus retinoblastoma-binding protein (mRbAp48) mRNA, complete cds
u48972_s_at	Spin	spindlin	Cell Cycle		803.441	618.362	-1.29931	762.06	-1.0543	1.23239	695.125	-1.15582	-1.09629	750.974	-1.06987	1.21446	-1.01476	1.08034	1056.72	1.31524	1.40713	1344.4	1.6733	1.7902	1.27223	0.0001	0.0107	3e+15	30000000	no	1925	Mus musculus spindlin (Spin) mRNA, complete cds
Msa.1387.0_s_at	Shc1	src homology 2 domain-containing transforming protein C1	Cell Cycle		867.727	704.979	-1.23085	820.719	-1.05728	1.16417	898.194	1.03511	1.0944	955.027	1.10061	1.35469	1.16365	1.06328	921.002	1.0614	-1.03694	1106.66	1.27536	1.15878	1.20159	0.0126	1	3e+15	30000000	no	1774	U46956 Mus musculus src homology collagen protein, 66 Kd isoform MUS p66 Shc gene, complete cds
X52634_f_at		T lymphoma oncogene	Cell Cycle		2462.72	1498.2	-1.64379	1494.69	-1.64765	-1.00235	1347.02	-1.82828	-1.10963	1606.6	-1.53287	1.07236	1.07487	1.19271	1671.86	-1.47304	1.04062	1866.12	-1.3197	1.16153	1.11619	0.004	0.9974	2.1e+15	21000000	no	1055	Murine tlm oncogene for tlm protein.
AF003000_s_at	Terf2	telomeric repeat binding factor 2	Cell Cycle		244.444	191.367	-1.27735	196.36	-1.24488	1.02609	199.025	-1.2282	1.01357	195.402	-1.25098	1.02108	-1.0049	-1.01854	231.79	-1.05459	1.18622	263.598	1.07836	1.349	1.13722	0.0005	0.8688	2.4e+15	24000000	no	1426	Mus musculus TTAGGG repeat binding factor 2 (mTRF2) mRNA, complete cds.
aa272465_s_at	Cdc25a	cell division cycle 25 homolog A (S. cerevisiae)	Cell Cycle		545.902	444.088	-1.22926	514.766	-1.06049	1.15915	522.632	-1.04452	1.01528	522.555	-1.04468	1.17669	1.01513	-1.00015	482.697	-1.13094	-1.08257	604.985	1.10823	1.15774	1.25334	0.0012	0.9586	2.4e+15	24000000	no	1391	vb81f10.r1 Soares mouse 3NME12 5 Mus musculus cDNA clone 763435 5'
Z31360_s_at	Npn1	neoplastic progression 1	Cell Cycle		182.498	143.196	-1.27446	145.125	-1.25753	1.01347	139.815	-1.30529	-1.03798	150.298	-1.21424	1.0496	1.03565	1.07498	201.456	1.10388	1.34038	142.034	-1.2849	-1.05819	-1.41837	0.0247	1	2.2e+15	22000000	no	1139	M.musculus (Balb/C) P/L01 mRNA.
U37351_s_at	Pcee-pending	Paneth cell enhanced expression	Cell Cycle		1681.91	953.087	-1.7647	1405.77	-1.19644	1.47496	1353.37	-1.24276	-1.03872	1338.57	-1.2565	1.40446	-1.0502	-1.01105	1324.92	-1.26945	-1.01031	1585.43	-1.06086	1.18442	1.19663	0.0036	0.9987	2.3e+15	23000000	no	1300	Mus musculus Paneth cell enhanced expression PCEE mRNA, complete cds
Msa.1292.0_at	Wt1	Wilms tumor homolog	Cell Growth		2632.95	1724.74	-1.52658	2148.48	-1.22549	1.24569	2027.1	-1.29887	-1.05988	1880.4	-1.4002	1.09025	-1.14257	-1.07801	2381.04	-1.1058	1.26624	3326.5	1.26341	1.76904	1.39708	0.0149	1	2.3e+15	23000000	no	1305	M55512 Mouse Wilms' tumor mRNA, complete cds
Msa.1292.0_g_at	Wt1	Wilms tumor homolog	Cell Growth		985.278	775.662	-1.27024	759.004	-1.29812	-1.02195	834.715	-1.18038	1.09975	741.776	-1.32827	-1.04568	-1.02323	-1.12529	898.046	-1.09713	1.21067	1189.75	1.20752	1.60392	1.32482	0.0001	0.7928	2.5e+15	25000000	no	1491	M55512 Mouse Wilms' tumor mRNA, complete cds
Msa.2166.0_s_at	Adrb2	adrenergic receptor, beta 2	Cell Surface Receptor	GPCR	967.399	571.018	-1.69417	651.288	-1.48536	1.14057	766.481	-1.26213	1.17687	873.06	-1.10806	1.52895	1.34051	1.13905	1024.87	1.05941	1.17388	1128.45	1.16648	1.29252	1.10106	0.0007	0.8634	2.5e+15	25000000	no	1548	X15643 Mouse gene for beta-2-adrenergic receptor
ab000803_s_at	Cxcr4	chemokine (C-X-C motif) receptor 4	Cell Surface Receptor	GPCR	126.897	105.296	-1.20515	106.481	-1.19174	1.01125	115.285	-1.10072	1.08269	123.014	-1.03156	1.16827	1.15527	1.06704	173.531	1.36749	1.41065	138.781	1.09365	1.12817	-1.25039	0.0001	0.218	3e+15	30000000	no	1617	Mouse mRNA for murine CXCR-4, complete cds.
l34611_s_at	Pthr1	parathyroid hormone receptor 1	Cell Surface Receptor	GPCR	1142.1	742.54	-1.5381	850.145	-1.34342	1.14491	802.513	-1.42316	-1.05935	708.461	-1.61209	-1.0481	-1.19999	-1.13276	771.561	-1.48025	1.08907	954.55	-1.19648	1.34736	1.23717	0.0026	0.9893	2.2e+15	22000000	no	1246	Mus musculus parathyroid hormone/parathyroid hormo
Msa.403.0_at	Acvr2b	activin receptor IIB	Cell Surface Receptor		500.035	351.558	-1.42234	336.829	-1.48453	-1.04373	320.745	-1.55898	-1.05015	317.414	-1.57534	-1.10757	-1.06117	-1.01049	415.908	-1.20227	1.3103	394.91	-1.2662	1.24415	-1.05317	0.0002	0.1736	2.2e+15	22000000	no	1230	M84120 Mouse activin receptor (ActR IIB) mRNA, complete cds
Msa.403.0_g_at	Acvr2b	activin receptor IIB	Cell Surface Receptor		208.236	169.402	-1.22924	173.179	-1.20244	1.02229	175.871	-1.18403	1.01554	167.286	-1.2448	-1.01265	-1.03523	-1.05132	199.296	-1.04486	1.19135	213.033	1.02303	1.27347	1.06893	0.0003	0.7944	2.2e+15	22000000	no	1199	M84120 Mouse activin receptor (ActR IIB) mRNA, complete cds
x59411_s_at	Ar	androgen receptor	Cell Surface Receptor		942.569	748.985	-1.25846	811.036	-1.16218	1.08285	757.337	-1.24458	-1.07091	724.806	-1.30044	-1.03336	-1.11897	-1.04488	834.115	-1.13002	1.15081	1035.36	1.09844	1.42846	1.24127	0.0006	0.5622	2.4e+15	24000000	no	1468	Mouse mRNA for Tfm androgen receptor (inactive).
Msa.10910.0_s_at		Mus musculus mRNA for IGF type I receptor, partial cds.	Cell Surface Receptor		1267.6	904.428	-1.40155	945.258	-1.34101	1.04514	950.156	-1.3341	1.00518	969.961	-1.30686	1.07246	1.02613	1.02084	1197.43	-1.0586	1.23452	1292.84	1.01991	1.33288	1.07968	0.0005	0.5155	2.4e+15	24000000	no	1387	W49108 mc89a11.r1 Mus musculus cDNA, 5' end
u16985_s_at	Ltb	lymphotoxin B	Cytokine		439.799	351.689	-1.25053	343.427	-1.28062	-1.02406	333.701	-1.31794	-1.02914	315.14	-1.39557	-1.11598	-1.08976	-1.0589	362.02	-1.21485	1.14876	358.081	-1.22821	1.13626	-1.011	0.026	1	2.1e+15	21000000	no	1036	Mus musculus lymphotoxin-beta mRNA, complete cds
l39357_f_at		macrophage migration inhibitory factor	Cytokine		6294.24	4983.06	-1.26313	4656.05	-1.35184	-1.07023	4320.03	-1.45699	-1.07778	5125.63	-1.22799	1.02861	1.10085	1.18648	12606.7	2.0029	2.45955	14632	2.32466	2.85467	1.16065	0.0001	0.0002	3e+15	30000000	no	1875	Mus musculus migration inhibitory factor (Mif) gene
aa288187_s_at	2210410K23Rik	RIKEN cDNA 2210410K23 gene	Cytokine		1847.75	1441.62	-1.28171	1548.99	-1.19287	1.07447	1635.47	-1.1298	1.05583	1543	-1.1975	1.07032	-1.00388	-1.05993	1696.93	-1.08888	1.09976	1902.59	1.02968	1.23305	1.1212	0.0003	0.7639	2.3e+15	23000000	no	1323	vb13g11.r1 Soares mouse NML Mus musculus cDNA clone 748868 5'
m19436_s_at	Myla	myosin light chain, alkali, cardiac atria	Cytoskeletal	Contraction Associated	523.993	185.852	-2.81942	191.057	-2.7426	1.02801	190.596	-2.74923	-1.00242	189.912	-2.75914	1.02185	-1.00603	-1.0036	361.913	-1.44784	1.90569	427.655	-1.22527	2.25186	1.18165	0.0001	0.0156	2.2e+15	22000000	no	1155	Mouse atrial/fetal myosin alkali light chain (Myla) mRNA, clone pCL10.4
Msa.16387.0_f_at	Myla	myosin light chain, alkali, cardiac atria	Cytoskeletal	Contraction Associated	292.513	233.983	-1.25015	204.9	-1.42759	-1.14194	235.134	-1.24403	1.14755	223.056	-1.31139	-1.04899	1.08861	-1.05415	239.883	-1.2194	1.07544	273.109	-1.07105	1.2244	1.13851	0.0112	1	2.1e+15	21000000	no	1034	W76968 me59f04.r1 Mus musculus cDNA, 5' end
j04181_f_at	Actb	actin, beta, cytoplasmic	Cytoskeletal		773.142	422.487	-1.82998	423.627	-1.82505	1.0027	452.853	-1.70727	1.06899	486.064	-1.59062	1.15048	1.14739	1.07334	434.484	-1.77945	-1.11872	1111.47	1.4376	2.28667	2.55813	0.0082	1	2.4e+15	24000000	no	1378	Mouse A-X actin mRNA, complete cds
AA590859_f_at	Actb	actin, beta, cytoplasmic	Cytoskeletal		3208.45	1491.64	-2.15095	1596.29	-2.00994	1.07015	2414.01	-1.3291	1.51226	2101.38	-1.52683	1.40877	1.31641	-1.14877	1932.29	-1.66045	-1.08751	10698.6	3.33452	5.09125	5.53678	0.0023	0.9952	3e+15	30000000	no	1725	vn60f03.r1 Barstead mouse proximal colon MPLRB6 Mus musculus cDNA clone 1025597 5', mRNA sequence.
AA709861_f_at	Actb	actin, beta, cytoplasmic	Cytoskeletal		1263.66	660.154	-1.91419	698.069	-1.81022	1.05743	986.802	-1.28056	1.41362	926.14	-1.36443	1.40292	1.32672	-1.0655	904.043	-1.39778	-1.02444	3691.24	2.92108	3.98562	4.08304	0.002	0.9885	3e+15	30000000	no	1726	vt35a01.r1 Barstead mouse proximal colon MPLRB6 Mus musculus cDNA clone 1165032 5', mRNA sequence.
l40632_s_at	Ank3	ankyrin 3, epithelial	Cytoskeletal		97.3019	75.3212	-1.29182	81.3817	-1.19562	1.08046	73.1403	-1.33035	-1.11268	74.7023	-1.30253	-1.00829	-1.08941	1.02136	90.7002	-1.07279	1.21416	97.3072	1.00006	1.3026	1.07284	0.0006	0.8654	2.4e+15	24000000	no	1419	Mus musculus epithelial ankyrin 3 (7kb isoform) mRNA, complete cds
aa174883_f_at	edr	erythroid differentiation regulator	Cytoskeletal		4809.73	3727.57	-1.29031	4203.71	-1.14416	1.12773	5055.67	1.05113	1.20267	4272.4	-1.12577	1.14616	1.01634	-1.18333	5362.03	1.11483	1.25504	7023.5	1.46027	1.64392	1.30986	0.0123	1	3e+15	30000000	no	1771	ms77e07.r1 Soares mouse 3NbMS Mus musculus cDNA clone 617604 5'
z11997_s_at	Hmgb1	high mobility group box 1	Cytoskeletal		1993.3	1230.69	-1.61966	1370.96	-1.45395	1.11397	1218.85	-1.63539	-1.12479	1230.06	-1.62049	-1.00051	-1.11454	1.0092	1695.67	-1.17552	1.37853	1966.73	-1.01351	1.59889	1.15985	0.0029	0.9981	2.3e+15	23000000	no	1284	M.musculus mRNA for non-histone chromosomal high-mobility group 1 protein.
Msa.7596.0_f_at	Tbca	tubulin cofactor a	Cytoskeletal		1872.81	1535.82	-1.21942	1341.46	-1.3961	-1.14488	1323.18	-1.41539	-1.01382	1397.46	-1.34015	-1.09901	1.04174	1.05614	1644.77	-1.13864	1.17698	1873.46	1.00035	1.34062	1.13904	0.0001	0.2304	2.2e+15	22000000	no	1216	W18904 mc10d03.r1 Mus musculus cDNA, 5' end
Msa.4014.0_f_at	Tubb5	tubulin, beta 5	Cytoskeletal		2932.28	2379.89	-1.23211	2153.83	-1.36142	-1.10496	2185.58	-1.34165	1.01474	2218.29	-1.32187	-1.07285	1.02992	1.01496	2257.98	-1.29863	1.0179	2866.5	-1.02295	1.29221	1.2695	0.0002	0.2492	2.2e+15	22000000	no	1168	W12548 ma59d04.r1 Mus musculus cDNA, 5' end
u40796_s_at	Ercc5	excision repair cross-complementing rodent repair deficiency,complementation group 5	DNA repair		466.24	310.431	-1.50191	389.874	-1.19587	1.25591	329.26	-1.41603	-1.18409	346.733	-1.34467	1.11694	-1.12442	1.05307	354.641	-1.31468	1.02281	394.033	-1.18325	1.13642	1.11107	0.0001	0.296	2.1e+15	21000000	no	1062	Mus musculus endonuclease (XPG) mRNA, complete cds
x72711_s_at	Recc1	replication factor C, 140 kDa	DNA replication		901.814	625.578	-1.44157	729.9	-1.23553	1.16676	687.574	-1.31159	-1.06156	690.195	-1.30661	1.10329	-1.05753	1.00381	714.682	-1.26184	1.03548	940.385	1.04277	1.36249	1.31581	0.0011	0.8708	2.4e+15	24000000	no	1397	M.musculus mRNA for replication factor C, large subunit.
x15373-2_s_at	Itpr1	inositol 1,4,5-triphosphate receptor 1	G Protein Signaling	Calcium-Calmodulin Signaling	531.86	350.116	-1.5191	432.049	-1.23102	1.23402	415.647	-1.2796	-1.03946	410.717	-1.29495	1.17309	-1.05194	-1.012	398.889	-1.33335	-1.02965	554.816	1.04316	1.35085	1.3909	0.0001	0.0932	2.3e+15	23000000	no	1318	Mouse cerebellum mRNA for P400 protein.
ET63005_at	Plcg1	phospholipase C gamma 1	G Protein Signaling	Calcium-Calmodulin Signaling	442.663	355.273	-1.24598	444.187	1.00344	1.25027	402.877	-1.09876	-1.10254	406.454	-1.08908	1.14406	-1.09283	1.00888	509.448	1.15087	1.2534	570.489	1.28877	1.40357	1.11982	0.0001	0.0259	3e+15	30000000	no	1901	M.musculus mRNA for phospholipase C gamma 1.
D17433_s_at	Ptgfr	prostaglandin F receptor	G Protein Signaling	Calcium-Calmodulin Signaling	162.001	134.83	-1.20152	140.964	-1.14924	1.0455	144.451	-1.1215	1.02473	140.152	-1.1559	1.03947	-1.0058	-1.03067	150.425	-1.07696	1.0733	202.59	1.25055	1.44551	1.34678	0.0009	0.5143	2.4e+15	24000000	no	1448	Mouse mRNA for prostaglandin F receptor, complete cds
Msa.18213.0_s_at	Dgkz	diacylglycerol kinase zeta	G Protein Signaling	Calcium-Calmodulin Signaling	637.921	466.894	-1.36631	547.392	-1.16538	1.17241	554.362	-1.15073	1.01273	497.05	-1.28341	1.06459	-1.10128	-1.1153	601.382	-1.06076	1.2099	717.358	1.12452	1.44323	1.19285	0.0016	0.9945	2.4e+15	24000000	no	1436	AA000227 mg33a10.r1 Mus musculus cDNA, 5' end
L07924_s_at	Ralgds	ral guanine nucleotide dissociation stimulator	G Protein Signaling	GEF	2132.57	1567.41	-1.36056	1671.43	-1.27589	1.06636	1759.96	-1.21171	1.05297	1882.05	-1.13311	1.20073	1.12601	1.06937	2595.31	1.21699	1.37898	3052.43	1.43134	1.62187	1.17613	0.0001	0.0004	3e+15	30000000	no	1658	Mus musculus guanine nucleotide dissociation stimulator for a ras-related GTPase mRNA, complete cds
U73199_s_at	Rgnef	Rho-guanine nucleotide exchange factor	G Protein Signaling	GEF	698.699	567.25	-1.23173	655.251	-1.06631	1.15513	664.638	-1.05125	1.01433	699.61	1.0013	1.23333	1.0677	1.05262	814.781	1.16614	1.16462	863.651	1.23608	1.23448	1.05998	0.0001	0.442	3e+15	30000000	no	1667	Mus musculus Rho-guanine nucleotide exchange facto
C79720_rc_s_at	Rhoip3-pending	Rho interacting protein 3	G Protein Signaling	GNRF	1942.2	1323.63	-1.46733	1642.58	-1.18241	1.24096	1714.41	-1.13286	1.04373	1757.16	-1.10531	1.32753	1.06976	1.02493	1805.97	-1.07543	1.02778	2380.68	1.22577	1.35485	1.31823	0.0004	0.8937	2.3e+15	23000000	no	1308	Mouse 3.5-dpc blastocyst cDNA Mus musculus cDNA clone J0071A04 3' similar to Mus musculus p116Rip mRNA, mRNA sequence.
X61434_s_at	Prkacb	protein kinase, cAMP dependent, catalytic, beta	G Protein Signaling	Gs Signaling	1022.48	765.601	-1.33553	1177.27	1.15139	1.53771	1092.68	1.06865	-1.07742	935.838	-1.09258	1.22236	-1.25799	-1.16759	1119.06	1.09445	1.19578	1549.5	1.51543	1.65574	1.38465	0.0001	0.0116	3e+15	30000000	no	1811	M.musculus mRNA for cAMP-dependent protein kinase C beta subunit.
X61434_s_at	Prkacb	protein kinase, cAMP dependent, catalytic, beta	G Protein Signaling	Gs Signaling	1022.48	765.601	-1.33553	1177.27	1.15139	1.53771	1092.68	1.06865	-1.07742	935.838	-1.09258	1.22236	-1.25799	-1.16759	1119.06	1.09445	1.19578	1549.5	1.51543	1.65574	1.38465	0.0001	0.0116	3e+15	30000000	no	1811	M.musculus mRNA for cAMP-dependent protein kinase C beta subunit.
m93422_s_at	Adcy6	adenylate cyclase 6	G Protein Signaling	Gs Signaling	1834.81	1422.09	-1.29022	1471.07	-1.24726	1.03444	1494.03	-1.22809	1.01561	1518.96	-1.20794	1.06812	1.03255	1.01668	1544.49	-1.18798	1.0168	1737.89	-1.05577	1.14413	1.12522	0.0001	0.2569	2.2e+15	22000000	no	1256	Mouse adenylyl cyclase type VI mRNA, complete cds
j05504_s_at	Npr1	natriuretic peptide receptor 1	G Protein Signaling	Guanylate Cyclase	489.477	365.189	-1.34034	379.43	-1.29003	1.039	391.281	-1.25096	1.03123	393.306	-1.24452	1.07699	1.03657	1.00518	445.153	-1.09957	1.13182	550.876	1.12544	1.40063	1.2375	0.002	0.9733	2.4e+15	24000000	no	1414	Mouse guanylate cyclase/atrial natriuretic factor receptor mRNA, complete cds
aa466727_s_at	Akap1	A kinase (PRKA) anchor protein 1	G Protein Signaling	PKA PP2B Scaffolding protein	668.766	382.891	-1.74662	378.726	-1.76583	-1.011	387.929	-1.72394	1.0243	355.36	-1.88194	-1.07747	-1.06575	-1.09165	655.199	-1.02071	1.84376	968.406	1.44805	2.72514	1.47803	0.0001	0.0014	2.4e+15	24000000	no	1454	ve92f06.r1 Knowles Solter mouse blastocyst B1 Mus musculus cDNA clone 833699 5'
u95145_s_at	Akap1	A kinase (PRKA) anchor protein 1	G Protein Signaling	PKA PP2B Scaffolding protein	910.747	633.474	-1.4377	687.67	-1.32439	1.08555	665.81	-1.36788	-1.03283	614.303	-1.48257	-1.03121	-1.11943	-1.08385	939.556	1.03163	1.52947	1812.41	1.99003	2.95035	1.92901	0.0001	0.003	3e+15	30000000	no	1706	Mus musculus S-AKAP84 mRNA, complete cds.
w80311_s_at	Entpd1	ectonucleoside triphosphate diphosphohydrolase 1	G Protein Signaling		653.624	516.649	-1.26512	575.071	-1.1366	1.11308	497.934	-1.31267	-1.15491	473.169	-1.38137	-1.09189	-1.21536	-1.05234	503.869	-1.29721	1.06488	656.64	1.00461	1.38775	1.3032	0.0001	0.0421	2.1e+15	21000000	no	1028	me91f12.r1 Soares mouse embryo NbME13.5 14.5 Mus musculus cDNA clone 402959 5', mRNA sequence.
l34290_s_at	Gnb5	guanine nucleotide binding protein, beta 5	G Protein Signaling		148.799	123.806	-1.20187	126.877	-1.17278	1.02481	129.821	-1.14619	1.0232	116.154	-1.28105	-1.06588	-1.09232	-1.11766	128.238	-1.16033	1.10404	131.262	-1.1336	1.13007	1.02358	0.0127	1	2.1e+15	21000000	no	1037	Mus musculus guanine nucleotide regulatory protein mRNA, complete cds
aa245242_s_at	Mlp	MARCKS-like protein	G Protein Signaling		3985.8	1841.27	-2.1647	1711.85	-2.32836	-1.07561	1822.52	-2.18697	1.06465	2497.52	-1.5959	1.35641	1.45896	1.37036	6495.31	1.62961	2.60071	7651.47	1.91969	3.06363	1.178	0.0001	0.0161	2.5e+15	25000000	no	1542	mw28h11.r1 Soares mouse 3NME12 5 Mus musculus cDNA clone 672069 5' similar to gb:X61399 Mouse F52 mRNA for a novel protein (MOUSE);
Msa.531.0_g_at	Ppp3cb	protein phosphatase 3, catalytic subunit, beta isoform	G Protein Signaling		1553.94	1206.73	-1.28773	1356.47	-1.14558	1.12409	1394.74	-1.11415	1.02821	1328.5	-1.1697	1.10091	-1.02106	-1.04986	1340.65	-1.1591	1.00915	1528.68	-1.01653	1.15068	1.14025	0.0001	0.0742	2.1e+15	21000000	no	1019	M81483 Mus musculus calmodulin dependent phosphatase catalytic subunit (Cam-Prp) mRNA, 3' end
w13467_s_at	Ppp2r4	protein phosphatase 2A, regulatory subunit B (PR 53)	G Protein Signaling		1334.02	1110.92	-1.20083	1074.38	-1.24167	-1.03401	1176.54	-1.13386	1.09508	1167.08	-1.14304	1.05055	1.08628	-1.0081	961.736	-1.3871	-1.21352	1436.43	1.07677	1.23079	1.49358	0.0025	0.9998	2.1e+15	21000000	no	1011	mb34h12.r1 Soares mouse p3NMF19.5 Mus musculus cDNA clone 331367 5', mRNA sequence.
aa638086_s_at	Gsta4	glutathione S-transferase, alpha 4	Glutathione S-transferase		198.734	156.994	-1.26587	150.881	-1.31716	-1.04052	162.979	-1.21939	1.08018	159.429	-1.24654	1.01551	1.05665	-1.02227	197.687	-1.0053	1.23997	229.434	1.15447	1.4391	1.16059	0.0357	1	2.3e+15	23000000	no	1338	vr22h08.r1 Barstead mouse myotubes MPLRB5 Mus musculus cDNA clone 1121439 5' similar to gb:L06047 Mus musculus glutathione transferase mRNA, complete cds (MOUSE);, mRNA sequence.
X98055_s_at	Gstt1	glutathione S-transferase, theta 1	Glutathione S-transferase		377.852	292.359	-1.29242	310.503	-1.2169	1.06206	288.584	-1.30933	-1.07596	297.489	-1.27014	1.01754	-1.04375	1.03086	321.195	-1.17639	1.07969	354.041	-1.06725	1.1901	1.10226	0.006	0.999	2.2e+15	22000000	no	1198	M.musculus mRNA for glutathione S-transferase, GSTT1.
l47480_s_at		bone morphogenetic protein 4	Growth Factor		324.641	205.27	-1.58153	223.248	-1.45417	1.08759	219.118	-1.48158	-1.01885	187.078	-1.73532	-1.09724	-1.19334	-1.17127	268.936	-1.20713	1.43756	334.031	1.02892	1.78551	1.24204	0.0001	0.0004	2.2e+15	22000000	no	1188	Mus musculus BMP-4 gene, complete cds
u10551_s_at	Gem	GTP binding protein (gene overexpressed in skeletal muscle)	GTP binding		363.66	165.933	-2.19161	212.935	-1.70784	1.28326	174.842	-2.07993	-1.21787	210.133	-1.73062	1.26637	-1.01334	1.20184	1104.51	3.03719	5.25623	808.59	2.22348	3.848	-1.36596	0.0001	0.0485	3e+15	30000000	no	1688	Mus musculus Gem GTPase (gem) mRNA, complete cds.
aa518955_s_at	Rab9	RAB9, member RAS oncogene family	GTP binding		810.739	614.297	-1.31978	554.794	-1.46133	-1.10725	614.227	-1.31993	1.10713	574.495	-1.41122	-1.06928	1.03551	-1.06916	1427.93	1.76127	2.48554	975.098	1.20273	1.69731	-1.46439	0.0008	0.872	2.5e+15	25000000	no	1511	vi05c09.r1 Barstead mouse myotubes MPLRB5 Mus musculus cDNA clone 902896 5'
Msa.7228.0_s_at	Rangap1	RAN GTPase activating protein 1	GTPase		287.293	203.898	-1.409	216.195	-1.32886	1.06031	202.078	-1.42169	-1.06986	192.359	-1.49353	-1.05999	-1.12392	-1.05052	246.225	-1.16679	1.28003	289.016	1.006	1.50248	1.17378	0.0001	0.0315	2.2e+15	22000000	no	1193	W17770 mb70c08.r1 Mus musculus cDNA, 5' end
Z31298_s_at	Dnaja1	DnaJ (Hsp40) homolog, subfamily A, member 1	Heat Shock Response		3949.28	2827.95	-1.39652	2944.18	-1.34138	1.0411	3052.08	-1.29396	1.03665	2737.43	-1.44269	-1.03307	-1.07553	-1.11494	5779.55	1.46344	2.1113	7437.01	1.88313	2.71678	1.28678	0.0001	0.0006	3e+15	30000000	no	1685	MMTEST749 Mouse testis T-ZAP Mus musculus cDNA, mRNA sequence.
d67016_s_at	Hsp105	heat shock protein	Heat Shock Response		2272.14	1263.84	-1.7978	1639.6	-1.38579	1.29731	1672.1	-1.35885	1.01982	2353.75	1.03592	1.86238	1.43556	1.40766	2779.95	1.2235	1.18107	2716.8	1.1957	1.15424	-1.02324	0.04	1	3e+15	30000000	no	1952	Mouse mRNA for heat shock protein 105 kDa alpha
m18186_f_at	Hspcb	heat shock protein 1, beta	Heat Shock Response		10384.7	8201.24	-1.26624	8804.07	-1.17954	1.0735	9007.09	-1.15295	1.02306	9326.29	-1.11349	1.13718	1.05932	1.03544	11046.8	1.06375	1.18448	11323.7	1.09042	1.21417	1.02507	0.0012	0.9378	2.3e+15	23000000	no	1288	Mouse 84 kD heat shock protein mRNA, complete cds
Msa.14391.0_f_at	Hspcb	heat shock protein 1, beta	Heat Shock Response		2381.67	1955.02	-1.21823	1885.45	-1.26318	-1.0369	1964.84	-1.21214	1.04211	2157.95	-1.10367	1.1038	1.14453	1.09828	2228.24	-1.06886	1.03257	2279.4	-1.04487	1.05628	1.02296	0.0028	0.999	2.2e+15	22000000	no	1212	W62326 md97c08.r1 Mus musculus cDNA, 5' end
Msa.31698.0_f_at	Hspcb	heat shock protein 1, beta	Heat Shock Response		4284.42	3307.49	-1.29537	2997.6	-1.42928	-1.10338	3368.72	-1.27182	1.12381	3591.44	-1.19295	1.08585	1.19811	1.06611	4214.65	-1.01655	1.17353	4359.75	1.01758	1.21393	1.03443	0.0001	0.2654	2.2e+15	22000000	no	1210	AA105022 ml80g08.r1 Mus musculus cDNA, 5' end
Msa.32496.0_f_at	Hspcb	heat shock protein 1, beta	Heat Shock Response		2207.34	1822.98	-1.21084	1641.61	-1.34462	-1.11048	1950.45	-1.13171	1.18813	1954.48	-1.12937	1.07214	1.19059	1.00207	2199.79	-1.00343	1.12551	2330.62	1.05585	1.19245	1.05948	0.0001	0.4606	2.2e+15	22000000	no	1211	AA107293 mp04e12.r1 Mus musculus cDNA, 5' end
Msa.777.0_f_at	Hspcb	heat shock protein 1, beta	Heat Shock Response		10281.9	7121.85	-1.44371	7383.29	-1.39259	1.03671	7940.06	-1.29494	1.07541	8424.99	-1.22041	1.18298	1.14109	1.06107	9877.28	-1.04096	1.17238	11144.7	1.08392	1.32282	1.12832	0.0001	0.0009	2.3e+15	23000000	no	1281	M18186 Mouse 84 kD heat shock protein mRNA, complete cds
u04710_s_at	Igf2r	insulin-like growth factor 2 receptor	Hormone/Hormone Binding		609.432	467.863	-1.30259	525.931	-1.15877	1.12411	523.017	-1.16523	-1.00557	556.855	-1.09442	1.19021	1.0588	1.0647	706.221	1.15882	1.26823	1254.66	2.05873	2.25311	1.77658	0.0007	0.8931	3e+15	30000000	no	1595	Mus musculus domesticus C57 Black 6 x CBA cation-independent mannose 6-phosphate/insulin-like growth factor II receptor precursor mRNA, complete cds
l12447_s_at	Igfbp5	insulin-like growth factor binding protein 5	Hormone/Hormone Binding		4083.04	3147.43	-1.29726	3595.41	-1.13562	1.14233	3023.38	-1.35049	-1.1892	2582.43	-1.58109	-1.21879	-1.39226	-1.17075	7452.12	1.82514	2.88571	8224.63	2.01434	3.18485	1.10366	0.0001	0.0559	3e+15	30000000	no	1961	Mus musculus insulin-like growth factor binding protein 5 (IGFBP5) mRNA, complete cds
Msa.486.0_at	Bche	butyrylcholinesterase	Hydrolase		104.848	86.5371	-1.21159	93.1765	-1.12526	1.07672	91.7493	-1.14276	-1.01556	90.6733	-1.15633	1.0478	-1.02761	-1.01187	93.0608	-1.12666	1.02633	97.3001	-1.07757	1.07308	1.04555	0.0277	1	2.1e+15	21000000	no	1033	M99492 Mouse butyrylcholinesterase mRNA, complete cds
aa162122_s_at	Parg	poly (ADP-ribose) glycohydrolase	Hydrolase		536.844	442.993	-1.21186	464.023	-1.15693	1.04747	529.253	-1.01434	1.14057	522.502	-1.02745	1.17948	1.12603	-1.01292	691.875	1.28878	1.32416	736.719	1.37231	1.40998	1.06481	0.0044	0.9993	3e+15	30000000	no	1991	mr25f02.r1 Soares mouse 3NbMS Mus musculus cDNA clone 598491 5'
u40408_s_at	Ysg2	yolk sac gene 2	Hydrolase		268.289	212.081	-1.26503	263.335	-1.01881	1.24167	229.425	-1.1694	-1.14781	234.71	-1.14306	1.1067	-1.12196	1.02304	283.04	1.05498	1.20592	385.672	1.43753	1.64318	1.3626	0.015	1	3e+15	30000000	no	1793	Mus musculus lysosomal sialic acid O-acetylesterase mRNA, complete cds
X56135_s_at	Ptma	prothymosin alpha	Immune Response		7109.85	5092.71	-1.39608	4631.28	-1.53518	-1.09963	4782.85	-1.48653	1.03273	4685.98	-1.51726	-1.0868	1.01181	-1.02067	9094.36	1.27912	1.94076	9770.46	1.37421	2.08504	1.07434	0.0001	0.0107	2.5e+15	25000000	no	1477	Mouse mRNA for prothymosin alpha.
ET61537_g_at		T-cell receptor alpha chain	Immune Response		112.859	93.2837	-1.20985	94.9274	-1.1889	1.01762	92.3912	-1.22153	-1.02745	98.5142	-1.14561	1.05607	1.03778	1.06627	119.475	1.05863	1.21277	120.527	1.06795	1.22345	1.0088	0.0002	0.407	2.5e+15	25000000	no	1507	Mus musculus B10.BR T-cell receptor alpha-chain precursor mRNA, complete cds.
m16118_at		T-cell receptor alpha chain	Immune Response		1417.28	1164.19	-1.21739	1117.64	-1.2681	-1.04165	1217.23	-1.16434	1.08911	1208.12	-1.17313	1.03773	1.08095	-1.00755	1406.4	-1.00773	1.16413	1298	-1.09189	1.0744	-1.08351	0.0069	0.9999	2.1e+15	21000000	no	1044	Mouse mRNA for T-cell receptor insulin (A-chain) reactive alpha chain VJC, complete cds.
Msa.510.0_f_at	H2-Bf	histocompatibility 2, complement component factor B	Inflammatory Response		967.83	600.773	-1.61097	568.349	-1.70288	-1.05705	635.48	-1.52299	1.11812	707.007	-1.36891	1.17683	1.24397	1.11256	829.04	-1.16741	1.17261	852.495	-1.13529	1.20578	1.02829	0.0499	1	2.4e+15	24000000	no	1384	M57890 Mouse factor B mRNA, complete cds
M63695_s_at	Cd1d1	CD1d1 antigen	Inflammatory Response/Tissue Remodelling		136.074	91.249	-1.49124	102.211	-1.33131	1.12013	101.334	-1.34283	-1.00865	104.585	-1.30109	1.14615	1.02323	1.03208	560.879	4.12187	5.36291	531.743	3.90775	5.08432	-1.05479	0.0001	0.0004	3e+15	30000000	no	1620	Mouse CD1.1 mRNA, complete cds
D19378_rc_at	Fgfr2	fibroblast growth factor receptor 2	Inflammatory Response/Tissue Remodelling		92.2282	72.1702	-1.27793	66.0578	-1.39617	-1.09253	70.6891	-1.3047	1.07011	72.0701	-1.2797	-1.00139	1.09102	1.01954	78.4703	-1.17533	1.08881	88.511	-1.042	1.22812	1.12796	0.0047	0.9982	2.2e+15	22000000	no	1195	MUSGS00747 Mouse 3'-directed cDNA; MUSGS00747; clone mb0511.
m63503_at	Fgfr2	fibroblast growth factor receptor 2	Inflammatory Response/Tissue Remodelling		417.335	272.025	-1.53418	338.643	-1.23237	1.2449	336.077	-1.24178	-1.00764	342.369	-1.21896	1.2586	1.011	1.01872	366.112	-1.13991	1.06935	549.004	1.3155	1.60354	1.49955	0.0014	0.9894	2.4e+15	24000000	no	1439	Mouse keratinocyte growth factor receptor mRNA, complete cds
m63503_g_at	Fgfr2	fibroblast growth factor receptor 2	Inflammatory Response/Tissue Remodelling		1137	827.243	-1.37444	1027.37	-1.10671	1.24192	998.752	-1.13842	-1.02865	1010.55	-1.12512	1.22159	-1.01664	1.01182	1060.62	-1.07201	1.04955	1450.82	1.27602	1.43567	1.3679	0.0059	0.9999	2.4e+15	24000000	no	1365	Mouse keratinocyte growth factor receptor mRNA, complete cds
w30059_s_at	Csnk1e	casein kinase 1, epsilon	Kinase/Effector		2475.99	1665.98	-1.48621	1624.67	-1.52399	-1.02542	1686.38	-1.46823	1.03798	2019.75	-1.22589	1.21235	1.24317	1.19768	2372.06	-1.04382	1.17443	3209.47	1.29623	1.58904	1.35303	0.0001	0.1844	2.5e+15	25000000	no	1550	mc26b04.r1 Soares mouse p3NMF19.5 Mus musculus cDNA clone 349615 5' similar to SW:KC1D_RAT Q06486 CASEIN KINASE I, DELTA ISOFORM ;, mRNA sequence.
Msa.8201.0_s_at	Csnk1e	casein kinase 1, epsilon	Kinase/Effector		864.944	581.173	-1.48827	664.985	-1.3007	1.14421	672.004	-1.28711	1.01056	791.016	-1.09346	1.36107	1.18952	1.1771	1126.64	1.30256	1.4243	1257.01	1.45329	1.58911	1.11571	0.0001	0.0113	3e+15	30000000	no	1657	W30059 mc26b04.r1 Mus musculus cDNA, 5' end
AF033565_g_at	Clk3	CDC-like kinase 3	Kinase/Effector		653.736	543.471	-1.20289	413.18	-1.5822	-1.31534	494.885	-1.32099	1.19774	530.815	-1.23157	-1.02384	1.28471	1.0726	582.595	-1.12211	1.09755	631.32	-1.03551	1.18934	1.08363	0.0001	0.0044	2.1e+15	21000000	no	1099	Mus musculus cdc2/CDC28-like protein kinase 3 (Clk3) mRNA, complete cds.
aa462486_s_at	Dusp16	dual specificity phosphatase 16	Kinase/Effector		305.461	233.139	-1.31021	262.211	-1.16494	1.12469	274.973	-1.11088	1.04867	289.78	-1.05411	1.24295	1.10514	1.05385	322.909	1.05712	1.11432	344.921	1.12918	1.19029	1.06817	0.0144	1	2.3e+15	23000000	no	1340	vg74f01.r1 Soares mouse NbMH Mus musculus cDNA clone 871705 5'
U92477_s_at	Inppl1	inositol polyphosphate phosphatase-like 1	Kinase/Effector		1258.11	1017.91	-1.23597	1064.63	-1.18173	1.0459	1038.76	-1.21116	-1.0249	1065.58	-1.18068	1.04683	1.00089	1.02581	1271.01	1.01026	1.19279	1860.28	1.47864	1.7458	1.46362	0.0003	0.738	3e+15	30000000	no	1567	Mus musculus AblSH3 binding protein mRNA, partial cds.
aa607889_g_at	Akap8	A kinase (PRKA) anchor protein 8	Kinase/Effector		385.844	303.358	-1.27191	354.986	-1.08693	1.17019	370.404	-1.04168	1.04343	353.148	-1.09259	1.16413	-1.00521	-1.04886	363.292	-1.06208	1.02873	406.362	1.05318	1.15069	1.11855	0.0163	1	2.3e+15	23000000	no	1335	vm40f01.r1 Knowles Solter mouse blastocyst B1 Mus musculus cDNA clone 992665 5', mRNA sequence.
Msa.43192.0_g_at	Ptprf	protein tyrosine phosphatase, receptor type, F	Kinase/Effector		894.894	703.668	-1.27176	818.349	-1.09354	1.16298	819.854	-1.09153	1.00184	845.874	-1.05795	1.20209	1.03364	1.03174	766.737	-1.16714	-1.10321	894.828	-1.00007	1.05787	1.16706	0.0426	1	2.4e+15	24000000	no	1442	Z37988 M.musculus LAR mRNA encoding protein tyrosine phosphatase (EXTRACTED 3'UTR)
u39200_s_at	Alox12e	arachidonate lipoxygenase, epidermal	Metabolic	Ecosinoid Synthesis	687.065	509.222	-1.34924	530.591	-1.29491	1.04196	542.805	-1.26577	1.02302	642.695	-1.06904	1.26211	1.21128	1.18402	663.73	-1.03516	1.03273	645.185	-1.06491	1.00388	-1.02874	0.0072	0.9999	2.1e+15	21000000	no	1032	Mus musculus epidermal 12(S)-lipoxygenase (Aloxe) mRNA, complete cds. (ARACHIDONATE 12-LIPOXYGENASE, EPIDERMAL-TYPE (EC 1.13.11.31) (12-LOX).
l34570_s_at	Alox15	arachidonate 15-lipoxygenase	Metabolic	Ecosinoid Synthesis	246.388	194.218	-1.26862	188.492	-1.30715	-1.03037	200.963	-1.22604	1.06616	210.681	-1.16948	1.08477	1.11772	1.04836	247.353	1.00392	1.17406	224.742	-1.09632	1.06674	-1.10061	0.0011	0.9656	2.2e+15	22000000	no	1145	Mouse 12-lipoxygenase mRNA, complete cds
Msa.5010.0_s_at	Atpi	ATPase inhibitor	Metabolic	Electron Transport	2110.25	1732.05	-1.21835	1518.63	-1.38958	-1.14054	1403.29	-1.50379	-1.08219	1492.17	-1.41422	-1.16076	-1.01773	1.06334	2546.6	1.20677	1.70664	2503.97	1.18657	1.67807	-1.01703	0.0001	0.0313	2.5e+15	25000000	no	1475	W10606 ma44d11.r1 Mus musculus cDNA, 5' end
Msa.2226.0_f_at	Cox7c	cytochrome c oxidase, subunit VIIc	Metabolic	Electron Transport	7568.05	5470.03	-1.38355	4875.85	-1.55215	-1.12186	5018.13	-1.50814	1.02918	5153.75	-1.46845	-1.06137	1.05699	1.02703	6370	-1.18808	1.23599	7859.78	1.03855	1.52506	1.23388	0.0001	0.0004	2.2e+15	22000000	no	1164	AA138107 mq30b01.r1 Mus musculus cDNA, 5' end
X52940_f_at	Cox7c	cytochrome c oxidase, subunit VIIc	Metabolic	Electron Transport	14156	9790.41	-1.44591	9376.21	-1.50978	-1.04418	8355.17	-1.69429	-1.12221	9037.93	-1.56629	-1.08326	-1.03743	1.08172	10914.7	-1.29697	1.20765	13326.9	-1.06221	1.47456	1.22101	0.0001	0.0008	2.2e+15	22000000	no	1163	Mouse COX7c1 mRNA for cytochrome c oxidase VIIc (EC 1.9.3.1).
U37721_s_at	Cox8a	cytochrome c oxidase, subunit VIIIa	Metabolic	Electron Transport	8955	7239.51	-1.23696	6748.32	-1.327	-1.07279	6416.05	-1.39572	-1.05179	6224.84	-1.43859	-1.163	-1.0841	-1.03072	6479.14	-1.38213	1.04085	8762.01	-1.02203	1.40759	1.35234	0.0003	0.4853	2.2e+15	22000000	no	1107	Mus musculus cytochrome c oxidase subunit VIII precursor (Cox8l) mRNA, complete cds
U15541_f_at	Cox8b	cytochrome c oxidase, subunit VIIIb	Metabolic	Electron Transport	405.672	330.686	-1.22676	330.645	-1.22691	-1.00012	308.879	-1.31337	-1.07047	347.933	-1.16595	1.05216	1.05229	1.12644	329.688	-1.23048	-1.05534	549.499	1.35454	1.57932	1.66673	0.0001	0.0914	2.4e+15	24000000	no	1371	Mus musculus cytochrome c oxidase subunit VIII-H precursor (COX8H) mRNA, complete cds
Z49204_s_at	Nnt	nicotinamide nucleotide transhydrogenase	Metabolic	Electron Transport	615.638	429.055	-1.43487	473.355	-1.30058	1.10325	409.353	-1.50393	-1.15635	346.23	-1.77812	-1.23922	-1.36717	-1.18231	453.584	-1.35727	1.31007	686.726	1.11547	1.98344	1.514	0.0001	0.026	2.4e+15	24000000	no	1425	M.musculus mRNA for NADP transhydrogenase.
Msa.1660.0_f_at	Acadm	acetyl-Coenzyme A dehydrogenase, medium chain	Metabolic	Fatty Acid Degredation	689.51	535.938	-1.28655	574.519	-1.20015	1.07199	584.95	-1.17875	1.01816	609.379	-1.1315	1.13703	1.06068	1.04176	785.066	1.13858	1.2883	838.39	1.21592	1.37581	1.06792	0.0053	0.999	2.5e+15	25000000	no	1525	U07159 Mus musculus medium-chain acyl-CoA dehydrogenase mRNA, complete cds
U07159_f_at	Acadm	acetyl-Coenzyme A dehydrogenase, medium chain	Metabolic	Fatty Acid Degredation	698.37	571.099	-1.22285	651.612	-1.07176	1.14098	594.677	-1.17437	-1.09574	631.578	-1.10575	1.1059	-1.03172	1.06205	805.572	1.1535	1.27549	876.66	1.2553	1.38805	1.08825	0.0065	0.9999	3e+15	30000000	no	1673	Mus musculus medium-chain acyl-CoA dehydrogenase m
D29639_s_at	Hadhsc	L-3-hydroxyacyl-Coenzyme A dehydrogenase, short chain	Metabolic	Fatty Acid Degredation	904.528	727.14	-1.24395	724.161	-1.24907	-1.00411	699.944	-1.29229	-1.0346	644.245	-1.40401	-1.12867	-1.12405	-1.08646	1019.62	1.12724	1.58266	839.644	-1.07728	1.3033	-1.21435	0.0002	0.1219	2.2e+15	22000000	no	1132	Mouse embryonal carcinoma cell mRNA for 3-hydroxyacyl CoA dehydrogenase, complete cds
X13135_s_at	Fasn	fatty acid synthase	Metabolic	Fatty Acid Synthesis	1599.11	1195.06	-1.3381	1284.91	-1.24453	1.07519	1221.96	-1.30865	-1.05152	1314.71	-1.21633	1.10012	1.02319	1.0759	1248.92	-1.2804	-1.05268	2041.01	1.27634	1.55245	1.63423	0.0001	0.0218	2.3e+15	23000000	no	1334	Murine mRNA fragment for fatty acid synthase (EC 2.3.1.85).
w41032_s_at	2900092E17Rik	RIKEN cDNA 2900092E17 gene	Metabolic	Fatty Acid Synthesis	899.689	674.569	-1.33372	710.436	-1.26639	1.05317	642.623	-1.40003	-1.10553	616.753	-1.45875	-1.09374	-1.1519	-1.04194	747.628	-1.20339	1.2122	977.977	1.08702	1.58569	1.30811	0.0001	0.0199	2.2e+15	22000000	no	1185	mc41f06.r1 Soares mouse p3NMF19.5 Mus musculus cDNA clone 351107 5', mRNA sequence.
Msa.2417.0_f_at	Ldh2	lactate dehydrogenase 2, B chain	Metabolic	Glycolysis	1796.81	1215.35	-1.47843	1167.57	-1.53893	-1.04092	1287.45	-1.39563	1.10268	1049.85	-1.7115	-1.15764	-1.11213	-1.22632	2953.68	1.64384	2.81343	6909.7	3.84554	6.58162	2.33936	0.0001	0.0004	3e+15	30000000	no	1879	X51905 Mouse Ldh-2 mRNA for lactate dehydrogenase-B (EC 1.1.1.27)
X51905_f_at	Ldh2	lactate dehydrogenase 2, B chain	Metabolic	Glycolysis	2095.38	1531.34	-1.36833	1493.84	-1.40268	-1.0251	1502.28	-1.3948	1.00565	1270.83	-1.64883	-1.205	-1.17549	-1.18213	3319.33	1.58412	2.61195	8084.1	3.85805	6.36129	2.43546	0.0001	0.0004	3e+15	30000000	no	1874	Mouse Ldh-2 mRNA for lactate dehydrogenase-B (EC 1.1.1.27).
Msa.5248.0_s_at	Pfkm	phosphofructokinase, muscle	Metabolic	Glycolysis	440.048	304.251	-1.44633	309.688	-1.42094	1.01787	282.922	-1.55537	-1.0946	252.181	-1.74497	-1.20648	-1.22804	-1.1219	416.374	-1.05686	1.65109	381.752	-1.15271	1.5138	-1.09069	0.0001	0.0041	2.2e+15	22000000	no	1135	W11082 ma76g09.r1 Mus musculus cDNA, 5' end
Msa.7275.0_s_at	Pfkm	phosphofructokinase, muscle	Metabolic	Glycolysis	1494.1	1144.68	-1.30525	1280.45	-1.16685	1.11861	1198.33	-1.24681	-1.06853	1080.44	-1.38286	-1.05945	-1.18512	-1.10911	1568.63	1.04988	1.45184	1546.16	1.03485	1.43104	-1.01453	0.0001	0.061	2.2e+15	22000000	no	1134	W17917 mb73a05.r1 Mus musculus cDNA, 5' end
L47335_s_at	Bckdha	branched chain ketoacid dehydrogenase E1, alpha polypeptide	Metabolic		730.395	595.517	-1.22649	579.862	-1.2596	-1.027	660.266	-1.10621	1.13866	607.881	-1.20154	1.02076	1.04832	-1.08618	774.027	1.05974	1.27332	810.172	1.10923	1.33278	1.0467	0.0012	0.9812	2.4e+15	24000000	no	1383	Mus musculus branched chain alpha ketoacid decarboxylase E1a subunit mRNA, complete cds
aa198316_at	Cte1	cytosolic acyl-CoA thioesterase 1	Metabolic		242.131	187.132	-1.29391	179.159	-1.35149	-1.0445	184.537	-1.3121	1.03002	180.061	-1.34472	-1.03927	1.00503	-1.02486	351.342	1.45104	1.95124	366.024	1.51167	2.03278	1.04179	0.0041	0.9938	3e+15	30000000	no	1598	mv49d06.r1 Soares mouse 3NME12 5 Mus musculus cDNA clone 658379 5'
aa600607_s_at	Gyg1	glycogenin 1	Metabolic		1712.68	1349.94	-1.2687	1362.16	-1.25732	1.00905	1423.78	-1.20291	1.04523	1228.9	-1.39366	-1.09849	-1.10843	-1.15857	3362.98	1.96358	2.73657	3692.7	2.1561	3.00487	1.09804	0.0001	0.0271	3e+15	30000000	no	1622	vm76c12.r1 Knowles Solter mouse blastocyst B1 Mus musculus cDNA clone 1004182 5', mRNA sequence.
L34111_s_at	Idua	iduronidase, alpha-L-	Metabolic		540.127	397.584	-1.35852	417.986	-1.29221	1.05132	426.816	-1.26548	1.02112	360.401	-1.49868	-1.10317	-1.15978	-1.18428	693.719	1.28436	1.92485	898.155	1.66286	2.4921	1.2947	0.0001	0.0119	3e+15	30000000	no	1703	Mus musculus alpha-L-iduronidase (IDUA) mRNA, comp
c76893_rc_at	Ndufaf1	NADH dehydrogenase (ubiquinone) 1 alpha subcomplex, assembly factor 1	Metabolic		376.183	304.98	-1.23347	278.485	-1.35082	-1.09514	296.939	-1.26687	1.06626	300.058	-1.2537	-1.0164	1.07746	1.0105	321.765	-1.16912	1.07234	332.982	-1.12974	1.10973	1.03486	0.0001	0.1219	2.1e+15	21000000	no	1041	Mouse 3.5-dpc blastocyst cDNA Mus musculus cDNA clone J0022D06 3', mRNA sequence.
aa529094_s_at	Ndufs5	NADH dehydrogenase (ubiquinone) Fe-S protein 5	Metabolic		1569.55	1265.14	-1.24062	1215.12	-1.29169	-1.04117	1181.56	-1.32837	-1.0284	1203.92	-1.3037	-1.05085	-1.0093	1.01892	1389.41	-1.12965	1.15407	1518.41	-1.03368	1.26123	1.09285	0.0001	0.0107	2.2e+15	22000000	no	1248	vi32e06.r1 Barstead mouse irradiated colon MPLRB7 Mus musculus cDNA clone 905506 5' similar to SW:NIPM_BOVIN Q02379 NADH-UBIQUINONE OXIDOREDUCTASE 15 KD SUBUNIT ;
Msa.1580.0_f_at	Ahcy	S-adenosylhomocysteine hydrolase	Metabolic		1854	898.59	-2.06324	1046.3	-1.77196	1.16438	1185.64	-1.56372	1.13317	1280.21	-1.44821	1.42468	1.22355	1.07976	1316.93	-1.40782	1.02869	1429.83	-1.29666	1.11688	1.08573	0.0012	0.968	2.2e+15	22000000	no	1156	L32836 Mus musculus (clone C7/B9) S-adenosyl homocysteine hydrolase (ahcy) mRNA, complete cds
Msa.33267.0_at	Dnchc1	dynein, cytoplasmic, heavy chain 1	Microtuble-based movement		149.703	124.041	-1.20688	158.446	1.0584	1.27736	165.002	1.1022	1.04138	152.409	1.01808	1.22869	-1.03961	-1.08263	173.243	1.15725	1.1367	219.715	1.46767	1.44161	1.26825	0.0169	1	3e+15	30000000	no	1740	AA111635 mo35e09.r1 Mus musculus cDNA, 5' end
Msa.4498.0_s_at	1700008C22Rik	RIKEN cDNA 1700008C22 gene	Microtuble-based movement		608.821	501.833	-1.21319	473.252	-1.28646	-1.06039	443.119	-1.37395	-1.068	403.978	-1.50707	-1.24223	-1.17148	-1.09689	506.457	-1.20212	1.25368	592.141	-1.02817	1.46578	1.16918	0.0001	0.0361	2.2e+15	22000000	no	1170	W29543 mc03e06.r1 Mus musculus cDNA, 5' end
Msa.34209.0_f_at	2310001H12Rik	RIKEN cDNA 2310001H12 gene	Misc		149.035	118.778	-1.25473	126.197	-1.18097	1.06246	119.87	-1.24331	-1.05278	120.974	-1.23197	1.01848	-1.04318	1.00921	194.003	1.30173	1.60369	153.016	1.02671	1.26487	-1.26787	0.0012	0.9602	2.5e+15	25000000	no	1474	AA117284 mn25a12.r1 Mus musculus cDNA, 5' end
d88509_s_at		5-azacytidine induced gene 1	Misc		384.631	313.023	-1.22876	313.475	-1.22699	1.00145	336.26	-1.14385	1.07269	323.968	-1.18725	1.03497	1.03347	-1.03794	350.971	-1.0959	1.08335	368.452	-1.04391	1.13731	1.04981	0.0058	0.9999	2.1e+15	21000000	no	1023	Mouse DNA for AZ-1, exon 25 and complete cds.
w91701_rc_s_at	Anp32a	acidic (leucine-rich) nuclear phosphoprotein 32 family, member A	Misc		978.285	797.139	-1.22724	864.521	-1.13159	1.08453	865.355	-1.1305	1.00096	864.812	-1.13121	1.08489	1.00034	-1.00063	1030.32	1.05319	1.19138	1190.08	1.21649	1.37611	1.15506	0.0011	0.9531	3e+15	30000000	no	1588	MTA.G08.089.A MTA adult mouse thymus library Mus musculus cDNA clone MTA.G08.089 3' end, mRNA sequence.
Msa.4213.0_s_at	Adsl	adenylosuccinate lyase	Misc		1725.66	1342.11	-1.28577	1503.3	-1.14791	1.1201	1370.35	-1.25929	-1.09702	1416.34	-1.21839	1.0553	-1.0614	1.03356	1599.21	-1.07907	1.12911	1714.5	-1.00651	1.21052	1.07209	0.0045	0.9995	2.3e+15	23000000	no	1278	U20225 Mus musculus adenylosuccinate lyase (adl) mRNA, 5' UTR
Msa.31708.0_s_at	Abp1	amiloride binding protein 1 (amine oxidase, copper-containing)	Misc		1367.7	903.279	-1.51415	911.115	-1.50113	1.00867	955.106	-1.43199	1.04828	991.66	-1.3792	1.09784	1.0884	1.03827	1029.05	-1.32909	1.03771	999.054	-1.369	1.00746	-1.03003	0.0021	0.7376	2.2e+15	22000000	no	1147	AA109909 mp10d09.r1 Mus musculus cDNA, 5' end
u12273_s_at	Apex1	apurinic/apyrimidinic endonuclease 1	Misc		1124.97	928.397	-1.21174	956.571	-1.17605	1.03035	914.883	-1.22963	-1.04557	990.561	-1.13569	1.06696	1.03553	1.08272	1276.26	1.13448	1.28842	1273.92	1.1324	1.28606	-1.00183	0.0194	1	3e+15	30000000	no	1954	Mus musculus apurinic/apyrimidinic endonuclease (Apex) gene, complete cds.
AA269495_at	Asph	aspartate-beta-hydroxylase	Misc		539.819	432.621	-1.24779	483.927	-1.1155	1.11859	435.444	-1.2397	-1.11134	358.094	-1.50748	-1.20812	-1.3514	-1.216	669.041	1.23938	1.86834	985.1	1.82487	2.75095	1.47241	0.0001	0.0004	3e+15	30000000	no	1705	va56b12.r1 Soares mouse 3NME12 5 Mus musculus cDNA clone 735359 5'
aa727273_s_at	Blmh	bleomycin hydrolase	Misc		1766.64	1276.97	-1.38346	1337.82	-1.32053	1.04765	1243.78	-1.42038	-1.07561	1234.84	-1.43066	-1.03412	-1.0834	-1.00724	1402.77	-1.25939	1.13599	1724.67	-1.02433	1.39668	1.22948	0.0001	0.002	2.1e+15	21000000	no	1030	vu98g11.r1 Stratagene mouse skin (#937313) Mus musculus cDNA clone 1210244 5', mRNA sequence.
aa389999_s_at	Brd2	bromodomain containing 2	Misc		3898.89	3171.51	-1.22935	3253.42	-1.1984	1.02583	3466.74	-1.12466	1.06557	3521.83	-1.10706	1.11046	1.0825	1.01589	3626.47	-1.07512	1.02971	4185.31	1.07346	1.18839	1.1541	0.0012	0.9268	2.3e+15	23000000	no	1348	vb42g10.r1 Soares mouse lymph node NbMLN Mus musculus cDNA clone 751650 5'
w57254_s_at	Cnot8	CCR4-NOT transcription complex, subunit 8	Misc		508.264	411.688	-1.23459	455.867	-1.11494	1.10731	455.973	-1.11468	1.00023	512.372	1.00808	1.24456	1.12395	1.12369	550.251	1.08261	1.07393	644.427	1.2679	1.25773	1.17115	0.005	0.9998	3e+15	30000000	no	1950	md68e08.r1 Soares mouse embryo NbME13.5 14.5 Mus musculus cDNA clone 373574 5', mRNA sequence.
w59354_s_at	BC019977	cDNA sequence BC019977	Misc		2282.35	1772.95	-1.28732	2039.56	-1.11904	1.15038	2071.01	-1.10205	1.01542	2029.19	-1.12476	1.14453	-1.00511	-1.02061	2939.18	1.28779	1.44845	3455.39	1.51397	1.70284	1.17563	0.0001	0.0032	3e+15	30000000	no	1684	md49c08.r1 Soares mouse embryo NbME13.5 14.5 Mus musculus cDNA clone 371726 5', mRNA sequence.
Msa.3025.0_s_at	Cp	ceruloplasmin	Misc		1198.17	560.337	-2.13831	616.396	-1.94384	1.10005	650.374	-1.84229	1.05512	723.04	-1.65713	1.29037	1.17301	1.11173	746.238	-1.60562	1.03208	691.693	-1.73224	-1.04532	-1.07886	0.0182	1	2.2e+15	22000000	no	1148	U49430 Mus musculus ceruloplasmin mRNA, complete cds
AA667371_at	Cors-pending	collagenous repeat-containing sequence	Misc		1347.38	635.595	-2.11987	757.756	-1.77811	1.1922	784.6	-1.71728	1.03543	726.8	-1.85385	1.1435	-1.04259	-1.07953	2116.17	1.57058	2.91162	2713.16	2.01366	3.73303	1.28211	0.0001	0.0123	2.5e+15	25000000	no	1526	vt04a05.r1 Barstead mouse myotubes MPLRB5 Mus musculus cDNA clone 1162064 5', mRNA sequence.
U29762_s_at		D site albumin promoter binding protein	Misc		1162.1	559.837	-2.07578	592.962	-1.95982	1.05917	562.461	-2.06609	-1.05423	550.575	-2.1107	-1.01682	-1.07699	-1.02159	897.066	-1.29544	1.62932	925.566	-1.25555	1.68109	1.03177	0.0001	0.036	2.2e+15	22000000	no	1178	Mus musculus albumin gene D-Box binding protein ge
AA266485_at	Ddef1	development and differentiation enhancing	Misc		404.263	297.781	-1.35758	349.446	-1.15687	1.1735	319.808	-1.26408	-1.09267	301.129	-1.34249	1.01124	-1.16045	-1.06203	404.956	1.00171	1.34479	595.105	1.47207	1.97625	1.46955	0.0003	0.1742	2.5e+15	25000000	no	1538	mz64b03.r1 Soares mouse lymph node NbMLN Mus musculus cDNA clone 718157 5'
U92478_s_at	Ddef1	development and differentiation enhancing	Misc		241.784	196.06	-1.23322	246.898	1.02115	1.2593	241.097	-1.00285	-1.02406	248.073	1.02601	1.26529	1.00476	1.02893	333.493	1.3793	1.34434	398.013	1.64615	1.60442	1.19346	0.0002	0.1494	3e+15	30000000	no	1940	Mus musculus SrcSH3 binding protein mRNA, partial cds.
Msa.1979.0_s_at	Dpysl3	dihydropyrimidinase-like 3	Misc		1672.08	1293.58	-1.29259	1124	-1.48761	-1.15088	963.376	-1.73564	-1.16673	973.715	-1.71721	-1.3285	-1.15434	1.01073	1670.29	-1.00107	1.71538	1345.07	-1.24312	1.38137	-1.24179	0.0054	0.9999	2.2e+15	22000000	no	1204	X87817 M.musculus mRNA for Ulip protein
ab006715_g_at	Dpysl4	dihydropyrimidinase-like 4	Misc		344.437	279.539	-1.23216	264.4	-1.30271	-1.05726	280.958	-1.22594	1.06262	274.66	-1.25405	-1.01777	1.0388	-1.02293	373.978	1.08577	1.36161	418.254	1.21431	1.52281	1.11839	0.0001	0.2079	2.5e+15	25000000	no	1549	Mus musculus mRNA for dihydropyrimidinase related protein 4, complete cds.
aa407044_rc_at	D10Wsu93e	DNA segment, Chr 10, Wayne State University 93, expressed	Misc		1307.04	1067.93	-1.2239	1008.64	-1.29584	-1.05878	1034.74	-1.26316	1.02588	1056.02	-1.2377	-1.01128	1.04698	1.02057	1194.09	-1.09459	1.13075	1165.76	-1.12119	1.10392	-1.0243	0.0002	0.4972	2.1e+15	21000000	no	1098	EST02028 Mouse 7.5 dpc embryo ectoplacental cone cDNA library Mus musculus cDNA clone C0016G12 3' similar to yj93d02.s1 Homo sapiens cDNA clone 156291 3'.; score = 977
c76324_rc_s_at	D12Ertd7e	DNA segment, Chr 12, ERATO Doi 7, expressed	Misc		282.35	217.835	-1.29617	244.065	-1.15686	1.12042	241.831	-1.16755	-1.00924	260.722	-1.08295	1.19688	1.06825	1.07812	254.91	-1.10765	-1.0228	288.811	1.02288	1.10773	1.13299	0.0161	1	2.3e+15	23000000	no	1310	Mouse 3.5-dpc blastocyst cDNA Mus musculus cDNA clone J0008G01 3', mRNA sequence.
aa562600_s_at	D14Ertd436e	DNA segment, Chr 14, ERATO Doi 436, expressed	Misc		176.729	135.545	-1.30384	147.439	-1.19866	1.08775	156.564	-1.1288	1.06189	155.402	-1.13724	1.1465	1.05401	-1.00748	182.474	1.03251	1.17421	219.783	1.24361	1.41429	1.20446	0.0017	0.983	2.5e+15	25000000	no	1517	vl72d01.r1 Knowles Solter mouse blastocyst B1 Mus musculus cDNA clone 977761 5'
aa420331_rc_at	D16Ertd480e	DNA segment, Chr 16, ERATO Doi 480, expressed	Misc		107.433	87.0627	-1.23397	85.2314	-1.26048	-1.02149	89.6404	-1.19848	1.05173	87.4389	-1.22866	1.00432	1.0259	-1.02518	100.938	-1.06435	1.15438	93.3938	-1.15032	1.0681	-1.08077	0.0075	1	2.2e+15	22000000	no	1243	vc51c06.r1 Knowles Solter mouse 2 cell Mus musculus cDNA clone 778090 3'
aa231428_s_at	D19Wsu55e	DNA segment, Chr 19, Wayne State University 55, expressed	Misc		2107.85	1678.57	-1.25574	1635.2	-1.28905	-1.02652	1673.82	-1.25931	1.02362	1963.33	-1.07361	1.16964	1.20067	1.17297	2593.39	1.23035	1.32091	2362.21	1.12067	1.20316	-1.09787	0.0006	0.9439	3e+15	30000000	no	1637	mw37d09.r1 Soares mouse 3NME12 5 Mus musculus cDNA clone 672881 5'
aa177386_s_at	D3Ertd194e	DNA segment, Chr 3, ERATO Doi 194, expressed	Misc		562.466	429.488	-1.30962	416.061	-1.35189	-1.03227	435.466	-1.29164	1.04664	375.535	-1.49777	-1.14367	-1.10792	-1.15959	456.509	-1.2321	1.21562	497.782	-1.12994	1.32553	1.09041	0.0078	1	2.2e+15	22000000	no	1221	mt29c12.r1 Soares mouse 3NbMS Mus musculus cDNA clone 622486 5'
aa414419_s_at	D5Ertd363e	DNA segment, Chr 5, ERATO Doi 363, expressed	Misc		148.683	109.536	-1.35738	128.532	-1.15678	1.17342	135.526	-1.09708	1.05442	128.574	-1.1564	1.1738	1.00033	-1.05407	174.303	1.17232	1.35567	154.043	1.03606	1.19809	-1.13152	0.0028	0.9952	2.5e+15	25000000	no	1547	vd08a09.s1 Knowles Solter mouse 2 cell Mus musculus cDNA clone 791896 5'
aa285722_at	D5Ertd689e	DNA segment, Chr 5, ERATO Doi 689, expressed	Misc		632.959	508.995	-1.24355	433.099	-1.46146	-1.17524	588.993	-1.07465	1.35995	533.76	-1.18585	1.04866	1.23242	-1.10348	744.797	1.17669	1.39538	765.014	1.20863	1.43325	1.02714	0.0074	1	3e+15	30000000	no	1582	vb89h01.r1 Soares mouse 3NbMS Mus musculus cDNA clone 764209 5'
w45964_s_at	D6Wsu116e	DNA segment, Chr 6, Wayne State University 116, expressed	Misc		1202.56	916.335	-1.31236	1063.76	-1.13048	1.16088	995.549	-1.20794	-1.06852	990.121	-1.21456	1.08052	-1.07437	-1.00548	1367.16	1.13687	1.3808	1695.28	1.40973	1.7122	1.24	0.0001	0.0444	3e+15	30000000	no	1587	mc82b01.r1 Soares mouse embryo NbME13.5 14.5 Mus musculus cDNA clone 354985 5', mRNA sequence.
aa260196_s_at	DXImx38e	DNA segment, Chr X, Immunex 38, expressed	Misc		487.314	400.605	-1.21645	390.787	-1.24701	-1.02512	393.342	-1.23891	1.00654	367.164	-1.32724	-1.09108	-1.06434	-1.0713	436.937	-1.1153	1.19003	465.562	-1.04672	1.26799	1.06551	0.0082	1	2.2e+15	22000000	no	1159	va88b07.r1 Soares mouse 3NME12 5 Mus musculus cDNA clone 746485 5'
Msa.5854.0_s_at	Dctn1	dynactin 1	Misc		702.821	563.634	-1.24695	724.752	1.0312	1.28586	759.416	1.08053	1.04783	689.78	-1.01891	1.22381	-1.0507	-1.10095	695.772	-1.01013	1.00869	928.013	1.32041	1.34538	1.33379	0.0268	1	3e+15	30000000	no	1728	AA111631 mo35c10.r1 Mus musculus cDNA, 5' end
U72519_s_at	Evl	Ena-vasodilator stimulated phosphoprotein	Misc		998.664	753.198	-1.3259	903.476	-1.10536	1.19952	782.487	-1.27627	-1.15462	800.112	-1.24815	1.06229	-1.12919	1.02253	1273.04	1.27474	1.59107	1915.29	1.91785	2.39377	1.5045	0.0001	0.0004	3e+15	30000000	no	1881	Mus musculus Ena-VASP like protein (Evl) mRNA, com
Msa.6061.0_s_at	Efna4	ephrin A4	Misc		356.246	266.387	-1.33733	306.479	-1.16238	1.1505	317.811	-1.12094	1.03698	326.929	-1.08968	1.22727	1.06673	1.02869	411.853	1.15609	1.25976	421.628	1.18353	1.28966	1.02373	0.0001	0.1374	3e+15	30000000	no	1669	AA002297 mg42d03.r1 Mus musculus cDNA, 5' end
z48781_s_at	Efnb1	ephrin B1	Misc		704.644	565.042	-1.24706	590.032	-1.19425	1.04423	614.843	-1.14606	1.04205	593.594	-1.18708	1.05053	1.00604	-1.0358	623.921	-1.12938	1.05109	750.233	1.0647	1.26388	1.20245	0.0073	0.9999	2.4e+15	24000000	no	1441	M.musculus Stra1 mRNA for Stra1/Eplg2 protein.
U29156_s_at	Eps15-rs	epidermal growth factor receptor pathway substrate 15, related sequence	Misc		671.176	549.624	-1.22115	568.663	-1.18027	1.03464	539.496	-1.24408	-1.05406	554.233	-1.211	1.00839	-1.02604	1.02732	620.253	-1.0821	1.11912	712.629	1.06176	1.28579	1.14893	0.0008	0.6672	2.4e+15	24000000	no	1388	Mus musculus eps15R mRNA, complete cds
Msa.383.0_g_at	Epb4.1	erythrocyte protein band 4.1	Misc		350.804	253.624	-1.38316	278.32	-1.26043	1.09737	282.132	-1.2434	1.0137	289.873	-1.2102	1.14292	1.04151	1.02744	326.716	-1.07372	1.1271	378.096	1.0778	1.30435	1.15726	0.0336	1	2.4e+15	24000000	no	1396	L00919 Mus musculus protein 4.1 mRNA, 5' end of ORF1, 3' end of ORF2, and 23 exons
u17297_s_at	Epb7.2	erythrocyte protein band 7.2	Misc		1681.61	1221.44	-1.37674	1313.65	-1.2801	1.07549	1285.66	-1.30797	-1.02177	1242.41	-1.3535	1.01717	-1.05734	-1.03481	1357.65	-1.23862	1.09275	1515.58	-1.10955	1.21987	1.11633	0.0093	1	2.2e+15	22000000	no	1255	Mus musculus integral membrane phosphoprotein band
aa190297_s_at		ESTs	Misc		194.998	160.346	-1.21611	160.055	-1.21832	-1.00182	161.548	-1.20706	1.00933	164.497	-1.18542	1.02589	1.02775	1.01825	156.367	-1.24705	-1.05199	176.965	-1.1019	1.0758	1.13173	0.0015	0.8196	2.1e+15	21000000	no	1077	mt94g01.r1 Soares mouse 3NbMS Mus musculus cDNA clone 637584 5' similar to gb:X52940 Mouse COX7c1 mRNA for cytochrome c oxidase VIIc (MOUSE);
AA259622_at		ESTs	Misc		102.279	82.693	-1.23685	89.4889	-1.14292	1.08218	89.0821	-1.14814	-1.00457	82.8055	-1.23517	1.00136	-1.08071	-1.0758	86.5115	-1.18226	1.04476	96.4969	-1.05992	1.16534	1.11542	0.0061	0.9998	2.1e+15	21000000	no	1021	va52f03.r1 Soares mouse 3NME12 5 Mus musculus cDNA clone 735005 5'
aa574937_at		ESTs	Misc		830.914	649.987	-1.27835	714.017	-1.16372	1.09851	732.175	-1.13486	1.02543	632.175	-1.31437	-1.02818	-1.12946	-1.15818	882.701	1.06233	1.39629	1031.8	1.24177	1.63215	1.16892	0.0001	0.0023	2.5e+15	25000000	no	1497	vm33f03.r1 Knowles Solter mouse blastocyst B1 Mus musculus cDNA clone 991997 5', mRNA sequence.
W63829_at		ESTs	Misc		638.957	492.211	-1.29814	536.186	-1.19167	1.08934	496.509	-1.2869	-1.07991	490.812	-1.30184	-1.00285	-1.09245	-1.01161	533.626	-1.19739	1.08723	609.195	-1.04886	1.2412	1.14161	0.004	0.9969	2.3e+15	23000000	no	1304	md78g12.r1 Soares mouse embryo NbME13.5 14.5 Mus musculus cDNA clone 374566 5', mRNA sequence.
AA222820_at		ESTs	Misc		173.967	124.298	-1.39959	138.537	-1.25574	1.11455	130.101	-1.33717	-1.06484	118.549	-1.46747	-1.0485	-1.16861	-1.09745	277.496	1.59511	2.34078	364.475	2.09509	3.07448	1.31344	0.0001	0.0002	3e+15	30000000	no	1697	mv77d10.r1 Soares mouse 3NME12 5 Mus musculus cDNA clone 661075 5'
c81411_rc_at		ESTs, Moderately similar to RIKEN cDNA 5730493B19 [Mus musculus] [M.musculus]	Misc		501.572	410.009	-1.22332	408.797	-1.22695	-1.00297	425.057	-1.18001	1.03978	456.62	-1.09845	1.11368	1.11699	1.07426	465.669	-1.0771	1.01982	464.112	-1.08071	1.01641	-1.00335	0.0173	1	2.2e+15	22000000	no	1146	Mouse 3.5-dpc blastocyst cDNA Mus musculus cDNA clone J0098H06 3', mRNA sequence.
w30087_s_at		ESTs, Weakly similar to enabled homolog (Drosophila) [Mus musculus] [M.musculus]	Misc		219.454	168.504	-1.30237	166.214	-1.32031	-1.01378	146.66	-1.49635	-1.13333	160.728	-1.36537	-1.04838	-1.03413	1.09593	222.016	1.01168	1.38131	231.81	1.05631	1.44225	1.04411	0.0002	0.1928	2.5e+15	25000000	no	1489	mc26e04.r1 Soares mouse p3NMF19.5 Mus musculus cDNA clone 349662 5', mRNA sequence.
AA189499_s_at		ESTs, Weakly similar to RIKEN cDNA 5730493B19 [Mus musculus] [M.musculus]	Misc		625.169	519.35	-1.20375	518.604	-1.20548	-1.00144	546.979	-1.14295	1.05471	513.544	-1.21736	-1.01131	-1.00985	-1.06511	553.813	-1.12884	1.07841	686.717	1.09845	1.33721	1.23998	0.0431	1	2.3e+15	23000000	no	1342	mt70f02.r1 Soares mouse lymph node NbMLN Mus musculus cDNA clone 635259 5'
c77278_rc_at		ESTs, Weakly similar to RIKEN cDNA 5730493B19 [Mus musculus] [M.musculus]	Misc		300.664	226.266	-1.32881	210.208	-1.43032	-1.07639	216.647	-1.38781	1.03063	224.799	-1.33748	-1.00653	1.06941	1.03763	259.86	-1.15702	1.15597	264.05	-1.13867	1.17461	1.01612	0.0001	0.1129	2.2e+15	22000000	no	1236	Mouse 3.5-dpc blastocyst cDNA Mus musculus cDNA clone J0028D08 3' similar to Mus musculus Btk locus, alpha-D-galactosidase A (Ags), mRNA, mRNA sequence.
AA014745_at		ESTs, Weakly similar to A61208 chondroitin sulfate proteoglycan NG2 - rat [R.norvegicus]	Misc		186.846	143.008	-1.30654	149.401	-1.25063	1.0447	162.168	-1.15217	1.08546	131.174	-1.42441	-1.09022	-1.13895	-1.23629	197.471	1.05687	1.50541	198.496	1.06235	1.51322	1.00519	0.008	0.9999	2.5e+15	25000000	no	1545	mh18b05.r1 Soares mouse placenta 4NbMP13.5 14.5 Mus musculus cDNA clone 442833 5'
aa422480_s_at	AA408877	expressed sequence AA408877	Misc		1267.76	849.206	-1.49288	985.723	-1.28612	1.16076	973.474	-1.30231	-1.01258	1018.74	-1.24444	1.19964	1.0335	1.0465	1108.38	-1.1438	1.08799	1493.45	1.17802	1.46597	1.34742	0.0001	0.0788	2.4e+15	24000000	no	1412	vf46d12.r1 Soares mouse NbMH Mus musculus cDNA clone 846839 5'
w99181_s_at	AA960172	expressed sequence AA960172	Misc		313.573	261.308	-1.20001	243.04	-1.29021	-1.07516	259.941	-1.20632	1.06954	266.834	-1.17516	1.02115	1.0979	1.02652	258.595	-1.2126	-1.03186	323.013	1.0301	1.21054	1.24911	0.0308	1	2.1e+15	21000000	no	1049	mf59a10.r1 Soares mouse embryo NbME13.5 14.5 Mus musculus cDNA clone 418554 5', mRNA sequence.
c78861_rc_s_at	AI314180	expressed sequence AI314180	Misc		567.405	469.772	-1.20783	543.593	-1.04381	1.15714	563.357	-1.00719	1.03636	554.395	-1.02347	1.18014	1.01987	-1.01617	723.989	1.27596	1.30591	682.632	1.20308	1.23131	-1.06058	0.0038	0.999	3e+15	30000000	no	1670	Mouse 3.5-dpc blastocyst cDNA Mus musculus cDNA clone J0056E05 3', mRNA sequence.
aa103240_at	AI465466	expressed sequence AI465466	Misc		493.223	277.102	-1.77993	298.763	-1.65088	1.07817	316.32	-1.55926	1.05876	288.76	-1.70807	1.04207	-1.03464	-1.09544	405.509	-1.2163	1.40431	419.433	-1.17593	1.45253	1.03434	0.0001	0.0031	2.2e+15	22000000	no	1181	mo19d01.r1 Life Tech mouse embryo 13 5dpc 10666014 Mus musculus cDNA clone 554017 5'
aa571790_s_at	AL022610	expressed sequence AL022610	Misc		2002.63	1376.02	-1.45538	1579.12	-1.26819	1.14761	1565.45	-1.27927	-1.00873	1652.04	-1.21222	1.2006	1.04618	1.05531	2126.07	1.06164	1.28694	2497.86	1.24729	1.51199	1.17487	0.0001	0.0279	2.5e+15	25000000	no	1535	vm04d01.r1 Knowles Solter mouse blastocyst B1 Mus musculus cDNA clone 989185 5', mRNA sequence.
AA689048_s_at	AU042359	expressed sequence AU042359	Misc		602.973	463.957	-1.29963	518.65	-1.16258	1.11788	537.173	-1.12249	1.03571	507.843	-1.18732	1.09459	-1.02128	-1.05775	668.536	1.10873	1.31642	681.327	1.12995	1.34161	1.01913	0.0027	0.984	2.5e+15	25000000	no	1473	vs06b01.r1 Barstead mouse irradiated colon MPLRB7 Mus musculus cDNA clone 1137385 5' similar to gb:U01147 BREAKPOINT CLUSTER REGION PROTEIN (HUMAN);, mRNA sequence.
Msa.31045.0_s_at	LOC192176	filamin-like protein	Misc		502.06	411.045	-1.22142	411.984	-1.21864	1.00229	436.475	-1.15026	1.05945	419.278	-1.19744	1.02003	1.0177	-1.04102	435.9	-1.15178	1.03964	477.185	-1.05213	1.13811	1.09471	0.0006	0.9639	2.1e+15	21000000	no	1017	AA103285 mo17d10.r1 Mus musculus cDNA, 5' end
aa009160_s_at	Gpc1	glypican 1	Misc		1257.59	1030.95	-1.21983	1219.89	-1.03091	1.18326	1108.69	-1.1343	-1.1003	1072.57	-1.1725	1.04037	-1.13735	-1.03368	1393.27	1.10789	1.29901	1706.67	1.3571	1.59121	1.22494	0.0001	0.1125	3e+15	30000000	no	1903	mh01d11.r1 Soares mouse embryo NbME13.5 14.5 Mus musculus cDNA clone 441237 5'.
aa034739_s_at	Gab1	growth factor receptor bound protein 2-associated protein 1	Misc		1156.71	911.25	-1.26936	1065.48	-1.08562	1.16925	1090.67	-1.06055	1.02364	1107.94	-1.04402	1.21585	1.03985	1.01584	1733.67	1.4988	1.56477	2042.36	1.76566	1.84338	1.17805	0.0001	0.0004	3e+15	30000000	no	1883	mi52a08.r1 Soares mouse embryo NbME13.5 14.5 Mus musculus cDNA clone 467126 5'
Msa.41.0_at		hemoglobin alpha, adult chain 1	Misc		431.91	352.525	-1.22519	357.215	-1.2091	1.0133	373.417	-1.15664	1.04536	369.237	-1.16974	1.04741	1.03366	-1.01132	383.034	-1.1276	1.03737	424.006	-1.01864	1.14833	1.10697	0.0002	0.6039	2.1e+15	21000000	no	1016	V00714 Mouse gene for alpha-globin
aa111610_s_at	Hps4	Hermansky-Pudlak syndrome 4 homolog (human)	Misc		868.802	714.987	-1.21513	645.239	-1.34648	-1.1081	669.172	-1.29832	1.03709	652.437	-1.33163	-1.09587	1.01116	-1.02565	724.597	-1.19901	1.1106	877.903	1.01048	1.34557	1.21157	0.0001	0.1555	2.1e+15	21000000	no	1078	mo35b11.r1 Life Tech mouse embryo 13 5dpc 10666014 Mus musculus cDNA clone 555549 5'
M74555_s_at	Hkp1	house-keeping protein 1	Misc		398.953	304.517	-1.31012	332.339	-1.20044	1.09136	334.014	-1.19442	1.00504	325.646	-1.22512	1.06938	-1.02055	-1.0257	406.252	1.01829	1.24753	387.499	-1.02956	1.18994	-1.04839	0.0136	1	2.3e+15	23000000	no	1290	Mouse house-keeping protein mRNA, complete cds
aa472576_g_at	E130307D12	hypothetical protein E130307D12	Misc		835.812	654.344	-1.27733	708.836	-1.17913	1.08328	773.391	-1.08071	1.09107	782.196	-1.06855	1.19539	1.10349	1.01138	819.346	-1.0201	1.0475	1000.28	1.19678	1.27881	1.22083	0.001	0.9306	3e+15	30000000	no	1970	vh06d08.r1 Soares mouse mammary gland NbMMG Mus musculus cDNA clone 874671 5' similar to TR:G1213639 G1213639 SCAFFOLD ATTACHMENT FACTOR ;
aa119916_s_at	LOC216860	hypothetical protein LOC216860	Misc		964.838	720.408	-1.33929	790.934	-1.21987	1.0979	784.644	-1.22965	-1.00802	785.555	-1.22822	1.09043	-1.00685	1.00116	801.136	-1.20434	1.01983	984.661	1.02055	1.25346	1.22908	0.0001	0.1451	2.1e+15	21000000	no	1072	mp92h09.r1 Soares 2NbMT Mus musculus cDNA clone 576737 5'
aa185921_s_at	LOC223435	hypothetical protein LOC223435	Misc		1146.4	730.121	-1.57016	702.834	-1.63112	-1.03882	747.741	-1.53316	1.06389	602.163	-1.90381	-1.2125	-1.16718	-1.24176	1035.74	-1.10685	1.72003	1178.17	1.02771	1.95657	1.13752	0.0003	0.4877	2.2e+15	22000000	no	1250	mu54f02.r1 Soares mouse lymph node NbMLN Mus musculus cDNA clone 643227 5'
AA267869_s_at	MGC28864	hypothetical protein MGC28864	Misc		1070.79	705.813	-1.5171	735.551	-1.45577	1.04213	783.015	-1.36752	1.06453	813.108	-1.31691	1.15202	1.10544	1.03843	1010.76	-1.05939	1.24308	1138.58	1.0633	1.40028	1.12646	0.0012	0.9283	2.3e+15	23000000	no	1296	va18g02.r1 Soares mouse lymph node NbMLN Mus musculus cDNA clone 723314 5'
C75959_rc_s_at	MGC36471	hypothetical protein MGC36471	Misc		1668.98	1236.84	-1.34939	1324.5	-1.26008	1.07087	1385.34	-1.20475	1.04593	1351.09	-1.23529	1.09237	1.02007	-1.02535	1302.09	-1.28177	-1.03763	1456.38	-1.14598	1.07793	1.11849	0.0024	0.9642	2.1e+15	21000000	no	1054	Mouse 3.5-dpc blastocyst cDNA Mus musculus cDNA clone J0001C05 3', mRNA sequence.
X62646_s_at	Il6st	interleukin 6 signal transducer	Misc		879.572	546.452	-1.60961	711.753	-1.23578	1.3025	750.331	-1.17225	1.0542	745.35	-1.18008	1.36398	1.0472	-1.00668	787.568	-1.11682	1.05664	1321.78	1.50275	1.77337	1.6783	0.0004	0.5615	3e+15	30000000	no	1562	M.musculus mRNA for IL-6 signal transducer (gp130).
c79929_rc_at	Jmj	jumonji	Misc		1178.47	948.371	-1.24262	979.803	-1.20276	1.03314	1062.05	-1.10961	1.08395	1048.34	-1.12413	1.10541	1.06995	-1.01308	1042.27	-1.13068	-1.00583	1101.8	-1.06958	1.05099	1.05712	0.0026	0.9958	2.2e+15	22000000	no	1265	Mouse 3.5-dpc blastocyst cDNA Mus musculus cDNA clone J0073H07 3', mRNA sequence.
D17577_s_at	Kif1b	kinesin family member 1B	Misc		123.427	95.8523	-1.28768	108.552	-1.13704	1.13249	111.685	-1.10514	1.02886	111.429	-1.10768	1.1625	1.0265	-1.0023	143.499	1.16262	1.28781	149.797	1.21365	1.34433	1.04388	0.01	1	3e+15	30000000	no	1592	Mouse mRNA for kinesin-like protein (Kif1b), complete cds
u69270_s_at	Ldb1	LIM domain binding 1	Misc		3152.21	2357.29	-1.33722	2777.25	-1.13501	1.17816	2699.79	-1.16758	-1.02869	2697.65	-1.1685	1.14438	-1.02951	-1.00079	3275.88	1.03923	1.21435	3949.43	1.25291	1.46403	1.20561	0.0011	0.9438	2.4e+15	24000000	no	1369	Mus musculus nuclear LIM interactor (NLI) mRNA, complete cds
AA242664_at	Luc7l	Luc7 homolog (S. cerevisiae)-like	Misc		1580.08	1216.9	-1.29844	1340.27	-1.17893	1.10137	1369.14	-1.15407	1.02154	1330.3	-1.18776	1.09318	-1.00749	-1.02919	1444.54	-1.09383	1.08588	1752.68	1.10923	1.31751	1.21331	0.0004	0.6238	2.3e+15	23000000	no	1346	mw27h03.r1 Soares mouse 3NME12 5 Mus musculus cDNA clone 671957 5'
aa547624_at	Lt1	lurcher transcript 1	Misc		522.438	376.131	-1.38898	466.534	-1.11983	1.24035	472.745	-1.10511	1.01331	484.225	-1.07891	1.28738	1.03792	1.02428	539.771	1.03318	1.11471	763.33	1.46109	1.57639	1.41417	0.0003	0.3758	3e+15	30000000	no	1862	vk72f07.s1 Knowles Solter mouse 2 cell Mus musculus cDNA clone 960229 5'
Msa.3468.0_s_at	Mln51-pending	MLN51 protein	Misc		1266.57	1036.34	-1.22216	1115.07	-1.13587	1.07597	1127.88	-1.12297	1.01149	1148.85	-1.10247	1.10857	1.03029	1.01859	1141.43	-1.10963	-1.00649	1383.33	1.09218	1.2041	1.21192	0.0001	0.5315	2.3e+15	23000000	no	1332	W07927 mb40d05.r1 Mus musculus cDNA, 5' end
AA290346_at	Mrvi1	MRV integration site 1	Misc		3418.5	1502.36	-2.27542	1922.43	-1.77822	1.27961	2059.28	-1.66005	1.07118	2171.9	-1.57397	1.44566	1.12977	1.05469	2590.43	-1.31967	1.1927	3545.8	1.03724	1.63258	1.36881	0.0002	0.1052	2.2e+15	22000000	no	1154	vb33c09.r1 Soares mouse lymph node NbMLN Mus musculus cDNA clone 750736 5'
Msa.24520.0_s_at		Mus musculus 0 day neonate cerebellum cDNA, RIKEN full-length enriched library, clone:C230085G24 product:unknown EST, full insert sequence.	Misc		1581.71	1212.93	-1.30404	1159.97	-1.36357	-1.04565	1247.14	-1.26827	1.07514	1191.71	-1.32725	-1.0178	1.02736	-1.04651	1313.79	-1.20392	1.10244	1676.96	1.06022	1.40719	1.27643	0.0001	0.0739	2.4e+15	24000000	no	1422	W81863 me92d09.r1 Mus musculus cDNA, 5' end
aa163476_s_at		Mus musculus 12 days embryo spinal ganglion cDNA, RIKEN full-length enriched library, clone:D130005N12 product:unclassifiable, full insert sequence.	Misc		347.676	202.077	-1.72051	217.442	-1.59894	1.07604	263.421	-1.31985	1.21146	284.076	-1.22388	1.40578	1.30645	1.07841	370.975	1.06701	1.3059	328.299	-1.05902	1.15567	-1.12999	0.0044	0.9998	2.2e+15	22000000	no	1207	mt75b10.r1 Soares mouse lymph node NbMLN Mus musculus cDNA clone 635707 5'
T25626_rc_at		Mus musculus 14 days embryo lung cDNA, RIKEN full-length enriched library, clone:G630014M20 product:H2B histone family, member S, full insert sequence.	Misc		74.7107	60.9973	-1.22482	66.0138	-1.13174	1.08224	63.265	-1.18092	-1.04345	62.6765	-1.192	1.02753	-1.05325	-1.00939	63.2468	-1.18126	1.0091	69.6705	-1.07234	1.11159	1.10157	0.0378	1	2.1e+15	21000000	no	1047	EST00495 Mus musculus cDNA clone A0001B08 3'.
AA261593_at		Mus musculus 16 days embryo head cDNA, RIKEN full-length enriched library, clone:C130081F14 product:unknown EST, full insert sequence.	Misc		1214.77	962.126	-1.26259	1064.51	-1.14115	1.10641	1136.5	-1.06887	1.06762	1069.36	-1.13597	1.11146	1.00456	-1.06278	1390.43	1.14461	1.30025	1522.66	1.25346	1.42389	1.0951	0.0028	0.9993	3e+15	30000000	no	1956	mz65a08.r1 Soares mouse lymph node NbMLN Mus musculus cDNA clone 718262 5'
aa182125_s_at		Mus musculus 2 days pregnant adult female ovary cDNA, RIKEN full-length enriched library, clone:E330037P08 product:inferred: KIAA1317 protein {Homo sapiens}, full insert sequence.	Misc		2092.12	709.693	-2.94793	817.779	-2.5583	1.1523	697.118	-3.0011	-1.17309	649.338	-3.22193	-1.09295	-1.25941	-1.07358	1276.96	-1.63836	1.96656	2532.28	1.21039	3.89979	1.98305	0.0001	0.002	2.2e+15	22000000	no	1166	mt77c11.r1 Soares mouse lymph node NbMLN Mus musculus cDNA clone 635924 5'
aa537405_at		Mus musculus 3 days neonate thymus cDNA, RIKEN full-length enriched library, clone:A630008E13 product:hypothetical Serine-rich region containing protein, full insert sequence.	Misc		1551.55	1162.78	-1.33434	1145.38	-1.35462	-1.0152	1197.05	-1.29614	1.04512	1145.44	-1.35454	-1.01514	1.00006	-1.04505	1389.34	-1.11675	1.21292	1790.39	1.15394	1.56305	1.28866	0.0001	0.3668	2.4e+15	24000000	no	1459	vj98c03.r1 Knowles Solter mouse blastocyst B1 Mus musculus cDNA clone 945124 5'
Msa.6704.0_s_at		Mus musculus 4 days neonate male adipose cDNA, RIKEN full-length enriched library, clone:B430214H24 product:nuclear factor I/X, full insert sequence.	Misc		89.9899	73.9804	-1.2164	74.6236	-1.20592	1.00869	71.3194	-1.26179	-1.04633	75.6371	-1.18976	1.02239	1.01358	1.06054	84.2041	-1.06871	1.11326	95.1061	1.05685	1.2574	1.12947	0.0002	0.2138	2.4e+15	24000000	no	1434	W54565 md06c04.r1 Mus musculus cDNA, 5' end
aa172673_s_at		Mus musculus 9 days embryo whole body cDNA, RIKEN full-length enriched library, clone:D030010D15 product:paternally expressed gene 3, full insert sequence.	Misc		419.144	284.13	-1.47518	329.534	-1.27193	1.1598	303.739	-1.37995	-1.08492	265.09	-1.58114	-1.07183	-1.2431	-1.1458	406.546	-1.03099	1.53362	480.73	1.14693	1.81346	1.18247	0.0009	0.8406	2.5e+15	25000000	no	1501	ms56b05.r1 Life Tech mouse embryo 13 5dpc 10666014 Mus musculus cDNA clone 615537 5'
AA204584_at		Mus musculus 9 days embryo whole body cDNA, RIKEN full-length enriched library, clone:D030065G13 product:unknown EST, full insert sequence.	Misc		582.471	449.178	-1.29675	460.016	-1.2662	1.02413	469.466	-1.24071	1.02054	462.54	-1.25929	1.02975	1.00549	-1.01497	515.183	-1.13061	1.11381	551.853	-1.05548	1.19309	1.07118	0.0021	0.941	2.2e+15	22000000	no	1233	mt84e12.r1 Soares mouse lymph node NbMLN Mus musculus cDNA clone 636622 5'
Msa.24732.0_s_at		Mus musculus adult male cecum cDNA, RIKEN full-length enriched library, clone:9130208C17 product:PHOSPHORYLASE KINASE BETA-SUBUNIT (EC 2.7.1.38) (FRAGMENT) homolog [Rattus rattus], full insert sequence.	Misc		320.131	261.717	-1.22319	295.946	-1.08172	1.13079	309.557	-1.03416	1.04599	291.451	-1.0984	1.11361	-1.01542	-1.06212	299.125	-1.07022	1.02633	367.183	1.14698	1.25984	1.22752	0.0008	0.9214	2.5e+15	25000000	no	1478	W83326 mf23a09.r1 Mus musculus cDNA, 5' end
w89607_s_at		Mus musculus adult male pituitary gland cDNA, RIKEN full-length enriched library, clone:5330439J20 product:unknown EST, full insert sequence.	Misc		557.671	429.035	-1.29983	474.47	-1.17536	1.1059	442.376	-1.26063	-1.07255	461.556	-1.20824	1.0758	-1.02798	1.04336	528.708	-1.05478	1.14549	662.26	1.18755	1.43484	1.2526	0.0003	0.6175	2.4e+15	24000000	no	1432	mf78b11.r1 Soares mouse embryo NbME13.5 14.5 Mus musculus cDNA clone 420381 5', mRNA sequence.
AA266395_s_at		Mus musculus adult male urinary bladder cDNA, RIKEN full-length enriched library, clone:9530027J09 product:unclassifiable, full insert sequence.	Misc		435.392	355.602	-1.22438	383.111	-1.13646	1.07736	379.18	-1.14825	-1.01037	367.066	-1.18614	1.03224	-1.04371	-1.033	390.4	-1.11525	1.06357	422.148	-1.03137	1.15006	1.08132	0.0039	0.999	2.2e+15	22000000	no	1262	mz63d07.r1 Soares mouse lymph node NbMLN Mus musculus cDNA clone 718093 5'
aa273306_g_at		Mus musculus adult male urinary bladder cDNA, RIKEN full-length enriched library, clone:9530082M21 product:weakly similar to HYPOTHETICAL 70.3 KDA PROTEIN (FRAGMENT) [Homo sapiens], full insert sequence.	Misc		1168.01	891.368	-1.31036	952.314	-1.2265	1.06837	969.957	-1.20419	1.01853	952.459	-1.22631	1.06854	1.00015	-1.01837	1041.47	-1.1215	1.09345	1227.4	1.05085	1.28867	1.17853	0.0001	0.0298	2.4e+15	24000000	no	1399	vc01f08.r1 Soares mouse lymph node NbMLN Mus musculus cDNA clone 765255 5'
W41911_s_at		Mus musculus adult male urinary bladder cDNA, RIKEN full-length enriched library, clone:9530082M21 product:weakly similar to HYPOTHETICAL 70.3 KDA PROTEIN (FRAGMENT) [Homo sapiens], full insert sequence.	Misc		601.905	465.689	-1.2925	542.442	-1.10962	1.16482	504.041	-1.19416	-1.07618	543.033	-1.10841	1.16609	1.00109	1.07736	563.68	-1.06781	1.03802	684.647	1.13747	1.26078	1.2146	0.0013	0.9598	2.3e+15	23000000	no	1351	mc65c11.r1 Soares mouse embryo NbME13.5 14.5 Mus musculus cDNA clone 353396 5', mRNA sequence.
aa271327_s_at		Mus musculus cDNA, RIKEN full-length enriched library, clone:G630067C08 product:AUTOSOMAL HIGHLY CONSERVED PROTEIN homolog [Homo sapiens], full insert sequence.	Misc		1406.77	975.64	-1.44189	1101.77	-1.27682	1.12928	1080.08	-1.30246	-1.02008	937.93	-1.49986	-1.04021	-1.17469	-1.15156	1430.76	1.01705	1.52544	1739.95	1.23684	1.8551	1.2161	0.0007	0.8082	2.5e+15	25000000	no	1536	vb78a10.r1 Soares mouse 3NME12 5 Mus musculus cDNA clone 763098 5'
aa189534_f_at		Mus musculus, Similar to KIAA0916 protein, clone IMAGE:4022573, mRNA	Misc		437.688	271.483	-1.61221	327.932	-1.33469	1.20793	314.429	-1.39201	-1.04294	326.243	-1.3416	1.20171	-1.00518	1.03757	349.611	-1.25193	1.07163	473.323	1.08142	1.45083	1.35386	0.0007	0.8351	2.3e+15	23000000	no	1322	mt90c08.r1 Soares mouse lymph node NbMLN Mus musculus cDNA clone 637166 5'
AA624270_s_at		Mus musculus, Similar to regulator of nonsense transcripts 2, clone IMAGE:4973397, mRNA	Misc		1357.64	990.55	-1.3706	1060.25	-1.2805	1.07036	1114.87	-1.21776	1.05152	1153.01	-1.17748	1.16401	1.08749	1.03421	1146.49	-1.18418	-1.00569	1244.49	-1.09093	1.07934	1.08548	0.0024	0.9952	2.2e+15	22000000	no	1264	vn01c05.r1 Knowles Solter mouse blastocyst B1 Mus musculus cDNA clone 1006472 5', mRNA sequence.
U13262_s_at	Myef2	myelin basic protein expression factor 2, repressor	Misc		228.212	187.44	-1.21752	194.776	-1.17166	1.03914	182.35	-1.2515	-1.06814	201.044	-1.13513	1.07258	1.03218	1.10252	212.388	-1.0745	1.05643	232.677	1.01956	1.15734	1.09552	0.0034	0.9998	2.3e+15	23000000	no	1309	Mus musculus myelin gene expression factor (MEF-2)
d85414_s_at	Nedd4	neural precursor cell expressed, developmentally down-regulted gene 4	Misc		3218.82	2259.95	-1.42429	3026.32	-1.06361	1.33911	2880.18	-1.11758	-1.05074	2764.08	-1.16452	1.22307	-1.09487	-1.042	3810.05	1.18368	1.37841	4768.81	1.48154	1.72528	1.25164	0.0001	0.0032	3e+15	30000000	no	1932	House mouse; Musculus domesticus embryo neural precursor mRNA, partial cds
AA189739_s_at	Nmt1	N-myristoyltransferase 1	Misc		1722.08	1422.65	-1.21048	1545.99	-1.1139	1.0867	1609.51	-1.06994	1.04108	1588.79	-1.08389	1.11679	1.02769	-1.01304	1731.91	1.00571	1.09008	2134.55	1.23952	1.34351	1.23248	0.0003	0.4755	3e+15	30000000	no	1908	mu55e09.r1 Soares mouse lymph node NbMLN Mus musculus cDNA clone 643336 5'
AA717252_s_at	Nmt1	N-myristoyltransferase 1	Misc		563.662	433.975	-1.29883	536.691	-1.05025	1.23669	569.396	1.01017	1.06094	569.101	1.00965	1.31137	1.06039	-1.00052	582.012	1.03255	1.02269	700.529	1.24282	1.23094	1.20363	0.0031	0.999	3e+15	30000000	no	1559	vt01g08.r1 Barstead mouse myotubes MPLRB5 Mus musculus cDNA clone 1154558 5', mRNA sequence.
Msa.7967.0_s_at	Nono	non-POU-domain-containing, octamer binding protein	Misc		469.236	387.124	-1.21211	405.933	-1.15594	1.04859	408.752	-1.14797	1.00695	439.008	-1.06886	1.13402	1.08148	1.07402	610.647	1.30137	1.39097	635.834	1.35504	1.44834	1.04125	0.0025	0.9904	3e+15	30000000	no	1608	W54228 mc94b11.r1 Mus musculus cDNA, 5' end
U27462_s_at	Nyren18-pending	NY-REN-18 antigen	Misc		664.524	521.425	-1.27444	576.648	-1.15239	1.10591	553.112	-1.20143	-1.04255	569.292	-1.16728	1.0918	-1.01292	1.02925	630.598	-1.0538	1.10769	696.665	1.04837	1.22374	1.10477	0.0004	0.6337	2.4e+15	24000000	no	1427	Mus musculus BS4 peptide mRNA, complete cds
aa416454_rc_s_at	Om1-pending	oocyte maturation 1	Misc		443.79	342.021	-1.29755	402.782	-1.10181	1.17765	426.775	-1.03987	1.05957	382.38	-1.1606	1.118	-1.05336	-1.1161	431.626	-1.02818	1.12879	534.417	1.20421	1.39761	1.23815	0.0005	0.9026	3e+15	30000000	no	1968	vc52f04.r1 Knowles Solter mouse 2 cell Mus musculus cDNA clone 778207 3'
Msa.2991.0_s_at	Peg3	paternally expressed 3	Misc		300.005	235.841	-1.27207	241.582	-1.24183	1.02435	218.893	-1.37056	-1.10365	219.952	-1.36396	-1.07224	-1.09834	1.00484	275.66	-1.08831	1.25328	256.042	-1.1717	1.16408	-1.07662	0.0013	0.8734	2.1e+15	21000000	no	1075	U48804 Mus musculus Zn-finger protein Pw1 gene, complete cds
AA183136_s_at	Pex6	peroxisomal biogenesis factor 6	Misc		2717.91	2136.67	-1.27203	2380.84	-1.14158	1.11428	2321.73	-1.17064	-1.02546	2335.61	-1.16368	1.09311	-1.01936	1.00598	2383.88	-1.14012	1.02067	2832.62	1.04221	1.21279	1.18824	0.0005	0.4887	2.1e+15	21000000	no	1073	mt78g05.r1 Soares mouse lymph node NbMLN Mus musculus cDNA clone 636056 5' similar to TR:G1127034 G1127034 PEROXISOME ASSEMBLY FACTOR-2. ;
U44088_s_at	Phlda1	pleckstrin homology-like domain, family A, member 1	Misc		405.026	301.701	-1.34247	292.31	-1.3856	-1.03213	268.239	-1.50994	-1.08974	360.996	-1.12197	1.19654	1.23498	1.3458	429.62	1.06072	1.1901	568.102	1.40263	1.57371	1.32234	0.0001	0.1654	3e+15	30000000	no	1636	Mus musculus TDAG51 (TDAG51) mRNA, complete cds
u96724_s_at	Pps	putative phosphatase	Misc		1914.4	1554.95	-1.23116	1504.44	-1.2725	-1.03358	1474.89	-1.298	-1.02004	1433.79	-1.3352	-1.0845	-1.04927	-1.02866	1683.44	-1.13719	1.17412	1908.08	-1.00331	1.33079	1.13344	0.0002	0.3985	2.2e+15	22000000	no	1192	Mus musculus putative phosphoinositide 5-phosphatase type II mRNA, complete cds.
U20238_s_at	Rasa3	RAS p21 protein activator 3	Misc		450.966	339.902	-1.32675	404.031	-1.11617	1.18867	344.401	-1.30942	-1.17314	352.286	-1.28011	1.03643	-1.14688	1.02289	530.801	1.17703	1.50673	545.154	1.20886	1.54748	1.02704	0.0001	0.1287	2.5e+15	25000000	no	1532	Mus musculus GTPase-activating protein GAPIII mRNA, complete cds
aa174394_f_at	Tc10-pending	ras-like protein	Misc		4242.74	2483.06	-1.70867	2937.05	-1.44456	1.18283	2926.58	-1.44972	-1.00358	2963.46	-1.43168	1.19347	1.00899	1.0126	5081.45	1.19768	1.7147	4992.55	1.17673	1.6847	-1.01781	0.0001	0.0145	2.5e+15	25000000	no	1537	ms68b08.r1 Soares mouse 3NbMS Mus musculus cDNA clone 616695 5'
r75048_rc_at	0610006H08Rik	RIKEN cDNA 0610006H08 gene	Misc		1302.15	992.042	-1.31259	1041.27	-1.25054	1.04962	891.45	-1.46071	-1.16806	892.487	-1.45901	-1.11155	-1.1667	1.00116	1956.57	1.50257	2.19226	2758.47	2.1184	3.09077	1.40986	0.0001	0.0014	3e+15	30000000	no	1676	MDB0958 Mouse brain; Stratagene Mus musculus cDNA 3'end similar to FK506-binding protein 25 (FKBP25) [human].
aa210584_s_at	0610011F06Rik	RIKEN cDNA 0610011F06 gene	Misc		786.43	601.449	-1.30756	629.233	-1.24982	1.04619	621.982	-1.26439	-1.01166	580.892	-1.35383	-1.03539	-1.08322	-1.07074	661.377	-1.18908	1.13855	803.449	1.02164	1.38313	1.21481	0.0001	0.0923	2.1e+15	21000000	no	1076	mu71b01.r1 Soares mouse lymph node NbMLN Mus musculus cDNA clone 644809 5'
aa517191_s_at	0610042C05Rik	RIKEN cDNA 0610042C05 gene	Misc		1395	1147.44	-1.21575	1021.69	-1.36539	-1.12308	1168.97	-1.19336	1.14415	1156.74	-1.20597	1.00811	1.13219	-1.01057	1171.45	-1.19084	1.01271	1490.95	1.06878	1.28892	1.27275	0.0139	1	2.1e+15	21000000	no	1013	vh86b10.r1 Knowles Solter mouse embryonic stem cell Mus musculus cDNA clone 893851 5'
aa265662_s_at	0610043B10Rik	RIKEN cDNA 0610043B10 gene	Misc		5194.28	4241.41	-1.22466	4416.59	-1.17608	1.0413	4869.22	-1.06676	1.10248	4750.78	-1.09335	1.1201	1.07567	-1.02493	6067.25	1.16806	1.27711	7087.32	1.36445	1.49182	1.16813	0.039	1	3e+15	30000000	no	1665	mw14g11.r1 Soares mouse 3NME12 5 Mus musculus cDNA clone 670724 5'
aa597164_s_at	0710007A14Rik	RIKEN cDNA 0710007A14 gene	Misc		1173.45	838.126	-1.40009	862.151	-1.36108	1.02866	848.667	-1.3827	-1.01589	865.324	-1.35609	1.03245	1.00368	1.01963	1004.19	-1.16856	1.16048	1119	-1.04866	1.29316	1.11433	0.0003	0.1747	2.2e+15	22000000	no	1186	vo35h03.r1 Barstead mouse irradiated colon MPLRB7 Mus musculus cDNA clone 1051925 5', mRNA sequence.
Msa.4917.0_s_at	0710007A14Rik	RIKEN cDNA 0710007A14 gene	Misc		164.31	125.924	-1.30484	136.932	-1.19994	1.08742	137.623	-1.19391	1.00505	130.361	-1.26043	1.03523	-1.05041	-1.05571	139.936	-1.17418	1.07345	171.27	1.04235	1.31381	1.22391	0.0026	0.9986	2.2e+15	22000000	no	1227	W10414 ma38h06.r1 Mus musculus cDNA, 5' end
aa285530_s_at	1100001C18Rik	RIKEN cDNA 1100001C18 gene	Misc		1212.14	836.779	-1.44858	886.028	-1.36806	1.05886	895.123	-1.35416	1.01026	966.974	-1.25354	1.15559	1.09136	1.08027	1629.92	1.34466	1.68559	1468.25	1.21128	1.51839	-1.11011	0.0177	1	2.5e+15	25000000	no	1513	vb90b12.r1 Soares mouse 3NbMS Mus musculus cDNA clone 764255 5'
aa688902_at	1110007P09Rik	RIKEN cDNA 1110007P09 gene	Misc		1179.99	892.959	-1.32144	945.414	-1.24812	1.05874	971.927	-1.21407	1.02804	990.009	-1.1919	1.10868	1.04717	1.0186	1196.23	1.01377	1.20831	1240.97	1.05168	1.25349	1.0374	0.002	0.9738	2.5e+15	25000000	no	1493	vs05f06.r1 Barstead mouse irradiated colon MPLRB7 Mus musculus cDNA clone 1137347 5', mRNA sequence.
aa512139_s_at	1110015E22Rik	RIKEN cDNA 1110015E22 gene	Misc		3222.7	2303.15	-1.39926	1660.83	-1.94041	-1.38674	1511.24	-2.13249	-1.09899	1574.58	-2.04671	-1.46271	-1.05478	1.04191	3212.37	-1.00322	2.04015	2883.45	-1.11765	1.83126	-1.11407	0.0009	0.9439	2.2e+15	22000000	no	1200	vj16e01.r1 Barstead mouse irradiated colon MPLRB7 Mus musculus cDNA clone 921912 5'
aa277088_s_at	1110034O24Rik	RIKEN cDNA 1110034O24 gene	Misc		1416.41	1095.05	-1.29347	1054.66	-1.343	-1.03829	1336.04	-1.06016	1.2668	1211.53	-1.16911	1.10637	1.14874	-1.10277	1394.09	-1.01601	1.15069	1489.52	1.05162	1.22945	1.06845	0.0028	0.9999	2.3e+15	23000000	no	1341	vc06g01.r1 Soares mouse lymph node NbMLN Mus musculus cDNA clone 765744 5'
Msa.3458.0_s_at	1190005L05Rik	RIKEN cDNA 1190005L05 gene	Misc		1838.94	1407.38	-1.30664	1348.66	-1.36353	-1.04354	1353.12	-1.35903	1.00331	1431.78	-1.28437	1.01734	1.06163	1.05813	1667.26	-1.10297	1.16446	1764.47	-1.04221	1.23236	1.05831	0.0001	0.0351	2.2e+15	22000000	no	1187	W08109 mb39f11.r1 Mus musculus cDNA, 5' end
aa163805_at	1200009K17Rik	RIKEN cDNA 1200009K17 gene	Misc		2731.54	1585.44	-1.72289	1840.3	-1.48429	1.16075	1715.2	-1.59255	-1.07294	1473.11	-1.85427	-1.07625	-1.24926	-1.16434	2729.09	-1.0009	1.8526	3359.21	1.22979	2.28036	1.23089	0.0001	0.0015	2.2e+15	22000000	no	1130	mr18a08.r1 Soares mouse 3NbMS Mus musculus cDNA clone 597782 5'
Msa.18312.0_s_at	1210001E11Rik	RIKEN cDNA 1210001E11 gene	Misc		1063.64	809.018	-1.31473	879.754	-1.20902	1.08743	884.89	-1.202	1.00584	918.757	-1.15769	1.13565	1.04433	1.03827	967.347	-1.09954	1.05289	1121.28	1.0542	1.22044	1.15913	0.0211	1	2.3e+15	23000000	no	1279	AA008683 mg83e03.r1 Mus musculus cDNA, 5' end
Msa.22049.0_s_at	1500011J06Rik	RIKEN cDNA 1500011J06 gene	Misc		509.515	405.335	-1.25702	396.422	-1.28528	-1.02248	398.948	-1.27714	1.00637	425.723	-1.19682	1.0503	1.07391	1.06711	444.642	-1.1459	1.04444	476.499	-1.06929	1.11927	1.07165	0.0121	1	2.2e+15	22000000	no	1239	AA168900 ms39a08.r1 Mus musculus cDNA, 5' end
aa408110_rc_at	1500035H01Rik	RIKEN cDNA 1500035H01 gene	Misc		2637.9	2179.35	-1.21041	2322.51	-1.1358	1.06569	2185.49	-1.20701	-1.0627	2207.34	-1.19506	1.01284	-1.05218	1.01	2595.13	-1.01648	1.17568	2729.5	1.03472	1.23656	1.05178	0.0002	0.7169	2.4e+15	24000000	no	1435	EST02590 Mouse 7.5 dpc embryo ectoplacental cone cDNA library Mus musculus cDNA clone C0023G02 3'
aa003358_s_at	1810009A16Rik	RIKEN cDNA 1810009A16 gene	Misc		1791.19	1309.81	-1.36751	1547.61	-1.15739	1.18155	1578.67	-1.13462	1.02007	1295.02	-1.38313	-1.01142	-1.19505	-1.21903	2200.9	1.22874	1.69951	2471.39	1.37975	1.90838	1.1229	0.0002	0.4384	3e+15	30000000	no	1583	mg49h01.r1 Soares mouse embryo NbME13.5 14.5 Mus musculus cDNA clone 427153 5'.
aa221260_s_at	1810045K06Rik	RIKEN cDNA 1810045K06 gene	Misc		1913.59	1444.71	-1.32455	1563.7	-1.22376	1.08237	1632.65	-1.17208	1.04409	1442.38	-1.32669	-1.00161	-1.08411	-1.13191	2752.88	1.43859	1.90857	3009.8	1.57285	2.08669	1.09333	0.0001	0.0157	3e+15	30000000	no	1680	mw11h04.r1 Soares mouse 3NME12 5 Mus musculus cDNA clone 670423 5'
AA204488_s_at	2010004M01Rik	RIKEN cDNA 2010004M01 gene	Misc		1015.4	714.605	-1.42093	695.626	-1.4597	-1.02728	699.502	-1.45161	1.00557	659.568	-1.5395	-1.08344	-1.05467	-1.06055	1009.79	-1.00556	1.53098	1168.21	1.15049	1.77118	1.15689	0.0001	0.0086	2.4e+15	24000000	no	1386	mu32h11.r1 Soares 2NbMT Mus musculus cDNA clone 641157 5'
AA396788_s_at	2010005I16Rik	RIKEN cDNA 2010005I16 gene	Misc		197.877	156.151	-1.26721	178.999	-1.10546	1.14632	172.683	-1.14589	-1.03657	169.12	-1.17004	1.08305	-1.05841	-1.02107	202.695	1.02435	1.19853	231.177	1.16829	1.36694	1.14052	0.0009	0.9227	2.5e+15	25000000	no	1519	vb28f12.r1 Soares mouse lymph node NbMLN Mus musculus cDNA clone 750287 5'
c78378_rc_at	2300006M17Rik	RIKEN cDNA 2300006M17 gene	Misc		914.449	688.183	-1.32879	798.145	-1.14572	1.15979	718.002	-1.2736	-1.11162	679.992	-1.34479	-1.01205	-1.17376	-1.0559	840.11	-1.08849	1.23547	1042.44	1.13997	1.53302	1.24084	0.0002	0.3837	2.4e+15	24000000	no	1430	Mouse 3.5-dpc blastocyst cDNA Mus musculus cDNA clone J0047F03 3', mRNA sequence.
aa260798_s_at	2310009N05Rik	RIKEN cDNA 2310009N05 gene	Misc		838.986	663.03	-1.26538	680.868	-1.23223	1.0269	683.361	-1.22773	1.00366	701.483	-1.19602	1.058	1.03028	1.02652	1430.7	1.70528	2.03954	1365.26	1.62728	1.94625	-1.04793	0.0001	0.0008	3e+15	30000000	no	1621	va02c01.r1 Soares mouse lymph node NbMLN Mus musculus cDNA clone 721728 5'
aa238264_s_at	2310037I24Rik	RIKEN cDNA 2310037I24 gene	Misc		1276.91	1060.58	-1.20397	1233.18	-1.03546	1.16274	1265.4	-1.0091	1.02612	1208.32	-1.05677	1.13929	-1.02058	-1.04724	1371.65	1.0742	1.13518	1627.73	1.27474	1.34711	1.18669	0.0011	0.9343	3e+15	30000000	no	1797	mx15b01.r1 Soares mouse NML Mus musculus cDNA clone 680233 5'
c79593_rc_s_at	2310038G18Rik	RIKEN cDNA 2310038G18 gene	Misc		1186.1	911.112	-1.30182	882.348	-1.34426	-1.0326	921.208	-1.28755	1.04404	967.714	-1.22568	1.06212	1.09675	1.05048	1275.42	1.0753	1.31797	1417.94	1.19546	1.46525	1.11174	0.0001	0.0014	2.5e+15	25000000	no	1551	Mouse 3.5-dpc blastocyst cDNA Mus musculus cDNA clone J0068G06 3', mRNA sequence.
W41417_at	2310079H06Rik	RIKEN cDNA 2310079H06 gene	Misc		293.902	224.214	-1.31081	265.985	-1.10496	1.1863	234.562	-1.25298	-1.13397	266.689	-1.10204	1.18944	1.00265	1.13697	324.727	1.10488	1.21762	363.235	1.23591	1.36202	1.11859	0.0028	0.9927	3e+15	30000000	no	1574	mc48f01.r1 Soares mouse p3NMF19.5 Mus musculus cDNA clone 351769 5', mRNA sequence.
AA673499_rc_at	2510042P03Rik	RIKEN cDNA 2510042P03 gene	Misc		803.453	639.412	-1.25655	629.107	-1.27713	-1.01638	625.242	-1.28503	-1.00618	565.834	-1.41994	-1.13003	-1.11182	-1.10499	837.992	1.04299	1.48099	886.424	1.10327	1.56658	1.0578	0.0029	0.9957	2.5e+15	25000000	no	1496	vp49g07.r1 Knowles Solter mouse 2 cell Mus musculus cDNA clone 1080060 3', mRNA sequence.
w71676_at	2610100K07Rik	RIKEN cDNA 2610100K07 gene	Misc		4235.75	3465.1	-1.2224	3830.41	-1.10582	1.10542	3763.8	-1.12539	-1.0177	3807.1	-1.11259	1.0987	-1.00612	1.0115	4181.89	-1.01288	1.09845	5043.87	1.19079	1.32486	1.20612	0.0001	0.0187	2.5e+15	25000000	no	1499	me34h02.r1 Soares mouse embryo NbME13.5 14.5 Mus musculus cDNA clone 389427 5', mRNA sequence.
aa413744_f_at	2610202O07Rik	RIKEN cDNA 2610202O07 gene	Misc		223.717	156.722	-1.42748	164.433	-1.36054	1.0492	177.182	-1.26264	1.07754	177.185	-1.26262	1.13057	1.07756	1.00002	214.533	-1.04281	1.21078	264.303	1.18142	1.49168	1.232	0.0003	0.634	2.5e+15	25000000	no	1520	vc57c10.s1 Knowles Solter mouse 2 cell Mus musculus cDNA clone 778674 5'
aa413744_i_at	2610202O07Rik	RIKEN cDNA 2610202O07 gene	Misc		465.753	336.361	-1.38468	382.463	-1.21777	1.13706	386.063	-1.20642	1.00941	388.178	-1.19985	1.15405	1.01494	1.00548	445.935	-1.04444	1.14879	544.972	1.17009	1.40392	1.22209	0.0002	0.4095	2.5e+15	25000000	no	1521	vc57c10.s1 Knowles Solter mouse 2 cell Mus musculus cDNA clone 778674 5'
Msa.4067.0_s_at	2610510E10Rik	RIKEN cDNA 2610510E10 gene	Misc		842.106	639.454	-1.31691	789.228	-1.067	1.23422	829.109	-1.01568	1.05053	771.785	-1.09111	1.20694	-1.0226	-1.07428	847.275	1.00614	1.09781	1054.94	1.25274	1.36688	1.24509	0.0001	0.0394	3e+15	30000000	no	1840	AA003876 mg79c01.r1 Mus musculus cDNA, 5' end
aa407828_rc_at	2700023B17Rik	RIKEN cDNA 2700023B17 gene	Misc		2376.91	1640.38	-1.449	2023.17	-1.17485	1.23336	2062.01	-1.15271	1.0192	1984.99	-1.19744	1.21008	-1.01923	-1.0388	2278.86	-1.04302	1.14805	2511.02	1.05642	1.265	1.10187	0.0174	1	2.3e+15	23000000	no	1298	EST02460 Mouse 7.5 dpc embryo ectoplacental cone cDNA library Mus musculus cDNA clone C0022B03 3', mRNA sequence.
aa466028_s_at	2700027J02Rik	RIKEN cDNA 2700027J02 gene	Misc		1165.63	952.984	-1.22314	923.031	-1.26283	-1.03245	999.315	-1.16643	1.08265	930.233	-1.25305	-1.02446	1.0078	-1.07426	1154.87	-1.00931	1.24149	1097.23	-1.06233	1.17953	-1.05253	0.0109	1	2.3e+15	23000000	no	1289	ve03e03.r1 Soares mouse NbMH Mus musculus cDNA clone 809020 5' similar to SW:D111_ARATH P42698 DNA-DAMAGE-REPAIR/TOLERATION PROTEIN DRT111 PRECURSOR. ;
Msa.42799.0_s_at	2700029C06Rik	RIKEN cDNA 2700029C06 gene	Misc		149.793	118.705	-1.26188	134.622	-1.11269	1.13409	120.505	-1.24304	-1.11715	130.339	-1.14926	1.098	-1.03286	1.0816	145.838	-1.02712	1.11892	139.51	-1.0737	1.07037	-1.04536	0.0037	0.9998	2.2e+15	22000000	no	1222	AA169961 ms48c08.r1 Mus musculus cDNA, 5' end
aa711217_s_at	2700033I16Rik	RIKEN cDNA 2700033I16 gene	Misc		5638.12	4220.8	-1.3358	4058.06	-1.38936	-1.0401	4174.71	-1.35054	1.02875	3811.11	-1.47939	-1.1075	-1.0648	-1.09541	5220.03	-1.08009	1.36969	5485.15	-1.02789	1.43925	1.05079	0.0006	0.9119	2.2e+15	22000000	no	1116	vt70b10.r2 Barstead mouse irradiated colon MPLRB7 Mus musculus cDNA clone 1176475 5' similar to SW:NB2M_BOVIN Q02365 NADH-UBIQUINONE OXIDOREDUCTASE B12 SUBUNIT ;, mRNA sequence.
aa199273_s_at	2810422J05Rik	RIKEN cDNA 2810422J05 gene	Misc		1223.98	1008.6	-1.21355	1022.75	-1.19675	1.01403	955.849	-1.28052	-1.06999	925.43	-1.32261	-1.08987	-1.10517	-1.03287	1157.81	-1.05715	1.2511	1308.02	1.06866	1.41342	1.12974	0.0127	1	2.5e+15	25000000	no	1495	mv44f02.r1 Soares mouse 3NME12 5 Mus musculus cDNA clone 657915 5'
aa682062_rc_s_at	2810477H02Rik	RIKEN cDNA 2810477H02 gene	Misc		724.594	577.468	-1.25478	654.4	-1.10727	1.13322	655.414	-1.10555	1.00155	633.537	-1.14373	1.09709	-1.03293	-1.03453	772.156	1.06564	1.2188	990.773	1.36735	1.56388	1.28313	0.0001	0.2179	3e+15	30000000	no	1841	vu13d04.s1 Barstead mouse myotubes MPLRB5 Mus musculus cDNA clone 1180519 3', mRNA sequence.
Msa.26163.0_s_at	2810477H02Rik	RIKEN cDNA 2810477H02 gene	Misc		647.13	518.275	-1.24862	589.547	-1.09767	1.13752	613.872	-1.05418	1.04126	635.775	-1.01786	1.22671	1.07841	1.03568	720.92	1.11403	1.13392	849.911	1.31335	1.33681	1.17893	0.0001	0.0046	3e+15	30000000	no	1855	AA061707 ml34e02.r1 Mus musculus cDNA, 5' end
aa030551_s_at	2900009G18Rik	RIKEN cDNA 2900009G18 gene	Misc		2211.88	1627.65	-1.35895	1777.81	-1.24416	1.09226	2012.27	-1.0992	1.13188	2031.99	-1.08853	1.24842	1.14297	1.0098	2709.48	1.22496	1.33341	3447.95	1.55883	1.69684	1.27255	0.0001	0.0008	3e+15	30000000	no	1701	mi26a09.r1 Soares mouse embryo NbME13.5 14.5 Mus musculus cDNA clone 464632 5'
aa608160_s_at	3110001K13Rik	RIKEN cDNA 3110001K13 gene	Misc		344.277	264.264	-1.30278	285.217	-1.20707	1.07929	301.179	-1.1431	1.05596	291.297	-1.18188	1.10229	1.02132	-1.03392	435.442	1.2648	1.49484	472.084	1.37123	1.62063	1.08415	0.0001	0.187	3e+15	30000000	no	1960	vm81d05.r1 Knowles Solter mouse blastocyst B1 Mus musculus cDNA clone 1004649 5' similar to SW:L130_HUMAN P42704 130 KD LEUCINE-RICH PROTEIN ;, mRNA sequence.
aa265879_s_at	3110004L20Rik	RIKEN cDNA 3110004L20 gene	Misc		1012.59	688.549	-1.47061	786.662	-1.2872	1.14249	833.938	-1.21423	1.0601	900.534	-1.12443	1.30787	1.14475	1.07986	885.56	-1.14344	-1.01691	1058.8	1.04564	1.17575	1.19563	0.024	1	2.5e+15	25000000	no	1516	mz70h11.r1 Soares mouse lymph node NbMLN Mus musculus cDNA clone 718821 5'
w41121_s_at	3110043O21Rik	RIKEN cDNA 3110043O21 gene	Misc		215.926	170.977	-1.26289	191.637	-1.12674	1.12084	183.922	-1.174	-1.04195	204.091	-1.05799	1.19367	1.06498	1.10966	222.955	1.03256	1.09243	264.47	1.22482	1.29585	1.1862	0.0021	0.9835	3e+15	30000000	no	1573	mc38a01.r1 Soares mouse p3NMF19.5 Mus musculus cDNA clone 350760 5', mRNA sequence.
AA231435_at	3110054G10Rik	RIKEN cDNA 3110054G10 gene	Misc		715.593	514.667	-1.3904	505.083	-1.41678	-1.01897	539.134	-1.3273	1.06742	471.991	-1.51611	-1.09042	-1.07011	-1.14226	742.166	1.03714	1.57242	948.509	1.32549	2.00959	1.27803	0.0001	0.0494	2.5e+15	25000000	no	1503	mw37e12.r1 Soares mouse 3NME12 5 Mus musculus cDNA clone 672910 5'
aa408566_rc_s_at	3110065C23Rik	RIKEN cDNA 3110065C23 gene	Misc		409.281	321.43	-1.27331	369.912	-1.10643	1.15083	397.129	-1.0306	1.07358	368.966	-1.10927	1.14789	-1.00256	-1.07633	404.235	-1.01248	1.09559	447.414	1.09317	1.21262	1.10682	0.0212	1	2.3e+15	23000000	no	1312	EST03047 Mouse 7.5 dpc embryo ectoplacental cone cDNA library Mus musculus cDNA clone C0030B09 3'
aa544755_s_at	3300001P08Rik	RIKEN cDNA 3300001P08 gene	Misc		1028.54	597.41	-1.72166	717.212	-1.43407	1.20054	700.901	-1.46745	-1.02327	675.729	-1.52211	1.1311	-1.06139	-1.03725	759.995	-1.35334	1.1247	1048.92	1.01982	1.55228	1.38016	0.0001	0.0205	2.2e+15	22000000	no	1252	vj68a12.r1 Knowles Solter mouse blastocyst B1 Mus musculus cDNA clone 934174 5'
Msa.5559.0_s_at	4432417F03Rik	RIKEN cDNA 4432417F03 gene	Misc		369.984	299.745	-1.23433	307.494	-1.20322	1.02585	303.027	-1.22096	-1.01474	264.405	-1.39931	-1.13366	-1.16297	-1.14607	316.416	-1.16929	1.19671	367.06	-1.00797	1.38825	1.16005	0.0003	0.7006	2.2e+15	22000000	no	1128	W11621 ma92h03.r1 Mus musculus cDNA, 5' end
AA175643_at	4921518A06Rik	RIKEN cDNA 4921518A06 gene	Misc		812.408	654.389	-1.24148	716.516	-1.13383	1.09494	695.195	-1.1686	-1.03067	712.341	-1.14048	1.08856	-1.00586	1.02466	721.565	-1.1259	1.01295	898.256	1.10567	1.26099	1.24487	0.0129	1	2.3e+15	23000000	no	1293	ms93h07.r1 Soares mouse 3NbMS Mus musculus cDNA clone 619165 5'
aa607988_at	4921519L13Rik	RIKEN cDNA 4921519L13 gene	Misc		604.316	468.391	-1.2902	473.751	-1.2756	1.01144	501.981	-1.20386	1.05959	506.072	-1.19413	1.08045	1.06822	1.00815	489.828	-1.23373	-1.03316	543.936	-1.11101	1.07482	1.11046	0.0254	1	2.1e+15	21000000	no	1053	vm41g05.r1 Knowles Solter mouse blastocyst B1 Mus musculus cDNA clone 992792 5', mRNA sequence.
AA691628_at	4930429H24Rik	RIKEN cDNA 4930429H24 gene	Misc		372.474	288.536	-1.29091	301.475	-1.23551	1.04484	315.919	-1.17902	1.04791	319.988	-1.16402	1.10901	1.06141	1.01288	439.691	1.18046	1.37408	591.037	1.58679	1.84706	1.34421	0.0002	0.1076	3e+15	30000000	no	1659	vs16h01.r1 Barstead mouse irradiated colon MPLRB7 Mus musculus cDNA clone 1138417 5', mRNA sequence.
AA267611_at	4932431F02Rik	RIKEN cDNA 4932431F02 gene	Misc		1052.61	857.673	-1.22729	864.205	-1.21801	1.00762	897.012	-1.17347	1.03796	901.004	-1.16827	1.05052	1.04258	1.00445	970.776	-1.0843	1.07744	979.556	-1.07458	1.08718	1.00905	0.0139	1	2.1e+15	21000000	no	1014	mz94d09.r1 Soares mouse lymph node NbMLN Mus musculus cDNA clone 721073 5'
aa122778_s_at	5133400A03Rik	RIKEN cDNA 5133400A03 gene	Misc		2247.59	1105.08	-2.03386	1382.61	-1.62562	1.25113	1404.62	-1.60014	1.01592	1264.09	-1.77803	1.14389	-1.09376	-1.11117	1822.39	-1.23332	1.44166	2810.19	1.25031	2.22309	1.54204	0.0001	0.0004	2.4e+15	24000000	no	1458	mr03h11.r1 Soares mouse 3NbMS Mus musculus cDNA clone 596421 5'
R75501_rc_s_at	5530400K14Rik	RIKEN cDNA 5530400K14 gene	Misc		636.446	500.053	-1.27276	484.236	-1.31433	-1.03266	489.707	-1.29965	1.0113	491.022	-1.29616	-1.01839	1.01401	1.00269	613.217	-1.03788	1.24886	684.727	1.07586	1.39449	1.11662	0.0036	0.9987	2.3e+15	23000000	no	1303	MDB0700 Mouse brain; Stratagene Mus musculus cDNA 3'end.
aa270043_s_at	5730453I16Rik	RIKEN cDNA 5730453I16 gene	Misc		1141.78	879.423	-1.29833	1021.03	-1.11827	1.16102	1014.82	-1.12511	-1.00611	1028.38	-1.11027	1.16938	1.0072	1.01336	999.949	-1.14184	-1.02843	1257.23	1.10111	1.22253	1.25729	0.0001	0.211	2.4e+15	24000000	no	1405	va58f04.r1 Soares mouse 3NME12 5 Mus musculus cDNA clone 735583 5'
c81206_rc_at	5730599O09Rik	RIKEN cDNA 5730599O09 gene	Misc		670.113	409.104	-1.638	426.154	-1.57247	1.04167	448.363	-1.49458	1.05212	480.346	-1.39506	1.17414	1.12717	1.07133	528.079	-1.26896	1.09937	740.781	1.10546	1.54218	1.40279	0.0006	0.9361	2.3e+15	23000000	no	1297	Mouse 3.5-dpc blastocyst cDNA Mus musculus cDNA clone J0095G10 3', mRNA sequence.
Msa.19360.0_s_at	6230400O18Rik	RIKEN cDNA 6230400O18 gene	Misc		472.133	367.069	-1.28622	383.796	-1.23017	1.04557	389.152	-1.21324	1.01396	375.878	-1.25608	1.024	-1.02107	-1.03532	443.867	-1.06368	1.18088	511.002	1.08233	1.35949	1.15125	0.0001	0.6449	2.3e+15	23000000	no	1350	AA120290 mn16c06.r1 Mus musculus cDNA, 5' end
AA269614_s_at	6230425C21Rik	RIKEN cDNA 6230425C21 gene	Misc		1489.45	1157.33	-1.28697	1126.89	-1.32174	-1.02701	1205.51	-1.23553	1.06977	1069.85	-1.39221	-1.08177	-1.05332	-1.12681	1157.64	-1.28663	1.08206	1447.33	-1.0291	1.35283	1.25024	0.0333	1	2.1e+15	21000000	no	1050	va61h08.r1 Soares mouse 3NME12 5 Mus musculus cDNA clone 735903 5'
AA711908_g_at	6330503C17Rik	RIKEN cDNA 6330503C17 gene	Misc		792.657	566.463	-1.39931	664.282	-1.19325	1.17268	680.278	-1.16519	1.02408	622.491	-1.27336	1.09891	-1.06714	-1.09283	640.959	-1.23667	1.02967	790.155	-1.00317	1.26934	1.23277	0.0001	0.0202	2.2e+15	22000000	no	1121	vu59e03.r1 Soares mouse mammary gland NbMMG Mus musculus cDNA clone 1195708 5', mRNA sequence.
AA237797_f_at	6720463E02Rik	RIKEN cDNA 6720463E02 gene	Misc		6506.95	5374.25	-1.21076	6123.28	-1.06266	1.13937	6005.76	-1.08345	-1.01957	5831.65	-1.1158	1.08511	-1.05001	-1.02986	6829.2	1.04952	1.17106	7893.69	1.21312	1.3536	1.15587	0.016	1	3e+15	30000000	no	1571	mx14e11.r1 Soares mouse NML Mus musculus cDNA clone 680204 5'
Msa.6157.0_s_at	8430421I07Rik	RIKEN cDNA 8430421I07 gene	Misc		777.638	477.251	-1.62941	752.175	-1.03385	1.57606	791.449	1.01776	1.05221	737.6	-1.05428	1.54552	-1.01976	-1.07301	807.753	1.03873	1.09511	1083.75	1.39364	1.46929	1.34168	0.0001	0.142	3e+15	30000000	no	1770	AA024288 mh91g06.r1 Mus musculus cDNA, 5' end
AA209562_s_at	9030612M13Rik	RIKEN cDNA 9030612M13 gene	Misc		476.573	339.953	-1.40188	386.08	-1.23439	1.13569	385.164	-1.23733	-1.00238	353.377	-1.34863	1.03949	-1.09255	-1.08995	421.966	-1.12941	1.1941	508.59	1.06718	1.43923	1.20529	0.0019	0.9559	2.3e+15	23000000	no	1349	mu71h06.r1 Soares mouse lymph node NbMLN Mus musculus cDNA clone 644891 5'
aa407778_rc_at	9130023P14Rik	RIKEN cDNA 9130023P14 gene	Misc		209.069	163.762	-1.27667	161.922	-1.29117	-1.01136	169.113	-1.23627	1.04441	173.337	-1.20614	1.05847	1.0705	1.02498	229.283	1.09668	1.32276	294.933	1.4107	1.7015	1.28633	0.0001	0.0044	3e+15	30000000	no	1699	EST02358 Mouse 7.5 dpc embryo ectoplacental cone cDNA library Mus musculus cDNA clone C0020D10 3'
aa273430_s_at	9430010O03Rik	RIKEN cDNA 9430010O03 gene	Misc		1542.9	1221.92	-1.26268	1132.83	-1.36199	-1.07864	1275.3	-1.20984	1.12576	1303.91	-1.18329	1.06709	1.15101	1.02243	1302.62	-1.18446	-1.00099	2074.76	1.34471	1.59119	1.59276	0.0037	0.9998	2.3e+15	23000000	no	1343	vb97h12.r1 Soares mouse lymph node NbMLN Mus musculus cDNA clone 764999 5'
w58861_s_at	B230113M03Rik	RIKEN cDNA B230113M03 gene	Misc		691.179	566.11	-1.22093	607.649	-1.13746	1.07338	618.289	-1.11789	1.01751	618.202	-1.11805	1.09202	1.01737	-1.00014	740.616	1.07153	1.19802	737.199	1.06658	1.19249	-1.00464	0.0004	0.745	2.5e+15	25000000	no	1508	md74f07.r1 Soares mouse embryo NbME13.5 14.5 Mus musculus cDNA clone 374149 5', mRNA sequence.
w64108_s_at	B230333E16Rik	RIKEN cDNA B230333E16 gene	Misc		1703.02	1365.48	-1.24719	1534.93	-1.10951	1.1241	1541.63	-1.10469	1.00436	1587.05	-1.07307	1.16227	1.03395	1.02946	1631.56	-1.0438	1.02804	1965.16	1.15393	1.23825	1.20447	0.0001	0.0599	2.4e+15	24000000	no	1470	md76c07.r1 Soares mouse embryo NbME13.5 14.5 Mus musculus cDNA clone 374316 5', mRNA sequence.
C77662_rc_at	C030034J04Rik	RIKEN cDNA C030034J04 gene	Misc		170.066	134.624	-1.26327	143.115	-1.18831	1.06307	149.461	-1.13786	1.04434	145.215	-1.17113	1.07867	1.01467	-1.02924	146.183	-1.16337	1.00667	154.117	-1.10349	1.0613	1.05427	0.038	1	2.2e+15	22000000	no	1119	Mouse 3.5-dpc blastocyst cDNA Mus musculus cDNA clone J0035F08 3', mRNA sequence.
AA521958_at	C030048H19Rik	RIKEN cDNA C030048H19 gene	Misc		704.838	571.609	-1.23308	583.48	-1.20799	1.02077	629.179	-1.12025	1.07832	542.297	-1.29973	-1.05405	-1.07594	-1.16021	604.379	-1.16622	1.11448	732.952	1.03989	1.35157	1.21273	0.0001	0.3721	2.2e+15	22000000	no	1176	vi25c07.r1 Barstead mouse irradiated colon MPLRB7 Mus musculus cDNA clone 904812 5'
aa285607_s_at	C530002L11Rik	RIKEN cDNA C530002L11 gene	Misc		1419.7	879.115	-1.61492	835.451	-1.69932	-1.05226	819.58	-1.73223	-1.01936	923.702	-1.53697	1.05072	1.10563	1.12704	1222.45	-1.16135	1.32343	1582.15	1.11443	1.71284	1.29425	0.0003	0.5382	2.3e+15	23000000	no	1299	vb82c09.r1 Soares mouse 3NME12 5 Mus musculus cDNA clone 763504 5' similar to gb:M37583 HISTONE H2A.Z (HUMAN);
aa220788_s_at	D430019H16Rik	RIKEN cDNA D430019H16 gene	Misc		516.905	396.992	-1.30205	437.575	-1.18129	1.10223	406.739	-1.27085	-1.07581	418.793	-1.23427	1.05492	-1.04485	1.02964	599.706	1.16019	1.43199	836.504	1.61829	1.99742	1.39486	0.0001	0.0004	3e+15	30000000	no	1698	mv69f04.r1 Soares mouse 3NME12 5 Mus musculus cDNA clone 660319 5'
aa163256_s_at	Rbmx	RNA binding motif protein, X chromosome	Misc		313.178	230.842	-1.35668	263.331	-1.18929	1.14074	267.728	-1.16976	1.0167	270.363	-1.15836	1.1712	1.0267	1.00984	283.283	-1.10553	1.04779	362.374	1.15709	1.34032	1.27919	0.0004	0.3616	2.5e+15	25000000	no	1522	mt68e07.r1 Soares mouse lymph node NbMLN Mus musculus cDNA clone 635076 5'
X75316_s_at	Rnpc1	RNA-binding region (RNP1, RRM) containing 1	Misc		352.356	281.663	-1.25099	294.892	-1.19486	1.04697	308.341	-1.14275	1.0456	304.6	-1.15678	1.08143	1.03292	-1.01228	374.549	1.06298	1.22964	463.667	1.3159	1.52222	1.23793	0.0001	0.0005	3e+15	30000000	no	1702	M.musculus seb4 mRNA.
X84037_s_at	Selel	selectin, endothelial cell, ligand	Misc		3802.15	3155.76	-1.20483	3649.26	-1.0419	1.15638	3535.69	-1.07536	-1.03212	3223.43	-1.17954	1.02144	-1.13211	-1.09687	4326.57	1.13793	1.34223	4355.72	1.14559	1.35127	1.00674	0.0028	0.9958	3e+15	30000000	no	1584	M.musculus mRNA for E-selectin ligand-1.
aa174677_s_at	Srpk2	serine/arginine-rich protein specific kinase 2	Misc		1130.16	920.128	-1.22826	891.189	-1.26815	-1.03247	957.931	-1.17979	1.07489	864.474	-1.30733	-1.06438	-1.0309	-1.10811	1228.56	1.08707	1.42117	1219.43	1.07899	1.41061	-1.00749	0.0149	1	2.5e+15	25000000	no	1543	ms73g04.r1 Soares mouse 3NbMS Mus musculus cDNA clone 617238 5'
c77070_rc_at	Setdb1	SET domain, bifurcated 1	Misc		109.332	91.089	-1.20027	89.5565	-1.22081	-1.01711	92.6937	-1.17949	1.03503	92.9186	-1.17664	1.02009	1.03754	1.00243	99.2766	-1.10128	1.06843	96.1287	-1.13735	1.03455	-1.03275	0.02	1	2.1e+15	21000000	no	1039	Mouse 3.5-dpc blastocyst cDNA Mus musculus cDNA clone J0025F02 3', mRNA sequence.
Msa.37527.0_s_at	LOC218397	similar to Ras GTPase-activating protein 1 (GTPase-activating protein) (GAP) (Ras p21 protein activator) (p120GAP) (RasGAP)	Misc		129.961	104.761	-1.24055	123.507	-1.05226	1.17894	122.886	-1.05758	-1.00506	124.061	-1.04756	1.18423	1.00449	1.00957	179.705	1.38276	1.44852	179.278	1.37947	1.44507	-1.00238	0.0002	0.3665	3e+15	30000000	no	1619	AA138791 mr02c08.r1 Mus musculus cDNA, 5' end
w53565_at	Ski	Sloan-Kettering viral oncogene homolog	Misc		1417.19	1119.8	-1.26557	1341.03	-1.05679	1.19756	1227.88	-1.15418	-1.09215	1189.36	-1.19155	1.06212	-1.12752	-1.03239	1378.91	-1.02776	1.15937	2128.24	1.50173	1.78939	1.54342	0.0001	0.1042	3e+15	30000000	no	1839	md15f01.r1 Soares mouse embryo NbME13.5 14.5 Mus musculus cDNA clone 368473 5', mRNA sequence.
aa250241_g_at	Smt3ip1-pending	smt3-specific isopeptidase 1	Misc		2157.73	1710.87	-1.26119	1743.11	-1.23786	1.01885	1775.09	-1.21556	1.01835	1778.42	-1.21329	1.03948	1.02025	1.00187	1966.63	-1.09717	1.10583	2498.55	1.15795	1.40493	1.27047	0.0001	0.0004	2.4e+15	24000000	no	1451	mz61f08.r1 Soares mouse lymph node NbMLN Mus musculus cDNA clone 717927 5'
Msa.17539.0_s_at	Son	Son cell proliferation protein	Misc		645.985	516.117	-1.25163	456.959	-1.41366	-1.12946	442.506	-1.45983	-1.03266	446.668	-1.44623	-1.15548	-1.02304	1.00941	569.957	-1.13339	1.27602	603.343	-1.07068	1.35076	1.05858	0.0001	0.0612	2.2e+15	22000000	no	1240	AA068302 mm62a09.r1 Mus musculus cDNA, 5' end
U27014_s_at	Sdh1	sorbitol dehydrogenase 1	Misc		684.517	536.348	-1.27626	621.306	-1.10174	1.1584	530.02	-1.29149	-1.17223	530.237	-1.29097	-1.01153	-1.17175	1.00041	756.264	1.10481	1.42628	1056.44	1.54333	1.99239	1.39692	0.0047	0.9998	2.5e+15	25000000	no	1524	Mus musculus sorbitol dehydrogenase precursor mRNA
aa274662_s_at	Sca2	spinocerebellar ataxia 2 homolog (human)	Misc		972.491	616.184	-1.57825	742.026	-1.31059	1.20423	747.254	-1.30142	1.00705	696.571	-1.39611	1.13046	-1.06526	-1.07276	838.759	-1.15944	1.20413	813.328	-1.19569	1.16762	-1.03127	0.0004	0.4351	2.2e+15	22000000	no	1245	vb08f03.r1 Soares mouse NML Mus musculus cDNA clone 748349 5'
aa461826_s_at	Stag2	stromal antigen 2	Misc		820.83	568.389	-1.44413	642.66	-1.27724	1.13067	640.531	-1.28148	-1.00332	608.485	-1.34897	1.07054	-1.05616	-1.05267	658.57	-1.24638	1.08231	742.714	-1.10518	1.22059	1.12777	0.0008	0.7868	2.2e+15	22000000	no	1196	vf95c04.r1 Soares mouse mammary gland NbMMG Mus musculus cDNA clone 851526 5'
w30290_s_at	Ssrp1	structure specific recognition protein 1	Misc		2293.13	1852.51	-1.23785	1940.48	-1.18174	1.04748	2055.88	-1.1154	1.05947	2096.11	-1.09399	1.1315	1.08021	1.01957	2081.59	-1.10163	-1.00698	2618.85	1.14204	1.24938	1.2581	0.0055	0.9999	2.3e+15	23000000	no	1331	mc27c02.r1 Soares mouse p3NMF19.5 Mus musculus cDNA clone 349730 5', mRNA sequence.
m60798_f_at		superoxide dismutase 1, soluble	Misc		1025.56	827.621	-1.23916	1079.58	1.05268	1.30444	1031.64	1.00593	-1.04647	996.701	-1.02895	1.2043	-1.08316	-1.03505	1271.23	1.23955	1.27543	2748.66	2.68016	2.75776	2.16221	0.0002	0.0187	3e+15	30000000	no	1813	Mouse Cu-Zn superoxidase dismutase (SOD-1) gene
Msa.586.0_f_at	Sod1	superoxide dismutase 1, soluble	Misc		1011.49	699.159	-1.44672	900.346	-1.12344	1.28776	922.417	-1.09656	1.02451	898.14	-1.1262	1.2846	-1.00246	-1.02703	1137.9	1.12498	1.26695	2675.66	2.64528	2.97911	2.3514	0.0002	0.0497	3e+15	30000000	no	1814	M60798 Mouse Cu-Zn superoxidase dismutase (SOD-1) gene
w12878_g_at	Supt5h	suppressor of Ty 5 homolog (S. cerevisiae)	Misc		1980.04	1552.44	-1.27544	1760.8	-1.12451	1.13421	1792.65	-1.10453	1.01809	1860.7	-1.06413	1.19857	1.05674	1.03796	2004.07	1.01214	1.07705	2460.11	1.24245	1.32214	1.22756	0.0004	0.7143	3e+15	30000000	no	1579	ma72h09.r1 Soares mouse p3NMF19.5 Mus musculus cDNA clone 316289 5', mRNA sequence.
X93357_s_at	Ss18	synovial sarcoma translocation, Chromosome 18	Misc		599.536	466.226	-1.28593	523.133	-1.14605	1.12206	510.749	-1.17383	-1.02425	580.705	-1.03243	1.24554	1.11005	1.13697	645.108	1.07601	1.11091	769.676	1.28379	1.32542	1.1931	0.001	0.7893	3e+15	30000000	no	1572	M.musculus mRNA for SYT.
aa000380_s_at	Tardbp	TAR DNA binding protein	Misc		2104.89	1538.51	-1.36813	1849.82	-1.13789	1.20234	1707.25	-1.23291	-1.08351	1656.37	-1.27078	1.07661	-1.11679	-1.03072	1810.49	-1.16261	1.09305	2228.04	1.05851	1.34513	1.23063	0.0071	0.9999	2.3e+15	23000000	no	1316	mg24e05.r1 Soares mouse embryo NbME13.5 14.5 Mus musculus cDNA clone 424736 5'.
aa543734_s_at	Tbx3	T-box 3	Misc		496.084	352.996	-1.40535	391.495	-1.26715	1.10907	405.443	-1.22356	1.03563	399.762	-1.24095	1.13248	1.02111	-1.01421	525.258	1.05881	1.31393	670.166	1.35091	1.67641	1.27588	0.0001	0.027	2.5e+15	25000000	no	1541	vk26d06.r1 Soares mouse mammary gland NbMMG Mus musculus cDNA clone 947723 5'
Msa.33720.0_s_at	Tcirg1	T-cell, immune regulator 1	Misc		470.619	379.03	-1.24164	412.338	-1.14134	1.08788	431.03	-1.09185	1.04533	401.715	-1.17152	1.05985	-1.02644	-1.07297	434.004	-1.08437	1.08038	488.633	1.03828	1.21637	1.12587	0.0278	1	2.3e+15	23000000	no	1276	AA114648 mn04b05.r1 Mus musculus cDNA, 5' end
d83596_s_at	Tead2	TEA domain family member 2	Misc		758.863	558.516	-1.35871	497.02	-1.52683	-1.12373	514.862	-1.47392	1.0359	620.582	-1.22283	1.11113	1.2486	1.20534	926.966	1.22152	1.4937	1051.03	1.38501	1.69362	1.13384	0.0001	0.0957	3e+15	30000000	no	1645	House mouse; Musculus domesticus DNA for embryonic TEA domain-containing factor (ETF)
Z31300_s_at	Tmpo	thymopoietin	Misc		486.943	384.545	-1.26628	423.112	-1.15086	1.10029	415.53	-1.17186	-1.01825	415.019	-1.1733	1.07925	-1.0195	-1.00123	454.883	-1.07048	1.09605	519	1.06583	1.25054	1.14095	0.0005	0.5927	2.3e+15	23000000	no	1347	MMTEST753 Mouse testis T-ZAP Mus musculus cDNA, mRNA sequence.
X92346_s_at	Traf4	Tnf receptor associated factor 4	Misc		886.692	721.591	-1.2288	745.25	-1.18979	1.03279	780.966	-1.13538	1.04792	837.798	-1.05836	1.16104	1.12418	1.07277	907.658	1.02365	1.08339	1128.97	1.27323	1.34754	1.24382	0.0001	0.1327	3e+15	30000000	no	1962	M.musculus mRNA for CART1 protein.
Msa.2842.0_s_at	Tle1	transducin-like enhancer of split 1, homolog of Drosophila E(spl)	Misc		417.806	226.21	-1.84698	295.088	-1.41587	1.30449	286.617	-1.45771	-1.02956	226.66	-1.84331	1.00199	-1.3019	-1.26452	445.369	1.06597	1.96492	445.65	1.06665	1.96616	1.00063	0.0001	0.0198	2.2e+15	22000000	no	1131	U61362 Mus musculus groucho-related gene 1 protein (Grg1) mRNA, complete cds
X62940_s_at	Tgfb1i4	transforming growth factor beta 1 induced transcript 4	Misc		5703.61	4605.08	-1.23855	4022.67	-1.41787	-1.14478	3993.31	-1.42829	-1.00735	4890.69	-1.16622	1.06202	1.21578	1.22472	8215.02	1.44032	1.67973	9701.63	1.70096	1.98369	1.18096	0.0001	0.0062	3e+15	30000000	no	1641	M.musculus TSC-22 mRNA.
Msa.1037.0_at	Tnrc11	trinucleotide repeat containing 11 (THR-associated protein, 230 kDa subunit)	Misc		637.243	519.618	-1.22637	594.98	-1.07103	1.14503	575.509	-1.10727	-1.03383	593.442	-1.07381	1.14208	-1.00259	1.03116	656.758	1.03062	1.10669	801.651	1.258	1.35085	1.22062	0.0001	0.0149	3e+15	30000000	no	1578	M16362 Mouse opa repeat mRNA, 3' end
aa681244_s_at	Ubn1	ubinuclein 1	Misc		373.333	285.813	-1.30621	302.611	-1.23371	1.05877	331.134	-1.12744	1.09426	332.423	-1.12306	1.16308	1.09852	1.00389	336.636	-1.10901	1.01267	397.364	1.06437	1.19535	1.1804	0.0321	1	2.3e+15	23000000	no	1306	vr74b07.s1 Knowles Solter mouse 2 cell Mus musculus cDNA clone 1134421 5', mRNA sequence.
U20086_s_at	Ubp1	upstream binding protein 1	Misc		1487.43	1094.03	-1.35959	1403.55	-1.05976	1.28292	1389.58	-1.07042	-1.01005	1406.91	-1.05723	1.28599	1.0024	1.01247	1704.8	1.14614	1.21173	2182.56	1.46733	1.55131	1.28024	0.0005	0.8517	3e+15	30000000	no	1939	Mus domesticus nuclear binding factor NF2d9 mRNA, complete cds
C77099_rc_at	Vamp4	vesicle-associated membrane protein 4	Misc		331.655	256.907	-1.29095	258.63	-1.28235	1.00671	259.89	-1.27613	1.00487	252.483	-1.31358	-1.01752	-1.02435	-1.02934	341.147	1.02862	1.35117	368.448	1.11094	1.4593	1.08003	0.0144	1	2.5e+15	25000000	no	1494	Mouse 3.5-dpc blastocyst cDNA Mus musculus cDNA clone J0026A09 3', mRNA sequence.
aa212898_s_at	Vdu1-pending	Vhlh-interacting deubiquitinating enzyme 1	Misc		241.866	193.183	-1.25201	208.543	-1.15979	1.07951	215.637	-1.12163	1.03402	194.829	-1.24142	1.00852	-1.07039	-1.1068	270.927	1.12015	1.39059	298.846	1.23558	1.53388	1.10305	0.0013	0.9442	3e+15	30000000	no	1601	mw82a10.r1 Soares mouse NML Mus musculus cDNA clone 677178 5'
w45778_s_at	Vwf	Von Willebrand factor homolog	Misc		848.01	653.365	-1.29791	729.13	-1.16304	1.11596	753.203	-1.12587	1.03302	703.439	-1.20552	1.07664	-1.03652	-1.07074	733.058	-1.15681	1.04211	861.149	1.01549	1.2242	1.17473	0.0033	0.9949	2.3e+15	23000000	no	1345	mc76h10.r1 Soares mouse embryo NbME13.5 14.5 Mus musculus cDNA clone 354499 5' similar to gb:X04385 VON WILLEBRAND FACTOR PRECURSOR (HUMAN);, mRNA sequence.
Msa.4872.0_f_at	Raf1	v-raf-1 leukemia viral oncogene 1	Misc		368.03	281.487	-1.30745	282.677	-1.30194	1.00423	285.731	-1.28803	1.0108	304.157	-1.21	1.08053	1.07599	1.06448	334.127	-1.10147	1.09854	437.313	1.18826	1.43779	1.30882	0.0002	0.4673	2.4e+15	24000000	no	1400	W10082 ma37a04.r1 Mus musculus cDNA, 5' end
aa268367_s_at	Wdr6	WD repeat domain 6	Misc		2095.94	1148.01	-1.82571	1128.82	-1.85676	-1.017	1092.82	-1.91792	-1.03294	1093.17	-1.9173	-1.05017	-1.03261	1.00032	1804.3	-1.16164	1.65052	3679.93	1.75575	3.36629	2.03954	0.0001	0.0004	2.4e+15	24000000	no	1450	va39e11.r1 Soares mouse 3NME12 5 Mus musculus cDNA clone 733772 5'
aa575675_at	Wdr6	WD repeat domain 6	Misc		1710.81	808.545	-2.11591	963.95	-1.77479	1.1922	914.678	-1.8704	-1.05387	935.964	-1.82786	1.15759	-1.0299	1.02327	2028.1	1.18546	2.16686	3558.69	2.08012	3.80217	1.75469	0.0001	0.0003	3e+15	30000000	no	1593	vf64e10.r1 Barstead MPLRB1 Mus musculus cDNA clone 848586 5', mRNA sequence.
c76099_rc_at	Xpr1	xenotropic and polytropic retrovirus receptor 1	Misc		1199.24	902.263	-1.32915	1022.52	-1.17283	1.13328	1117.74	-1.07291	1.09313	1074.55	-1.11604	1.19095	1.05089	-1.04019	1256.13	1.04744	1.16898	1241.14	1.03494	1.15503	-1.01208	0.0159	1	2.3e+15	23000000	no	1287	Mouse 3.5-dpc blastocyst cDNA Mus musculus cDNA clone J0003E09 3', mRNA sequence.
X80508_s_at	Yap	yes-associated protein	Misc		271.319	193.737	-1.40045	233.417	-1.16238	1.20481	263.418	-1.02999	1.12853	257.081	-1.05538	1.32696	1.10138	-1.02465	347.604	1.28116	1.35211	535.39	1.97328	2.08257	1.54023	0.0001	0.0046	3e+15	30000000	no	1818	M.musculus YAP65 mRNA.
y12838_s_at	Zfp162	zinc finger protein 162	Misc		1449.48	1130.29	-1.2824	1304.76	-1.11092	1.15436	1392.51	-1.04091	1.06726	1408.07	-1.02941	1.24576	1.07918	1.01117	1349.92	-1.07376	-1.04308	1951.89	1.34661	1.38621	1.44593	0.0001	0.0369	3e+15	30000000	no	1834	Mus musculus CW17 gene.
Msa.1298.0_f_at	Zfp260	zinc finger protein 260	Misc		235.698	195.766	-1.20397	231.311	-1.01896	1.18157	222.491	-1.05936	-1.03964	206.699	-1.14029	1.05585	-1.11907	-1.0764	234.647	-1.00448	1.13521	264.666	1.12291	1.28044	1.12793	0.0074	0.9999	2.5e+15	25000000	no	1480	D45210 Mouse mRNA for zinc finger protein, complete cds
AA172988_at	Zfp292	zinc finger protein 292	Misc		577.498	471.843	-1.22392	536.636	-1.07614	1.13732	543.732	-1.0621	1.01322	549.06	-1.05179	1.16365	1.02315	1.0098	617.06	1.06851	1.12385	639.903	1.10806	1.16545	1.03702	0.012	1	2.5e+15	25000000	no	1533	ms58e02.r1 Life Tech mouse embryo 13 5dpc 10666014 Mus musculus cDNA clone 615770 5'
U69133_s_at	Zik1	zinc finger protein interacting with K protein 1	Misc		145.763	118.313	-1.23201	145.187	-1.00397	1.22714	116.917	-1.24672	-1.24179	116.816	-1.2478	-1.01282	-1.24287	-1.00087	135.338	-1.07703	1.15856	216	1.48186	1.84906	1.596	0.0247	1	3e+15	30000000	no	1557	Mus musculus Zik1 mRNA, complete cds.
aa461929_at		vg71a10.r1 Soares mouse NbMH Mus musculus cDNA clone 871386 5' similar to SW:NU4M_MOUSE P03911 NADH-UBIQUINONE OXIDOREDUCTASE CHAIN 4 ;	Misc		944.806	615.514	-1.53499	567.568	-1.66466	-1.08448	527.251	-1.79195	-1.07647	594.121	-1.59026	-1.03601	1.04678	1.12683	532.16	-1.77542	-1.11643	724.521	-1.30404	1.21948	1.36147	0.0092	0.9999	2.1e+15	21000000	no	1056	vg71a10.r1 Soares mouse NbMH Mus musculus cDNA clone 871386 5' similar to SW:NU4M_MOUSE P03911 NADH-UBIQUINONE OXIDOREDUCTASE CHAIN 4 ;
aa666971_f_at		vq87e06.r1 Knowles Solter mouse blastocyst B3 Mus musculus cDNA clone 1109314 5', mRNA sequence.	Misc		23120.8	17865.7	-1.29414	13298.6	-1.73859	-1.34343	12000.9	-1.92658	-1.10813	13347.4	-1.73223	-1.33852	1.00367	1.1122	19363.6	-1.19403	1.45074	19047.3	-1.21386	1.42705	-1.01661	0.0001	0.0057	2.2e+15	22000000	no	1202	vq87e06.r1 Knowles Solter mouse blastocyst B3 Mus musculus cDNA clone 1109314 5', mRNA sequence.
AA672927_rc_f_at		vp48b08.r1 Knowles Solter mouse 2 cell Mus musculus cDNA clone 1079895 3' similar to gb:D12644 Mouse mRNA for KIF2 protein, complete cds (MOUSE);, mRNA sequence.	Misc		370.038	301.281	-1.22821	302.318	-1.224	1.00344	303.95	-1.21743	1.0054	306.859	-1.20589	1.01851	1.01502	1.00957	333.586	-1.10927	1.0871	326.474	-1.13344	1.06392	-1.02179	0.005	0.9997	2.2e+15	22000000	no	1225	vp48b08.r1 Knowles Solter mouse 2 cell Mus musculus cDNA clone 1079895 3' similar to gb:D12644 Mouse mRNA for KIF2 protein, complete cds (MOUSE);, mRNA sequence.
C77468_rc_f_at		Mouse 3.5-dpc blastocyst cDNA Mus musculus cDNA clone J0031H07 3' similar to Mus musculus manganese superoxide dismutase (MnSOD) gene, mRNA, mRNA sequence.	Misc		621.902	488.089	-1.27416	480.652	-1.29387	-1.01547	491.501	-1.26531	1.02257	478.009	-1.30103	-1.02109	-1.00553	-1.02823	502.189	-1.23838	1.05059	532.832	-1.16716	1.11469	1.06102	0.0004	0.3154	2.1e+15	21000000	no	1059	Mouse 3.5-dpc blastocyst cDNA Mus musculus cDNA clone J0031H07 3' similar to Mus musculus manganese superoxide dismutase (MnSOD) gene, mRNA, mRNA sequence.
Msa.40511.0_f_at		AA155570 mn44f10.r1 Mus musculus cDNA, 5' end	Misc		439.466	331.65	-1.32509	318.761	-1.37867	-1.04043	302.659	-1.45202	-1.0532	333.416	-1.31807	1.00532	1.04597	1.10162	355.347	-1.23673	1.06578	347.05	-1.26629	1.04089	-1.02391	0.0053	0.9995	2.2e+15	22000000	no	1224	AA155570 mn44f10.r1 Mus musculus cDNA, 5' end
Msa.41934.0_f_at		AA166380 ms45h09.r1 Mus musculus cDNA, 5' end	Misc		260.316	203.152	-1.28139	217.688	-1.19582	1.07155	214.011	-1.21637	-1.01718	218.503	-1.19136	1.07556	1.00374	1.02099	252.373	-1.03147	1.15501	296.752	1.13997	1.35812	1.17585	0.0003	0.386	2.4e+15	24000000	no	1463	AA166380 ms45h09.r1 Mus musculus cDNA, 5' end
aa717225_at		vp42d06.r1 Barstead mouse irradiated colon MPLRB7 Mus musculus cDNA clone 1079339 5', mRNA sequence.	Misc		91.8613	61.2852	-1.49892	62.4156	-1.47177	1.01845	64.8804	-1.41586	1.03949	64.4316	-1.42572	1.05134	1.0323	-1.00696	103.981	1.13193	1.61381	149.312	1.6254	2.31736	1.43596	0.0001	0.0045	3e+15	30000000	no	1666	vp42d06.r1 Barstead mouse irradiated colon MPLRB7 Mus musculus cDNA clone 1079339 5', mRNA sequence.
Msa.30869.0_f_at		AA098588 mn83h08.r1 Mus musculus cDNA, 5' end	Misc		167.712	134.064	-1.25099	149.427	-1.12237	1.1146	165.061	-1.01606	1.10462	156.795	-1.06963	1.16955	1.0493	-1.05272	190.9	1.13826	1.21752	234.908	1.40066	1.49819	1.23053	0.0002	0.6146	3e+15	30000000	no	1860	AA098588 mn83h08.r1 Mus musculus cDNA, 5' end
aa175756_s_at	D11Ertd530e	DNA segment, Chr 11, ERATO Doi 530, expressed	Misc		556.156	458.05	-1.21418	526.795	-1.05573	1.15008	506.852	-1.09727	-1.03935	483.786	-1.14959	1.05618	-1.0889	-1.04768	472.253	-1.17766	-1.02442	529.114	-1.05111	1.0937	1.1204	0.015	1	2.1e+15	21000000	no	1074	ms94f07.r1 Soares mouse 3NbMS Mus musculus cDNA clone 619237 5'
c80341_rc_at	D6Ertd253e	DNA segment, Chr 6, ERATO Doi 253, expressed	Misc		164.083	124.498	-1.31796	152.821	-1.0737	1.2275	147.517	-1.1123	-1.03595	124.981	-1.31287	1.00388	-1.22275	-1.18032	130.546	-1.2569	1.04453	159.695	-1.02748	1.27776	1.22329	0.001	0.9712	2.3e+15	23000000	no	1314	Mouse 3.5-dpc blastocyst cDNA Mus musculus cDNA clone J0080A04 3', mRNA sequence.
w80128_s_at	AI181838	EST AI181838	Misc		81.3726	67.4331	-1.20672	69.7385	-1.16682	1.03419	64.8089	-1.25558	-1.07606	75.0363	-1.08444	1.11275	1.07597	1.15781	69.6583	-1.16817	-1.07721	72.373	-1.12435	-1.0368	1.03897	0.037	1	2.1e+15	21000000	no	1064	me89b05.r1 Soares mouse embryo NbME13.5 14.5 Mus musculus cDNA clone 402705 5', mRNA sequence.
aa204034_s_at	LOC226412	hypothetical protein LOC226412	Misc		1155.51	927.952	-1.24523	1137.15	-1.01615	1.22544	1104.95	-1.04576	-1.02915	1064.25	-1.08575	1.14688	-1.0685	-1.03824	1144.54	-1.00959	1.07544	1201.28	1.03961	1.12875	1.04958	0.0142	1	2.3e+15	23000000	no	1272	mu59b06.r1 Soares mouse lymph node NbMLN Mus musculus cDNA clone 643667 5'
w70819_s_at	MGC27742	hypothetical protein MGC27742	Misc		347.11	255.869	-1.3566	309.251	-1.12242	1.20863	283.291	-1.22528	-1.09164	292.782	-1.18556	1.14427	-1.05625	1.0335	286.655	-1.2109	-1.02138	374.412	1.07865	1.27881	1.30614	0.0311	1	2.3e+15	23000000	no	1353	me44f06.r1 Soares mouse embryo NbME13.5 14.5 Mus musculus cDNA clone 390371 5', mRNA sequence.
aa223007_s_at		nephronectin	Misc		123.165	83.8684	-1.46855	93.8302	-1.31264	1.11878	104.822	-1.17499	1.11714	89.4499	-1.37692	1.06655	-1.04897	-1.17185	85.6019	-1.43881	-1.04495	101.882	-1.2089	1.13898	1.19018	0.0053	0.9977	2.2e+15	22000000	no	1257	mw01g12.r1 GuayWoodford Beier mouse kidney day 7 Mus musculus cDNA clone 663334 5'
aa183544_s_at	1200014O24Rik	RIKEN cDNA 1200014O24 gene	Misc		404.5	290.516	-1.39235	312.324	-1.29513	1.07506	339.967	-1.18982	1.08851	339.116	-1.19281	1.16729	1.08578	-1.00251	298.994	-1.35287	-1.13419	399.213	-1.01324	1.17722	1.33519	0.0182	1	2.3e+15	23000000	no	1352	mt32d01.r1 Soares mouse 3NbMS Mus musculus cDNA clone 622753 5'
C80469_rc_at	1600025H15Rik	RIKEN cDNA 1600025H15 gene	Misc		1418.23	1100.25	-1.28901	1180.43	-1.20145	1.07288	1154.91	-1.228	-1.0221	1336.8	-1.06091	1.215	1.13247	1.15749	1395.53	-1.01626	1.04393	1212.75	-1.16943	-1.10229	-1.15072	0.0149	1	2.2e+15	22000000	no	1138	Mouse 3.5-dpc blastocyst cDNA Mus musculus cDNA clone J0082F01 3', mRNA sequence.
C80469_rc_g_at	1600025H15Rik	RIKEN cDNA 1600025H15 gene	Misc		1002.35	720.442	-1.3913	729.808	-1.37344	1.013	733.724	-1.36611	1.00537	941.632	-1.06448	1.30702	1.29025	1.28336	1003.32	1.00097	1.06551	907.15	-1.10494	-1.03801	-1.10601	0.0201	1	2.4e+15	24000000	no	1380	Mouse 3.5-dpc blastocyst cDNA Mus musculus cDNA clone J0082F01 3', mRNA sequence.
aa387455_at	2310046H11Rik	RIKEN cDNA 2310046H11 gene	Misc		6318.47	3873.6	-1.63116	5257.31	-1.20185	1.35721	5695.24	-1.10943	1.0833	5255.61	-1.20223	1.35678	-1.00032	-1.08365	5112.82	-1.23581	-1.02793	5713.38	-1.10591	1.0871	1.11746	0.0279	1	2.3e+15	23000000	no	1292	vb56c02.r1 Ko mouse embryo 11 5dpc Mus musculus cDNA clone 760994 5'
aa387455_g_at	2310046H11Rik	RIKEN cDNA 2310046H11 gene	Misc		2856.64	1971.28	-1.44913	2410.3	-1.18518	1.22271	2723.31	-1.04896	1.12987	2433.21	-1.17402	1.23433	1.00951	-1.11923	2504.37	-1.14066	1.02925	2883.51	1.00941	1.18506	1.15139	0.047	1	2.3e+15	23000000	no	1267	vb56c02.r1 Ko mouse embryo 11 5dpc Mus musculus cDNA clone 760994 5'
aa265426_s_at		RIKEN cDNA 2410153K17 gene	Misc		632.895	427.491	-1.48049	569.431	-1.11145	1.33203	540.026	-1.17197	-1.05445	531.907	-1.18986	1.24425	-1.07055	-1.01526	512.332	-1.23532	-1.03821	724.991	1.14552	1.363	1.41508	0.0003	0.3129	2.3e+15	23000000	no	1333	mu66a08.r1 Soares mouse lymph node NbMLN Mus musculus cDNA clone 644342 5'
w97413_s_at	2810457N15Rik	solute carrier family 3, member 1	Misc		942.139	757.779	-1.24329	931.548	-1.01137	1.22931	885.399	-1.06408	-1.05212	819.611	-1.1495	1.0816	-1.13657	-1.08027	858.861	-1.09696	1.04789	1019.36	1.08196	1.24371	1.18688	0.0002	0.6665	2.3e+15	23000000	no	1269	mf94g12.r1 Soares mouse embryo NbME13.5 14.5 Mus musculus cDNA clone 421990 5', mRNA sequence.
aa407676_rc_at	2810460A15Rik	RIKEN cDNA 2810460A15 gene	Misc		424.393	338.755	-1.2528	422.08	-1.00548	1.24597	395.02	-1.07436	-1.0685	367.518	-1.15475	1.08491	-1.14846	-1.07483	389.36	-1.08997	1.05943	479.074	1.12885	1.30354	1.23041	0.0094	1	2.4e+15	24000000	no	1443	EST01837 Mouse 7.5 dpc embryo ectoplacental cone cDNA library Mus musculus cDNA clone C0014F04 3', mRNA sequence.
w41927_s_at	2810489L22Rik	RIKEN cDNA 2810489L22 gene	Misc		159.597	131.505	-1.21362	147.379	-1.0829	1.12071	126.25	-1.26414	-1.16736	134.784	-1.1841	1.02493	-1.09345	1.0676	130.401	-1.22389	-1.03361	152.447	-1.0469	1.13105	1.16906	0.0209	1	2.1e+15	21000000	no	1068	mc65h10.r1 Soares mouse embryo NbME13.5 14.5 Mus musculus cDNA clone 353443 5', mRNA sequence.
AA240409_at	4930429A08Rik	RIKEN cDNA 4930429A08 gene	Misc		978.213	735.178	-1.33058	916.484	-1.06735	1.24661	966.849	-1.01175	1.05495	784.613	-1.24675	1.06724	-1.16807	-1.23226	800.12	-1.22258	1.01976	1045.52	1.0688	1.33252	1.3067	0.0005	0.6708	2.3e+15	23000000	no	1354	mu96d06.r1 Soares mouse lymph node NbMLN Mus musculus cDNA clone 653387 5'
Msa.15442.0_s_at	9130022B02Rik	RIKEN cDNA 9130022B02 gene	Misc		1021.71	823.874	-1.24013	791.449	-1.29094	-1.04097	759.568	-1.34512	-1.04197	726.031	-1.40726	-1.13476	-1.0901	-1.04619	751.911	-1.35882	1.03565	800.706	-1.27601	1.10285	1.06489	0.0018	0.9107	2.2e+15	22000000	no	1143	AA044561 mj12g04.r1 Mus musculus cDNA, 5' end
N28139_rc_at	A230070D14Rik	bruno-like 4, RNA binding protein (Drosophila)	Misc		274.388	221.977	-1.23611	258.393	-1.0619	1.16405	231.823	-1.18361	-1.11462	249.402	-1.10018	1.12355	-1.03605	1.07583	224.614	-1.2216	-1.11036	260.219	-1.05445	1.04337	1.15852	0.0046	0.9998	2.1e+15	21000000	no	1085	MDB1448 Mouse brain, Stratagene Mus musculus cDNA 3'end.
aa183627_s_at	C230096C10Rik	RIKEN cDNA C230096C10 gene	Misc		1313.78	1009.77	-1.30106	1288.06	-1.01997	1.27559	1198.27	-1.0964	-1.07493	1235.72	-1.06317	1.22376	-1.04235	1.03125	1186.62	-1.10716	-1.04138	1469.24	1.11833	1.18897	1.23817	0.0252	1	2.3e+15	23000000	no	1330	mt27g07.r1 Soares mouse 3NbMS Mus musculus cDNA clone 622332 5'
aa592768_s_at	Sprr2a	small proline-rich protein 2A	Misc		1368.68	977.662	-1.39995	939.222	-1.45725	-1.04093	1200.68	-1.13992	1.27838	1219.28	-1.12253	1.24714	1.29818	1.01549	1765.31	1.28979	1.44783	1240.25	-1.10355	1.0172	-1.42335	0.013	1	2.5e+15	25000000	no	1509	vo37d10.r1 Barstead mouse irradiated colon MPLRB7 Mus musculus cDNA clone 1052083 5', mRNA sequence.
X73360_s_at	Tle3	transducin-like enhancer of split 3, homolog of Drosophila E(spl)	Misc		1224.28	1006.15	-1.2168	1132.84	-1.08072	1.12592	1124.11	-1.08911	-1.00777	1185.07	-1.03309	1.17783	1.04611	1.05423	1179.42	-1.03804	-1.00479	1274.49	1.04101	1.07546	1.08061	0.001	0.9758	2.4e+15	24000000	no	1390	M.musculus mESG mRNA.
u37775_s_at	Tsc2	tuberous sclerosis 2	Misc		609.724	478.851	-1.27331	635.527	1.04232	1.32719	501.634	-1.21547	-1.26691	553.194	-1.10219	1.15525	-1.14883	1.10278	529.912	-1.15061	-1.04394	700.1	1.14823	1.26556	1.32116	0.0016	0.9518	2.4e+15	24000000	no	1406	Mus musculus tuberin (Tsc2) mRNA, complete cds
u18867_s_at	Uros	uroporphyrinogen III synthase	Misc		501.808	408.502	-1.22841	478.034	-1.04973	1.17021	417.155	-1.20293	-1.14594	463.429	-1.08281	1.13446	-1.03152	1.11093	469.919	-1.06786	1.014	509.297	1.01493	1.09898	1.0838	0.0077	1	2.4e+15	24000000	no	1393	Mus musculus uroporphyrinogen III synthase mRNA, complete cds
Msa.2323.0_s_at	Utrn	utrophin	Misc		660.359	545.828	-1.20983	582.251	-1.13415	1.06673	579.877	-1.13879	-1.00409	625.011	-1.05655	1.14507	1.07344	1.07783	603.932	-1.09343	-1.0349	660.951	1.0009	1.0575	1.09441	0.041	1	2.1e+15	21000000	no	1045	X83506 M.musculus mRNA for G-utrophin
Msa.10146.0_s_at	Vwf	Von Willebrand factor homolog	Misc		302.785	232.835	-1.30043	268.838	-1.12628	1.15463	274.053	-1.10484	1.0194	264.272	-1.14573	1.13502	-1.01728	-1.03701	263.924	-1.14725	-1.00132	306.589	1.01256	1.16012	1.16166	0.0024	0.9963	2.3e+15	23000000	no	1317	AA168633 ms33c07.r1 Mus musculus cDNA, 5' end
aa210315_at	Wdr13	WD repeat domain 13	Misc		815.123	589.36	-1.38306	719.538	-1.13284	1.22088	724.317	-1.12537	1.00664	692.7	-1.17673	1.17534	-1.03874	-1.04564	614.43	-1.32663	-1.12739	758.565	-1.07456	1.09508	1.23458	0.0026	0.9902	2.1e+15	21000000	no	1069	mu72d03.r1 Soares mouse lymph node NbMLN Mus musculus cDNA clone 644933 5'
Msa.6037.0_s_at		AA050796 mg73c02.r1 Mus musculus cDNA, 5' end	Misc		873.276	713.954	-1.22316	831.917	-1.04972	1.16523	853.302	-1.02341	1.02571	774.765	-1.12715	1.08518	-1.07377	-1.10137	815.217	-1.07122	1.05221	848.884	-1.02873	1.09567	1.0413	0.0176	1	2.2e+15	22000000	no	1118	AA050796 mg73c02.r1 Mus musculus cDNA, 5' end
aa177347_s_at	AI646570	expressed sequence AI646570	Misc		719.588	593.148	-1.21317	703.101	-1.02345	1.18537	714.56	-1.00704	1.0163	644.3	-1.11685	1.08624	-1.09126	-1.10905	595.204	-1.20898	-1.08249	743.937	1.03384	1.15464	1.24989	0.0159	1	2.3e+15	23000000	no	1327	mt22c10.r1 Soares mouse 3NbMS Mus musculus cDNA clone 621810 5'
aa204106_s_at		Mus musculus 13 days embryo heart cDNA, RIKEN full-length enriched library, clone:D330003B17 product:hypothetical protein, full insert sequence.	Misc		232.115	184.325	-1.25927	232.795	1.00293	1.26296	216.76	-1.07083	-1.07397	157.37	-1.47496	-1.17128	-1.47929	-1.37739	165.848	-1.39956	1.05388	267.59	1.15284	1.70039	1.61346	0.0039	0.9998	2.4e+15	24000000	no	1356	mu57a06.r1 Soares mouse lymph node NbMLN Mus musculus cDNA clone 643474 5'
Msa.534.0_f_at	Cct4	chaperonin subunit 4 (delta)	Protein Folding		2356.47	1863.62	-1.26446	1854.23	-1.27086	-1.00506	1899.57	-1.24053	1.02445	2040.19	-1.15502	1.09475	1.10029	1.07403	2210.46	-1.06606	1.08345	2319.59	-1.0159	1.13695	1.04937	0.0119	1	2.3e+15	23000000	no	1283	Z31554 M.musculus (129/Sv) Cctd mRNA for CCT (chaperonin containing TCP-1) delta subunit
Z31399_s_at	Cct7	chaperonin subunit 7 (eta)	Protein Folding		3280	2702.65	-1.21362	2603.9	-1.25965	-1.03792	2688.75	-1.2199	1.03259	2749.96	-1.19274	1.01751	1.05609	1.02277	3211.71	-1.02126	1.16791	3514.54	1.07151	1.27803	1.09429	0.003	0.9957	2.3e+15	23000000	no	1275	M.musculus Ccth mRNA for CCT eta subunit (chaperonin containing TCP-1).
aa274159_at	AI314668	expressed sequence AI314668	Protein Synthesis	Elongation Factor	3651.18	2701.72	-1.35143	3526.42	-1.03538	1.30525	3432.86	-1.0636	-1.02725	3254.77	-1.12179	1.2047	-1.08346	-1.05472	3339.76	-1.09325	1.02611	3795.18	1.03944	1.16604	1.13636	0.0001	0.6107	2.3e+15	23000000	no	1270	vb71h01.r1 Barstead mouse pooled organs MPLRB4 Mus musculus cDNA clone 762481 5'
aa274159_g_at	AI314668	expressed sequence AI314668	Protein Synthesis	Elongation Factor	3950.28	2954.75	-1.33693	4069.55	1.03019	1.37729	3930.47	-1.00504	-1.03539	3646.43	-1.08333	1.23409	-1.11604	-1.0779	3511.6	-1.12492	-1.03839	4039.56	1.0226	1.10781	1.15035	0.006	0.9999	2.3e+15	23000000	no	1271	vb71h01.r1 Barstead mouse pooled organs MPLRB4 Mus musculus cDNA clone 762481 5'
Msa.600.0_f_at	Eef2	eukaryotic translation elongation factor 2	Protein Synthesis		9025.8	5938.69	-1.51983	7062.82	-1.27793	1.18929	7601.84	-1.18732	1.07632	7756.25	-1.16368	1.30605	1.09818	1.02031	7498.1	-1.20375	-1.03443	10114.8	1.12066	1.30409	1.34899	0.0001	0.3132	2.4e+15	24000000	no	1416	M76131 Mouse elongation factor 2 (ef-2) mRNA, 3' end
Msa.4559.0_s_at	Eif2s2	eukaryotic translation initiation factor 2, subunit 2 (beta)	Protein Synthesis		818.737	641.848	-1.27559	569.326	-1.43808	-1.12738	605.675	-1.35178	1.06384	611.559	-1.33877	-1.04953	1.07418	1.00971	806.068	-1.01572	1.31805	748.731	-1.0935	1.2243	-1.07658	0.0001	0.4819	2.2e+15	22000000	no	1205	W30651 mc14e08.r1 Mus musculus cDNA, 5' end
m98035_s_at	Eif2b	eukaryotic translation initiation factor 2B	Protein Synthesis		1288.3	1052.16	-1.22444	1102.48	-1.16855	1.04783	1117.91	-1.15242	1.014	1069.5	-1.20459	1.01648	-1.03084	-1.04527	1320.35	1.02487	1.23455	1224.86	-1.0518	1.14527	-1.07796	0.0017	0.9943	2.3e+15	23000000	no	1291	Mus musculus guanine nucleotide exchange factor de
Msa.2662.0_s_at	Rps12	ribosomal protein S12	Protein Synthesis		210.813	161.264	-1.30726	149.894	-1.40641	-1.07585	161.538	-1.30504	1.07768	156.332	-1.3485	-1.03155	1.04295	-1.0333	191.122	-1.10303	1.22254	205.867	-1.02402	1.31686	1.07715	0.0081	0.9998	2.2e+15	22000000	no	1247	AA116592 mq23f04.r1 Mus musculus cDNA, 5' end
aa265222_s_at	Rps3	ribosomal protein S3	Protein Synthesis		654.234	530.174	-1.234	572.792	-1.14218	1.08039	546.543	-1.19704	-1.04803	552.054	-1.18509	1.04127	-1.03756	1.01008	557.846	-1.17278	1.01049	590.045	-1.10879	1.06882	1.05772	0.0063	0.9998	2.2e+15	22000000	no	1263	mu66b03.r1 Soares mouse lymph node NbMLN Mus musculus cDNA clone 644333 5'
Msa.17081.0_f_at	Eef2	eukaryotic translation elongation factor 2	Protein Synthesis		735.546	590.282	-1.24609	635.977	-1.15656	1.07741	690.45	-1.06532	1.08565	725.075	-1.01444	1.22835	1.1401	1.05015	674.406	-1.09066	-1.07513	757.649	1.03005	1.04493	1.12343	0.0376	1	2.4e+15	24000000	no	1374	W84983 mf43b09.r1 Mus musculus cDNA, 5' end
Msa.17890.0_f_at	Eef2	eukaryotic translation elongation factor 2	Protein Synthesis		1238.47	935.17	-1.32432	1090.65	-1.13554	1.16625	1206.33	-1.02665	1.10606	1177.12	-1.05212	1.25872	1.07928	-1.02481	1004.69	-1.23269	-1.17163	1226.47	-1.00978	1.04193	1.22075	0.0284	1	2.4e+15	24000000	no	1355	W98531 mg21e05.r1 Mus musculus cDNA, 5' end
aa013647_s_at	Ap3d	adaptor-related protein complex AP-3, delta subunit	Protein Trafficking		2088.82	1608.59	-1.29854	1892.96	-1.10347	1.17678	1867.96	-1.11824	-1.01338	1781.67	-1.17239	1.1076	-1.06247	-1.04843	2267.66	1.08562	1.27278	2560.05	1.2256	1.43688	1.12893	0.0015	0.9821	3e+15	30000000	no	1591	mh11c01.r1 Soares mouse placenta 4NbMP13.5 14.5 Mus musculus cDNA clone 442176 5'
Msa.12970.0_f_at	Rabggtb	RAB geranylgeranyl transferase, b subunit	Protein Trafficking		708.144	587.991	-1.20434	592.374	-1.19543	1.00745	635.101	-1.11501	1.07213	634.576	-1.11593	1.07923	1.07124	-1.00083	665.903	-1.06343	1.04937	673.43	-1.05155	1.06123	1.0113	0.0017	0.9952	2.1e+15	21000000	no	1022	W55770 ma36e11.r1 Mus musculus cDNA, 5' end
U12922_s_at	Rabggtb	RAB geranylgeranyl transferase, b subunit	Protein Trafficking		1390.17	989.325	-1.40517	1123.19	-1.23771	1.1353	999.809	-1.39044	-1.1234	1015.96	-1.36833	1.02693	-1.10554	1.01616	1147.86	-1.2111	1.12982	1181.39	-1.17672	1.16283	1.02921	0.0001	0.5129	2.2e+15	22000000	no	1238	Mus musculus CD1 geranylgeranyl transferase beta subunit mRNA, partial cds
U69898_s_at	Timm44	translocator of inner mitochondrial membrane 44	Protein Trafficking		1013.35	839.331	-1.20733	898.477	-1.12786	1.07047	869.711	-1.16516	-1.03308	872.859	-1.16096	1.03995	-1.02935	1.00362	944.384	-1.07303	1.08194	1146.47	1.13137	1.31347	1.21399	0.0001	0.3158	2.4e+15	24000000	no	1415	Mus musculus translocase of inner mitochondrial membrane (Tim44) mRNA, nuclear gene encoding mitochondrial protein, complete cds.
x63440_s_at	Ptpn12	protein tyrosine phosphatase, non-receptor type 12	Protein Tyrosin Phosphatase signaling		215.41	170.039	-1.26683	189.62	-1.13601	1.11515	185.539	-1.161	-1.022	190.757	-1.12924	1.12184	1.006	1.02813	195.044	-1.10442	1.02247	203.001	-1.06113	1.06419	1.0408	0.0121	1	2.2e+15	22000000	no	1153	M.musculus mRNA for P19-protein tyrosine phosphatase.
z32740_s_at	Ptpn13	protein tyrosine phosphatase, non-receptor type 13	Protein Tyrosin Phosphatase signaling		709.792	483.305	-1.46862	542.334	-1.30877	1.12214	520.63	-1.36333	-1.04169	562.509	-1.26183	1.16388	1.0372	1.08044	530.116	-1.33894	-1.06111	658.779	-1.07744	1.17114	1.24271	0.0213	1	2.3e+15	23000000	no	1307	M.musculus mRNA for protein tyrosine phosphatase PTP-BL.
M36033_s_at	Ptpra	protein tyrosine phosphatase, receptor type, A	Protein Tyrosin Phosphatase signaling		1082.39	882.986	-1.22583	889.352	-1.21706	1.00721	844.514	-1.28168	-1.05309	895.362	-1.20889	1.01402	1.00676	1.06021	928.93	-1.16521	1.03749	1011.41	-1.07018	1.12961	1.08879	0.0206	1	2.1e+15	21000000	no	1058	Mouse leukocyte common antigen-related phosphatase mRNA, complete cds
d28530_s_at	Ptprs	protein tyrosine phosphatase, receptor type, S	Protein Tyrosin Phosphatase signaling		1418.74	760.908	-1.86453	930.532	-1.52465	1.22292	893.993	-1.58697	-1.04087	829.168	-1.71104	1.08971	-1.12225	-1.07818	918.745	-1.54421	1.10803	1376.28	-1.03085	1.65983	1.498	0.0001	0.0192	2.1e+15	21000000	no	1031	Mouse mRNA for protein tyrosine phosphatase PTPT9
j02995-2_s_at	Abl1	v-abl Abelson murine leukemia oncogene 1	Protein Tyrosin Phosphatase signaling		2387.76	1874.58	-1.27376	2243.57	-1.06427	1.19684	2168.42	-1.10115	-1.03466	1937.71	-1.23226	1.03368	-1.15785	-1.11906	2197.08	-1.08679	1.13385	2636.64	1.10423	1.3607	1.20007	0.0031	0.9969	2.4e+15	24000000	no	1366	Mouse testis-specific c-abl protein mRNA, complete cds
U77083_s_at	Anpep	alanyl (membrane) aminopeptidase	Proteolysis and peptidolysis		708.947	537.838	-1.31814	533.063	-1.32995	-1.00896	503.492	-1.40806	-1.05873	543.263	-1.30498	1.01009	1.01914	1.07899	768.799	1.08442	1.41515	779.825	1.09998	1.43545	1.01434	0.0032	0.9919	2.5e+15	25000000	no	1554	Mus musculus CD13/aminopeptidase N mRNA, complete
U23184_s_at	Cpe	carboxypeptidase E	Proteolysis and peptidolysis		2316.19	1697.82	-1.36421	2031.4	-1.1402	1.19647	1907.52	-1.21424	-1.06494	2016.6	-1.14856	1.18775	-1.00734	1.05718	4883.35	2.10835	2.42158	10454.9	4.51386	5.18445	2.14094	0.0001	0.0004	3e+15	30000000	no	1873	Mus musculus carboxypeptidase E (Cpe) mRNA, complete cds
x66402_s_at	Mmp3	matrix metalloproteinase 3	Proteolysis and peptidolysis		468.912	209.491	-2.23834	231.049	-2.0295	1.1029	194.125	-2.41552	-1.19021	245.051	-1.91353	1.16974	1.0606	1.26234	1553	3.31192	6.33745	2503.76	5.33951	10.2173	1.61221	0.0001	0.0004	3e+15	30000000	no	1675	M.musculus mRNA for stromelysin 1.
z27231_s_at	Mmp9	matrix metalloproteinase 9	Proteolysis and peptidolysis		385.595	317.684	-1.21377	296.249	-1.30159	-1.07235	327.62	-1.17696	1.10589	304.851	-1.26486	-1.0421	1.02904	-1.07469	295.736	-1.30385	-1.03082	350.594	-1.09983	1.15005	1.1855	0.0009	0.8602	2.2e+15	22000000	no	1151	M.musculus mRNA for type IV collagenase (gelatinase B).
AC002397_geneC10_f_at		dentatorubral pallidoluysian atrophy	Proteolysis and peptidolysis		3953.47	3128.92	-1.26352	2823.16	-1.40037	-1.10831	2749.47	-1.4379	-1.0268	2715.81	-1.45572	-1.15211	-1.03953	-1.01239	3648.56	-1.08357	1.34345	4630.04	1.17113	1.70485	1.26901	0.0001	0.0004	2.4e+15	24000000	no	1453	Mouse chromosome 6 BAC-284H12 (Research Genetics mouse BAC library) complete sequence.
X76537_at	Mmp10	matrix metalloproteinase 10	Proteolysis and peptidolysis		230.35	191.402	-1.20349	209.965	-1.09709	1.09699	206.754	-1.11412	-1.01553	203.811	-1.13021	1.06483	-1.03019	-1.01444	457.498	1.9861	2.24472	412.216	1.78952	2.02254	-1.10985	0.0001	0.0004	3e+15	30000000	no	2012	Mus musculus stomelysin-2 mRNA.
Msa.12188.0_s_at	1300002A08Rik	RIKEN cDNA 1300002A08 gene	Proteolysis and peptidolysis		906.367	627.275	-1.44493	628.68	-1.4417	1.00224	618.576	-1.46525	-1.01633	601.431	-1.50702	-1.04297	-1.04531	-1.02851	1379.26	1.52175	2.2933	1344.52	1.48341	2.23553	-1.02584	0.0001	0.0004	2.5e+15	25000000	no	1527	AA120387 mn46h09.r1 Mus musculus cDNA, 5' end
C78741_rc_s_at	Pabpn1	poly(A) binding protein, nuclear 1	RNA processing	mRNA polyadenylation	1782.6	1246.01	-1.43065	1244.01	-1.43294	-1.0016	1449.31	-1.22996	1.16503	1459.07	-1.22173	1.171	1.17288	1.00674	1699.87	-1.04867	1.16503	2073.93	1.16343	1.4214	1.22005	0.0004	0.8589	2.3e+15	23000000	no	1344	Mouse 3.5-dpc blastocyst cDNA Mus musculus cDNA clone J0054B08 3' similar to B.taurus mRNA for polyA binding protein II, mRNA sequence.
Msa.2334.0_f_at	Ddx5	DEAD/H (Asp-Glu-Ala-Asp/His) box polypeptide 5	RNA processing	RNA helicase	1736.87	1159.89	-1.49745	1363.84	-1.27352	1.17583	1520.97	-1.14195	1.11521	1505.46	-1.15372	1.29793	1.10384	-1.0103	1668.62	-1.0409	1.10838	1714.81	-1.01286	1.13906	1.02768	0.0345	1	2.3e+15	23000000	no	1282	X65627 M.musculus mRNA TNZ2 for p68 RNA helicase
m38381_f_at	Clk	CDC-like kinase	RNA processing		1355.85	717.589	-1.88945	839.435	-1.6152	1.1698	900.367	-1.50589	1.07259	846.651	-1.60143	1.17985	1.0086	-1.06345	1051.75	-1.28913	1.24225	1031.25	-1.31476	1.21804	-1.01988	0.0304	1	2.2e+15	22000000	no	1241	Mus musculus nuclear dual specificity kinase T-Sty
Msa.1191.0_f_at	Clk	CDC-like kinase	RNA processing		1562.96	741.773	-2.10706	902.658	-1.73151	1.21689	969.925	-1.61142	1.07452	904.818	-1.72737	1.2198	1.00239	-1.07196	1034	-1.51156	1.14277	1203.52	-1.29866	1.33012	1.16394	0.0081	0.9999	2.2e+15	22000000	no	1234	M38381 Mouse serine threonine tyrosine kinase (STY) mRNA, complete cds
u00689_s_at	Tia1	cytotoxic granule-associated RNA binding protein 1	RNA processing		702.054	442.969	-1.58488	508.316	-1.38114	1.14752	419.403	-1.67394	-1.212	511.171	-1.37342	1.15396	1.00562	1.2188	826.004	1.17655	1.61591	847.878	1.20771	1.6587	1.02648	0.0001	0.0063	2.5e+15	25000000	no	1553	Mus musculus TIA mRNA, complete cds
C80267_rc_f_at	Hnrpc	heterogeneous nuclear ribonucleoprotein C	RNA processing		3828.26	2731.72	-1.40141	2918.93	-1.31153	1.06853	2726.69	-1.404	-1.0705	2925.67	-1.30851	1.071	1.00231	1.07297	3522.09	-1.08693	1.20386	3485.54	-1.09833	1.19137	-1.01049	0.0005	0.852	2.2e+15	22000000	no	1244	Mouse 3.5-dpc blastocyst cDNA Mus musculus cDNA clone J0078H11 3', mRNA sequence.
C80478_rc_f_at	Hnrpc	heterogeneous nuclear ribonucleoprotein C	RNA processing		1306.71	1032.61	-1.26544	1057.26	-1.23593	1.02387	1041.42	-1.25473	-1.01521	1136.29	-1.14997	1.10041	1.07475	1.0911	1242.3	-1.05184	1.09329	1427.65	1.09255	1.25641	1.1492	0.0304	1	2.3e+15	23000000	no	1277	Mouse 3.5-dpc blastocyst cDNA Mus musculus cDNA clone J0082G03 3' similar to Homo sapiens Chromosome 16 BAC clone CIT987-SKProtamine16, mRNA sequence.
[truncated: 133 more rows]

## Sheet: Increased "Activation"
probeset	Gene Symbol	Title	Biological Category	Specific Category	non-pregnant avg	14days avg	14days fold	16days avg	16days fold	16v14 fold	17days avg	17days fold	17v16 fold	18days avg	18days fold	18v14 fold	18v16 fold	18v17 fold	6hrs avg	6hrs fold	6v18 fold	24hrs avg	24hrs fold	24v18 fold	24v6 fold	f-rawp	f-adjp	final cluster	main cluster	Mediod	final order	ENTREZ definition
[truncated: 205 more rows]

[truncated: 2 more sheets: Decreased "Activation", Increased Postpartum]
