# Supplementary material for: Identifying genetic networks underlying myometrial transition to labor
Source: Genome Biol. 2005 Jan 28;6(2):R12. doi: 10.1186/gb-2005-6-2-r12 (PMC551532; doi:10.1186/gb-2005-6-2-r12)
Supplement: Additional data file 8 — The full expression dataset as an Excel file [file gb-2005-6-2-r12-s8.zip]

Archive with 1 entries (1 files):
- myometrium_timecourse.gex
