# Supplementary material for: Identifying genetic networks underlying myometrial transition to labor
Source: Genome Biol. 2005 Jan 28;6(2):R12. doi: 10.1186/gb-2005-6-2-r12 (PMC551532; doi:10.1186/gb-2005-6-2-r12)
Supplement: Additional data file 9 — A GenMAPP format GEX file for use with GenMAPP format pathway maps (MAPP files) [file gb-2005-6-2-r12-s9.zip › full_dataset.xls]

## Sheet: Table Legend
Annotations
Statistics				keratin complex 2, basic, gene 7
Expression Pattern				DNA segment, Chr 13, Wayne State University 123, expressed
				phenylalanine-tRNA synthetase-like
Log base 2 - Gene Expression Data				RIKEN cDNA 9530027K12 gene
control				RIKEN cDNA 0710008A13 gene
14days				thymine DNA glycosylase
16days				thymine DNA glycosylase
17days				RIKEN cDNA E330007O21 gene
18days				Ca2+-dependent endoplasmic reticulum nucleoside diphosphatase
6hrsPost				transmembrane protease, serine 2
24hrsPost				musculin
				musculin
Non-logged averages and fold calculations to controls and other groups are listed to the right of the expression data				toll interacting protein
				Janus kinase 2
				integrin beta 4
				keratin complex 1, acidic, gene 18
				myosin Vb
				phenylalanine-tRNA synthetase-like
				filamin, beta
				neural cell adhesion molecule 1
				phosphoenolpyruvate carboxykinase 1, cytosolic
				alpha fetoprotein
				phosphoenolpyruvate carboxykinase 1, cytosolic
				expressed sequence AU014939
				T-cell lymphoma invasion and metastasis 1
				occludin
				RIKEN cDNA 1500005K14 gene
				neuroblastoma myc-related oncogene 1
				immediate early response 3
				FXYD domain-containing ion transport regulator 3

## Sheet: myo-rma-ftest
probeset	Gene_Symbol	Title	con_8255-NC	con_8260-NC	con_8608-NC	con_8610-NC	con_7487-AZ	con_7529-AZ	con_7875-AZ	con_7840-AZ	non-pregnant avg	14days_7219-AZ	14days_7491-AZ	14days_7537-AZ	14.5d avg	14.5d fold	16days_7757-NC	16days_7728-AZ	16days_7831-AZ	16days_7970-AZ	16.5d avg	16.5d fold	16v14 fold	17days_7773-NC	17days_7877-NC	17days_7878-AZ	17days_7962-AZ	17days_7995-AZ	17.5d avg	17.5d fold	17v16 fold	18days_7523-NC	18days_7743-NC	18days_7811-NC	18days_7713-AZ	18days_7727-AZ	18days_7879-AZ	18days_7737-AZ	18.5d avg	18.5d fold	18v14 fold	18v16 fold	18v17 fold	6hrsPost_7240-AZ	6hrsPost_7428-NC	6hrsPost_7204-AZ	6hrsPost_7293-AZ	6hrs avg	6hrs fold
aa000148_s_at	1110017C15Rik	RIKEN cDNA 1110017C15 gene	10.2566	9.97019	10.1395	10.1777	10.0024	10.3301	9.93411	10.2167	10.1284	10.2116	10.0873	10.3867	10.2285	1.07185	10.3587	9.78185	10.0543	10.069	10.066	-1.04424	-1.11926	10.212	10.3541	10.0213	9.69369	9.95878	10.048	-1.05735	-1.01256	10.3656	10.1713	10.2639	10.0795	9.88874	9.67874	9.62245	10.01	-1.08551	-1.1635	-1.03952	-1.02663	10.21	10.0983	9.98519	10.2336	10.1318	1.00232
AA000151_at	D7Ertd187e	Mus musculus, clone IMAGE:5355004, mRNA	8.94663	9.02484	9.10525	9.24523	8.89072	8.99075	8.87399	8.76114	8.97982	8.79148	9.02889	9.02268	8.94769	-1.02252	8.91583	8.62914	8.69785	8.91286	8.78892	-1.14148	-1.11633	8.92487	9.12082	8.74992	8.64087	8.84598	8.85649	-1.08924	1.04795	9.28548	8.82521	8.96554	8.74812	8.66288	8.58885	8.42683	8.78613	-1.14368	-1.11849	-1.00193	-1.04998	8.64659	8.81783	8.71345	8.87382	8.76292	-1.16223
aa000380_s_at	Tardbp	TAR DNA binding protein	11.0944	10.7748	11.0822	10.9699	10.6374	11.2657	10.812	11.6798	11.0395	10.5194	10.5274	10.7152	10.5873	-1.36813	10.9016	10.7086	10.8665	10.936	10.8532	-1.13789	1.20234	10.6109	10.7672	11.0909	10.5226	10.6957	10.7375	-1.23291	-1.08351	10.5936	10.8335	10.6166	10.9235	10.9131	10.3941	10.5822	10.6938	-1.27078	1.07661	-1.11679	-1.03072	10.8387	10.8789	10.7375	10.8336	10.8222	-1.16261
aa000467_s_at	1110002E23Rik	RIKEN cDNA 1110002E23 gene	12.1511	11.7801	11.515	11.802	11.4935	12.2579	11.4096	11.7335	11.7678	11.8113	11.8747	12.1125	11.9328	1.12116	11.9836	11.3656	11.8928	11.7321	11.7436	-1.01698	-1.1402	11.9589	12.1038	11.4702	11.532	11.5474	11.7225	-1.03196	-1.01473	11.8474	12.1649	11.8225	11.5356	11.2541	11.5543	11.5707	11.6785	-1.06388	-1.19278	-1.04612	-1.03094	11.9865	11.787	11.9713	11.9582	11.9257	1.11565
aa000469_at	2410074K14Rik	RIKEN cDNA 2410074K14 gene	11.2758	11.2752	10.9016	11.1802	11.0191	11.0619	10.9953	10.8893	11.0748	10.8923	11.0256	11.1773	11.0317	-1.03029	11.5097	11.0073	11.1901	11.1592	11.2166	1.10326	1.13668	11.3068	11.5158	10.9587	10.9532	10.9565	11.1382	1.04492	-1.05583	11.1536	11.3226	11.208	10.8862	10.8593	10.8489	10.8723	11.0216	-1.03759	-1.00708	-1.14473	-1.0842	10.9034	11.2117	10.8761	11.1545	11.0364	-1.02694
aa000469_g_at	2410074K14Rik	RIKEN cDNA 2410074K14 gene	11.1967	11.4197	11.1472	11.4256	11.0472	11.1953	11.1107	11.2025	11.2181	11.0897	11.126	11.3052	11.1736	-1.03132	11.7966	11.253	11.3135	11.3484	11.4279	1.15649	1.19272	11.6745	11.6923	11.2602	11.1475	11.205	11.3959	1.13116	-1.0224	11.4247	11.7628	11.3295	11.1367	11.1413	11.1675	11.2081	11.3101	1.06582	1.0992	-1.08507	-1.0613	11.0676	11.3025	10.959	11.3055	11.1586	-1.04208
aa000750_s_at	1110033C18Rik	RIKEN cDNA 1110033C18 gene	11.2724	11.4056	11.2926	11.4326	11.1442	11.1927	11.2446	11.2031	11.2735	11.1635	11.3131	11.494	11.3235	1.0353	11.5417	11.1212	11.2288	11.3411	11.3082	1.02439	-1.01065	11.3042	11.4685	11.1769	11.1869	11.2341	11.2741	1.00046	-1.02392	11.3938	11.3803	11.2726	10.9803	11.078	11.1764	11.0313	11.1875	-1.06138	-1.09885	-1.08726	-1.06186	11.2579	11.2808	11.2449	11.4964	11.32	1.03279
aa002653_s_at	LOC227699	hypothetical protein LOC227699	10.3604	10.4848	10.3093	10.6468	10.189	10.2986	10.4253	10.3809	10.3869	10.0644	10.1441	10.2325	10.147	-1.1809	10.0721	9.99969	10.0379	10.1686	10.0696	-1.24601	-1.05513	10.0399	10.3542	9.93183	9.86141	10.0264	10.0428	-1.26937	-1.01875	10.3456	10.0562	10.2365	9.91589	9.93155	10.0291	9.95667	10.0674	-1.24791	-1.05675	-1.00153	1.0172	9.97312	10.0685	10.0786	10.3081	10.1071	-1.214
aa002704_at	Apg7l	autophagy 7-like (S. cerevisiae)	9.04889	8.86244	8.9104	9.2772	8.55218	8.82738	8.52874	8.50579	8.81413	8.58756	8.67317	8.80546	8.68873	-1.09081	8.66881	8.42967	8.54239	8.51028	8.53779	-1.21112	-1.11029	8.55882	8.76815	8.39626	8.22405	8.34999	8.45945	-1.2787	-1.0558	8.90208	8.59011	8.93323	8.25009	8.29486	8.40534	8.29196	8.52395	-1.22279	-1.12099	-1.00964	1.04572	8.81783	8.43453	8.4712	8.79542	8.62975	-1.13633
aa002761_s_at	AI481279	expressed sequence AI481279	10.6492	10.3827	10.3559	10.4684	10.3659	10.553	10.3452	10.4565	10.4471	10.8814	10.7215	10.9518	10.8516	1.32362	10.8942	10.5516	10.9885	10.7692	10.8008	1.27787	-1.0358	10.5353	10.6743	10.5497	10.3463	10.5136	10.5238	1.05462	-1.21169	10.5177	10.5244	10.1902	10.3695	10.3287	10.3282	10.3976	10.3795	-1.04799	-1.38715	-1.3392	-1.10523	10.7746	10.2918	10.6929	10.7626	10.6305	1.13555
aa002925_s_at	2310021G01Rik	RIKEN cDNA 2310021G01 gene	9.03262	9.07301	9.22072	9.50683	8.74227	8.56715	8.96682	9.49987	9.07616	8.80234	8.83651	9.03968	8.89284	-1.13549	8.89061	8.80218	8.85341	8.85732	8.85088	-1.16901	-1.02952	8.85066	9.10349	8.86905	8.60505	8.77817	8.84128	-1.17681	-1.00667	9.06706	8.71188	9.08739	8.82103	8.99151	9.18416	9.33069	9.02767	-1.03418	1.09796	1.13037	1.13791	8.59432	8.58032	8.64367	8.99866	8.70424	-1.29407
aa003078_s_at	Slc16a2	solute carrier family 16 (monocarboxylic acid transporters), member 2	9.25846	9.47419	9.52177	9.88064	9.26185	9.30883	9.50023	9.60172	9.47596	9.03968	9.18947	9.11982	9.11632	-1.2831	8.95524	9.01878	9.35089	9.4994	9.20608	-1.20571	1.06419	9.01444	9.24483	8.92498	8.82769	9.0261	9.00761	-1.38353	-1.14748	9.37172	8.82201	9.34393	9.43405	9.05736	9.069	9.07232	9.1672	-1.23864	1.03589	-1.02731	1.11697	8.94178	9.09421	8.9824	9.38233	9.10018	-1.29754
aa003157_at	1700012G19Rik	RIKEN cDNA 1700012G19 gene	9.48403	9.51495	9.41658	9.73585	9.32243	9.4432	9.34831	9.39204	9.45717	9.26773	9.35495	9.42016	9.34761	-1.0789	9.29066	9.21804	9.13014	9.25678	9.22391	-1.17549	-1.08953	9.46425	9.59965	9.31415	9.11491	9.24021	9.34663	-1.07963	1.08879	9.40161	9.49165	9.45493	9.27304	9.32018	9.27974	9.32845	9.36423	-1.06654	1.01159	1.10215	1.01227	9.20861	9.31438	9.38643	9.41619	9.3314	-1.09109
aa003161_s_at	2610003J06Rik	RIKEN cDNA 2610003J06 gene	7.71971	7.55521	7.6202	8.39604	7.55579	7.56111	7.52402	7.60342	7.69194	7.51931	7.52686	7.51477	7.52031	-1.12633	7.27736	7.42061	7.13849	7.36457	7.30026	-1.31192	-1.16478	7.51016	7.74305	7.3347	7.20082	7.3717	7.43209	-1.19736	1.09568	7.87412	7.15834	7.62153	7.34829	7.3819	7.37968	7.18719	7.42158	-1.20611	-1.07083	1.08773	-1.00731	7.3204	7.28429	7.35613	7.51602	7.36921	-1.25069
aa003244_s_at	4930517K11Rik	RIKEN cDNA 4930517K11 gene	7.78488	7.65529	7.72053	9.30389	7.64558	7.45673	7.75602	7.57373	7.86208	7.6357	7.61758	7.50934	7.58754	-1.20961	7.52937	7.30166	7.45535	7.57489	7.46532	-1.31655	-1.08841	7.90009	7.74799	7.49316	7.29366	7.55774	7.59853	-1.20043	1.09673	8.18758	7.3965	7.68966	7.44241	7.41447	7.46398	7.2807	7.55361	-1.23839	-1.02379	1.06312	-1.03162	7.4916	7.55992	7.50583	7.66645	7.55595	-1.23639
aa003358_s_at	1810009A16Rik	RIKEN cDNA 1810009A16 gene	10.7168	10.951	10.7782	10.8426	10.6119	10.5914	10.8281	11.1336	10.8067	10.3308	10.2687	10.4659	10.3551	-1.36751	10.8128	10.2521	10.624	10.6944	10.5958	-1.15739	1.18155	10.7466	10.7478	10.7294	10.3294	10.5694	10.6245	-1.13462	1.02007	9.27534	10.7228	10.5367	10.4477	10.5434	10.359	10.4864	10.3388	-1.38313	-1.01142	-1.19505	-1.21903	11.0675	11.3532	10.8182	11.1767	11.1039	1.22874
aa004011_s_at	1110055N21Rik	RIKEN cDNA 1110055N21 gene	9.36758	9.46925	9.19674	9.49694	9.18946	9.43086	9.29271	9.80748	9.40638	9.06682	9.02003	9.15667	9.08117	-1.25284	9.26541	8.94816	9.38648	9.25975	9.21495	-1.1419	1.09716	9.20611	9.06577	9.45315	8.9662	9.15995	9.17024	-1.17784	-1.03148	8.51167	9.22574	8.94381	8.88606	8.96153	8.8099	9.11294	8.92166	-1.39931	-1.11691	-1.22543	-1.18803	9.46119	9.0697	9.39711	9.60547	9.38337	-1.01608
AA004127_at	Col12a1	ESTs, Highly similar to CA1C_MOUSE Collagen alpha 1(XII) chain precursor [M.musculus]	8.8722	8.9954	8.49073	9.16557	8.64239	8.78045	8.81677	8.57283	8.79204	8.72308	8.73855	8.72664	8.72943	-1.04436	8.68606	8.47963	8.49963	8.70435	8.59242	-1.1484	-1.09962	8.93375	8.80202	8.49926	8.35104	8.6344	8.64409	-1.10799	1.03647	8.93589	8.38306	8.78047	8.40199	8.53061	8.6523	8.45066	8.59071	-1.14976	-1.10092	-1.00118	-1.03769	8.43243	8.66825	8.71186	8.83973	8.66307	-1.09352
aa008269_s_at	Apom	apolipoprotein M	9.27822	9.31222	9.20126	9.57644	9.34063	9.37746	9.15464	9.13654	9.29718	9.17199	9.04347	9.18367	9.13304	-1.12049	9.04257	8.78527	8.78751	9.02769	8.91076	-1.30714	-1.16658	9.37641	9.22683	8.81362	8.65548	8.86254	8.98698	-1.23988	1.05425	9.23637	8.89281	9.42465	8.75273	8.91019	8.97407	8.89499	9.01226	-1.21834	-1.08733	1.07289	1.01768	8.89261	8.96924	9.06478	9.1902	9.02921	-1.20411
aa008321_s_at	Psma4	proteasome (prosome, macropain) subunit, alpha type 4	10.8165	10.2871	10.1726	10.366	10.4335	10.8627	10.3014	10.8129	10.5066	10.6678	10.2715	10.7579	10.5657	1.04184	10.6765	10.2437	10.5659	10.6123	10.5246	1.01257	-1.02891	10.4034	10.5178	10.8621	10.2268	10.3001	10.462	-1.03136	-1.04432	10.4402	10.5485	10.405	10.4656	10.4152	10.5146	10.5103	10.4713	-1.02474	-1.06762	-1.03762	1.00645	11.3663	11.3028	11.3652	11.6129	11.4118	1.87284
aa008369_s_at	Zrfp1-pending	zinc ring finger protein 1	9.53536	9.62501	9.7287	9.85589	9.53415	9.47837	9.48839	9.5124	9.59478	9.57963	9.48319	9.70971	9.59084	-1.00274	9.84151	9.15757	9.38947	9.39536	9.44598	-1.10865	-1.10563	9.76778	9.94553	9.42877	9.23623	9.42355	9.56037	-1.02414	1.08252	9.87153	9.68257	9.69809	9.28213	9.1416	9.18264	9.21966	9.43974	-1.11345	-1.11041	-1.00433	-1.08721	9.83554	9.86148	9.51647	9.76779	9.74532	1.10998
aa008853_s_at	2610019E17Rik	RIKEN cDNA 2610019E17 gene	9.58248	9.15997	9.4347	9.60611	9.64458	9.91441	9.4189	10.3099	9.63388	9.32641	9.27851	9.38321	9.32937	-1.23499	9.31393	8.93213	9.24453	9.35607	9.21167	-1.33998	-1.08501	9.09594	9.27152	9.17495	8.9486	9.21482	9.14117	-1.40709	-1.05008	9.65954	9.19554	9.23735	9.2984	8.94687	9.01438	8.90898	9.18015	-1.36957	-1.10897	-1.02208	1.02739	9.04832	9.20165	9.11367	9.15522	9.12971	-1.4183
aa008854_s_at	Brd4	bromodomain containing 4	9.92029	9.97632	10.1556	10.2105	9.97279	9.80432	10.041	10.0165	10.0122	9.70586	9.81313	9.81456	9.77785	-1.17635	9.71416	9.7391	9.87464	9.90303	9.80773	-1.15224	1.02093	9.82059	9.92708	9.98819	9.82827	9.79905	9.87264	-1.10155	1.04602	10.1789	9.93563	9.89981	10.0389	9.76094	9.76145	9.58194	9.87965	-1.09621	1.07311	1.05111	1.00487	10.0617	9.81428	9.83519	9.97314	9.92108	-1.06518
AA009039_at	1810010N17Rik	RIKEN cDNA 1810010N17 gene	9.79175	9.77746	9.69029	9.85857	9.53077	9.41655	9.57811	9.4514	9.63686	9.37455	9.43249	9.52003	9.44236	-1.14433	9.53292	9.20004	9.37663	9.33245	9.36051	-1.21113	-1.05837	9.50891	9.77649	9.11743	9.21692	9.30347	9.38464	-1.19104	1.01687	10.1605	9.28312	9.43748	9.04996	8.98753	9.08564	9.00208	9.28662	-1.27477	-1.11399	-1.05255	-1.0703	9.49964	9.4039	9.27953	9.37828	9.39034	-1.18635
aa009154_s_at	Tln	Mus musculus adult male testis cDNA, RIKEN full-length enriched library, clone:1700018G09 product:talin, full insert sequence.	10.034	9.97806	9.72276	9.95513	9.89616	10.1092	9.8363	9.68571	9.90216	9.77622	9.95663	9.91235	9.88173	-1.01426	9.77877	9.70049	9.73523	9.79345	9.75198	-1.10971	-1.0941	9.94771	10.0251	9.55232	9.62297	9.70028	9.76968	-1.09618	1.01234	9.83834	9.69015	9.85656	9.45615	9.57644	9.68248	9.54322	9.66334	-1.18003	-1.16344	-1.06337	-1.0765	9.61322	9.63827	9.7572	9.85832	9.71675	-1.13714
aa009160_s_at	Gpc1	glypican 1	10.3079	10.5132	9.9135	10.3535	10.1604	10.1885	10.151	10.7835	10.2964	9.95501	10.0661	10.0082	10.0098	-1.21983	10.155	10.2219	10.307	10.3262	10.2525	-1.03091	1.18326	10.0366	10.0697	10.3098	10.0594	10.0977	10.1146	-1.1343	-1.1003	10.3067	10.0263	10.1908	9.87361	10.0269	10.1512	9.89244	10.0669	-1.1725	1.04037	-1.13735	-1.03368	10.5458	10.5488	10.3648	10.3177	10.4443	1.10789
aa013647_s_at	Ap3d	adaptor-related protein complex AP-3, delta subunit	10.6269	11.0851	11.0123	10.698	11.2618	10.9081	11.3053	11.3302	11.0285	10.6586	10.7468	10.5494	10.6516	-1.29854	10.5292	11.1234	10.9984	10.8947	10.8864	-1.10347	1.17678	10.6755	10.5715	11.1213	10.888	11.0799	10.8672	-1.11824	-1.01338	10.8102	10.9058	10.565	10.7673	10.8356	10.7522	10.957	10.799	-1.17239	1.1076	-1.06247	-1.04843	11.2878	11.1684	11.1339	10.9978	11.147	1.08562
aa013993_at	Prep	prolyl endopeptidase	8.08147	8.41128	7.91105	8.76028	8.28888	8.24505	8.33932	8.7625	8.34998	8.53306	8.62306	8.32216	8.49276	1.10403	8.16452	8.68693	8.54712	8.49993	8.47463	1.09024	-1.01265	8.20619	8.45589	8.85981	8.57062	8.72426	8.56335	1.1594	1.06343	8.56503	8.25258	8.39899	8.54077	8.38229	8.50594	8.6585	8.47201	1.08827	-1.01448	-1.00181	-1.06536	8.66455	8.20024	8.54606	8.59098	8.50046	1.10994
aa014127_at	Krt2-7	keratin complex 2, basic, gene 7	9.62548	9.38455	9.56475	9.72007	9.37988	9.29916	9.65486	9.36637	9.49939	9.7654	10.6058	10.3618	10.2443	1.67593	9.7743	10.8999	10.1735	9.80399	10.1629	1.58398	-1.05805	9.96751	10.6176	11.0132	10.802	11.285	10.7371	2.35819	1.48878	11.0578	12.131	11.8615	11.3135	10.9876	12.2604	12.4035	11.7165	4.64952	2.77429	2.93534	1.97165	9.95979	9.69317	9.52824	10.0024	9.79591	1.22818
aa014261_s_at	1810015P09Rik	RIKEN cDNA 1810015P09 gene	10.0748	9.93419	9.91858	10.1579	10.0042	9.98483	10.0523	9.86142	9.99853	9.67854	9.91703	9.90667	9.83408	-1.12074	9.73729	9.5275	9.62258	9.72315	9.65263	-1.27095	-1.13402	9.717	9.85543	9.54312	9.46509	9.64404	9.64493	-1.27774	-1.00535	9.84044	9.67667	9.813	9.50192	9.47429	9.70728	9.52318	9.64811	-1.27493	-1.13758	-1.00314	1.00221	9.80492	9.52825	9.71741	9.8376	9.72204	-1.21124
aa014354_s_at	Bhmt2	betaine-homocysteine methyltransferase 2	6.72929	6.29758	6.35541	7.38898	6.20361	6.23648	6.36043	6.39741	6.49615	6.23183	6.31973	6.29379	6.28178	-1.16019	6.43205	6.26844	6.15779	6.18615	6.26111	-1.17694	-1.01443	6.25209	6.31078	6.19655	6.19156	6.20553	6.2313	-1.20151	-1.02087	6.53129	6.0179	6.30977	6.13725	6.12501	6.30398	6.20184	6.23243	-1.20056	-1.0348	-1.02007	1.00078	6.20273	5.90683	6.11479	6.34717	6.14288	-1.27745
AA014405_at	0610038D11Rik	EST	7.79337	7.8235	7.89516	8.54734	7.43497	7.53069	7.72018	7.59448	7.79246	7.44483	7.603	7.48726	7.5117	-1.21484	7.63275	7.2815	7.19786	7.38166	7.37344	-1.33702	-1.10057	7.7923	7.53234	7.32294	7.21467	7.37808	7.44807	-1.26962	1.05309	8.38941	7.32372	7.72708	7.17787	7.25062	7.37614	7.20726	7.49316	-1.23055	-1.01293	1.08652	1.03175	7.39967	7.23437	7.34896	7.37547	7.33962	-1.36874
aa014427_s_at	Rrbp1	ribosome binding protein 1	11.2671	10.459	10.7209	10.7254	10.286	10.996	10.447	11.3694	10.7838	10.908	10.8216	10.6391	10.7896	1.00398	10.7166	10.9325	10.7836	10.7885	10.8053	1.01497	1.01094	10.3168	10.5945	11.039	10.4751	10.6522	10.6155	-1.12374	-1.14056	10.7984	10.7854	10.7558	10.7957	10.6542	10.8332	10.8806	10.7862	1.00164	-1.00234	-1.0133	1.12559	10.7766	10.4588	10.4978	10.5366	10.5675	-1.16182
aa014535_s_at	Incenp	inner centromere protein	8.17769	7.98303	8.00911	8.67126	8.00021	8.49802	8.07691	7.97252	8.17359	8.05488	8.04492	8.18874	8.09618	-1.05513	8.11907	7.64136	7.75555	7.76639	7.82059	-1.27721	-1.21049	8.18824	8.06642	7.73091	7.62181	7.83852	7.88918	-1.21791	1.04869	8.24723	7.82518	8.28328	7.63565	7.78977	7.7846	7.58788	7.87908	-1.22647	-1.16239	1.04138	-1.00702	7.63393	7.95707	7.8843	8.01377	7.87227	-1.23228
aa014563_s_at	D11Ertd172e	ESTs, Weakly similar to synbindin; syndecan binding protein 2 [Mus musculus] [M.musculus]	12.069	11.8548	11.7246	11.9209	11.8359	11.7845	11.8776	11.8278	11.8619	12.0044	11.9838	12.0575	12.0153	1.11216	11.8969	11.8663	11.8419	11.7917	11.8492	-1.00883	-1.12198	12.0049	12.0215	11.8642	11.7127	11.8826	11.8972	1.02478	1.03382	12.0146	12.064	12.0617	11.7765	11.6619	11.9631	11.8484	11.9129	1.03598	-1.07353	1.04513	1.01093	11.6948	11.9726	11.8666	12.1001	11.9085	1.03286
AA014745_at	6720435I21Rik	ESTs, Weakly similar to A61208 chondroitin sulfate proteoglycan NG2 - rat [R.norvegicus]	6.99123	7.48579	7.21875	8.0476	8.25579	7.18953	8.02193	7.155	7.5457	7.12272	7.33273	7.02441	7.15996	-1.30654	7.01562	7.32161	7.29354	7.26142	7.22305	-1.25063	1.0447	7.36548	7.08623	7.25474	7.44267	7.55763	7.34135	-1.15217	1.08546	7.07424	7.01556	6.83554	7.15997	6.91725	7.13492	7.10988	7.03534	-1.42441	-1.09022	-1.13895	-1.23629	7.78835	7.41086	7.80304	7.49975	7.6255	1.05687
AA014816_s_at	2310047B08Rik	RIKEN cDNA 2310047B08 gene	9.05297	9.15045	8.83452	9.39309	9.03911	9.08821	9.01147	8.95603	9.06573	9.10102	9.16142	9.03948	9.10064	1.02449	8.94475	8.93087	8.91696	9.06959	8.96554	-1.07192	-1.09817	9.24563	9.1432	8.90946	8.94405	9.06592	9.06165	-1.00283	1.06889	7.50706	9.00472	9.20578	8.832	8.95013	8.97071	8.89499	8.76649	-1.2305	-1.26064	-1.14795	-1.22702	8.69861	9.02265	8.97049	9.05676	8.93713	-1.09324
aa014939_at	Dusp9	dual specificity phosphatase 9	7.796	7.91788	7.47674	8.31041	7.78704	7.83414	8.00169	7.78305	7.86337	7.85665	7.90907	7.83296	7.86623	1.00198	7.65208	7.57651	7.61031	7.87077	7.67742	-1.13756	-1.13982	8.10854	7.72716	7.83731	7.61716	7.77311	7.81266	-1.03577	1.09827	8.06739	7.58636	8.08606	7.63689	7.6304	7.74937	7.70699	7.78049	-1.05912	-1.06123	1.07406	-1.02254	7.67913	7.70952	7.72023	7.99874	7.7769	-1.06176
aa015228_s_at	1810073N04Rik	RIKEN cDNA 1810073N04 gene	9.73748	9.42994	9.31656	9.35162	9.43006	9.78946	9.37994	9.50694	9.49275	9.79613	9.72127	9.67555	9.73098	1.17955	9.92311	9.75965	9.81471	9.82603	9.83087	1.26411	1.07169	10.0753	9.90615	9.89129	9.68247	9.76747	9.86454	1.29396	1.02361	10.0724	10.2328	9.80537	9.56501	9.27376	9.77235	9.57694	9.75695	1.20097	1.01817	-1.05257	-1.07742	9.7425	9.9963	9.70204	9.83839	9.81981	1.25445
aa015322_s_at	Smoc1	SPARC related modular calcium binding 1	12.4955	11.5329	10.9026	11.0685	11.596	12.1257	11.4597	11.7518	11.6166	11.5258	11.2202	11.0708	11.2723	-1.26957	11.2794	11.1415	11.2077	11.5589	11.2969	-1.24807	1.01723	11.4835	11.6134	11.9477	11.285	11.3621	11.5383	-1.05576	1.18215	11.4592	11.3595	11.6626	11.1206	11.2317	11.2306	11.1781	11.3203	-1.22796	1.03389	1.01638	-1.1631	11.8014	12.0866	12.0782	11.7798	11.9365	1.24825
aa015377_f_at	3110005M08Rik	RIKEN cDNA 3110005M08 gene	13.2715	13.4383	13.3555	13.2434	13.7836	13.6731	13.8248	13.5914	13.5227	13.4759	13.3492	13.2395	13.3549	-1.12336	13.0201	12.649	12.9189	12.9908	12.8947	-1.54545	-1.37574	12.8488	12.8892	13.2982	12.7555	12.6828	12.8949	-1.54523	1.00015	13.1126	13.1581	13.15	12.9842	12.5276	13.1417	12.8164	12.9844	-1.45229	-1.29281	1.06415	1.06399	13.2612	13.1074	13.1804	13.3537	13.2257	-1.22863
aa015441_s_at	2010109K11Rik	RIKEN cDNA 2010109K11 gene	6.52626	6.2483	6.3406	7.04784	6.46608	6.28231	6.4902	6.57703	6.49733	6.53005	6.62049	6.72443	6.62499	1.09253	6.54784	6.35995	6.59682	6.41988	6.48112	-1.0113	-1.10487	6.34354	6.6293	6.4716	6.41838	6.56127	6.48482	-1.00871	1.00257	7.20374	6.4362	6.45759	6.38513	6.30886	6.31303	6.43537	6.5057	1.00582	-1.0862	1.01719	1.01458	6.5148	6.75083	6.26942	6.52493	6.51499	1.01232
aa016364_at	Mrpl54	mitochondrial ribosomal protein L54	9.2354	9.12319	9.29663	9.47094	9.13425	9.35676	9.14101	9.14975	9.23849	9.05743	9.2367	9.38842	9.22752	-1.00764	9.19377	8.8272	9.02204	9.06194	9.02624	-1.1585	-1.14972	9.18241	9.28006	8.89825	8.83186	9.02379	9.04327	-1.1449	1.01188	9.62689	9.05907	9.38128	8.86896	8.97202	8.87968	8.73086	9.07411	-1.12069	-1.11219	1.03374	1.0216	8.9998	9.42466	8.94927	9.12271	9.12411	-1.08251
aa016364_g_at	Mrpl54	mitochondrial ribosomal protein L54	10.3812	10.4177	10.5115	10.6439	10.3924	10.4462	10.4385	10.2877	10.4399	10.2526	10.5161	10.4409	10.4032	-1.02577	10.2926	10.1101	10.2817	10.3275	10.253	-1.13833	-1.10972	10.2935	10.5201	10.1591	10.1181	10.3811	10.2944	-1.10611	1.02913	10.6028	10.239	10.4244	10.312	10.1809	10.0866	9.969	10.2592	-1.13339	-1.10492	1.00435	-1.02467	10.2193	10.2706	10.1602	10.2792	10.2323	-1.15472
AA016480_at	Rps7	ribosomal protein S7	9.08542	8.27606	8.07439	8.39685	7.85548	8.4874	7.94741	7.95808	8.26014	7.71338	8.02656	8.07233	7.93742	-1.25068	8.08316	7.81443	7.83144	7.79318	7.88055	-1.30096	-1.0402	8.08018	8.26043	7.68445	7.78949	7.93746	7.9504	-1.23948	1.04961	8.43187	7.63923	7.93203	7.66513	7.70358	7.80632	7.57528	7.82192	-1.35493	-1.08335	-1.04148	-1.09314	7.79577	7.69035	7.7156	7.81211	7.75346	-1.42078
AA016517_s_at	1500005I02Rik	RIKEN cDNA 1500005I02 gene	9.43288	9.34135	8.9311	9.42635	8.96511	9.47613	9.10179	8.88937	9.19551	9.09104	9.22809	9.1746	9.16458	-1.02167	9.085	9.0135	9.0544	9.08458	9.05937	-1.09896	-1.07565	9.22276	9.46852	8.81444	8.90703	9.07561	9.09767	-1.07017	1.0269	9.31285	8.93924	9.23614	8.88102	8.90359	9.02325	8.93276	9.03269	-1.11947	-1.09572	-1.01866	-1.04607	8.88866	8.89774	9.0539	9.13602	8.99408	-1.14984
aa016540_s_at	Cutl2	Mus musculus 9 days embryo whole body cDNA, RIKEN full-length enriched library, clone:D030064A17 product:hypothetical protein, full insert sequence.	8.46012	8.65994	8.19148	8.52462	8.40304	8.60454	8.48121	8.98331	8.53853	8.1984	8.44407	8.31824	8.32024	-1.16336	8.40142	8.41594	8.34588	8.30326	8.36663	-1.12655	1.03268	8.40116	8.7787	8.4631	8.36219	8.30971	8.46297	-1.05377	1.06906	8.78453	8.37353	8.59418	8.36022	8.21358	8.33678	8.3017	8.4235	-1.083	1.0742	1.04021	-1.02774	8.37174	8.30087	8.21193	8.35946	8.311	-1.17083
aa016568_s_at	Ak2	adenylate kinase 2	10.3202	10.2859	10.5693	10.5219	10.2589	10.6018	10.2358	10.3182	10.389	10.6639	10.6339	10.697	10.6649	1.21079	10.4299	10.4041	10.5147	10.2901	10.4097	1.01446	-1.19354	10.3872	10.4659	10.4108	10.3153	10.3605	10.388	-1.00072	-1.01519	10.7078	10.4662	10.8173	10.2107	10.278	10.4246	10.3425	10.4639	1.05327	-1.14955	1.03826	1.05403	10.4317	10.3434	10.2057	10.4791	10.365	-1.01678
aa016581_at	Mbtps1	membrane-bound transcription factor protease, site 1	10.1109	10.0103	9.8074	10.1896	9.84152	9.84553	9.94912	10.1219	9.98454	9.92737	9.99036	9.8312	9.91631	-1.04843	10.2537	10.1036	10.1274	10.1105	10.1488	1.12059	1.17486	10.3392	10.3296	10.1107	9.96696	9.93867	10.137	1.11149	-1.00819	10.3456	10.3189	10.3345	9.93947	9.52965	9.84013	9.72139	10.0042	1.01375	1.06285	-1.10539	-1.09641	9.95307	10.2651	9.83469	9.84599	9.97471	-1.00684
aa016581_g_at	Mbtps1	membrane-bound transcription factor protease, site 1	10.6165	10.457	10.2359	10.5982	10.2205	10.5641	10.4352	10.4128	10.4425	10.3633	10.412	10.2751	10.3501	-1.06615	10.6299	10.5945	10.5357	10.5907	10.5877	1.10585	1.179	10.761	10.8796	10.4686	10.4608	10.3987	10.5937	1.11051	1.00421	10.6534	10.7972	10.5613	10.3636	10.2123	10.3209	10.3151	10.4606	1.01258	1.07956	-1.09212	-1.09672	10.4425	10.6073	10.3358	10.3607	10.4366	-1.00413
AA016609_at	D16Bwg1543e	Mus musculus, clone IMAGE:5322989, mRNA	6.79181	6.72927	6.58834	7.3318	6.61133	6.73142	6.75876	6.64822	6.77387	6.51602	6.73925	6.62422	6.62649	-1.10755	6.67603	6.49382	6.52685	6.61317	6.57747	-1.14584	-1.03457	6.69495	6.85241	6.49709	6.58117	6.61167	6.64746	-1.09157	1.04971	6.9463	6.5168	6.7583	6.44414	6.48383	6.55082	6.45293	6.5933	-1.13333	-1.02327	1.01104	-1.03825	6.51194	6.27964	6.54025	6.67633	6.50204	-1.20734
aa016750_at	1190002H23Rik	RIKEN cDNA 1190002H23 gene	9.43877	9.44851	9.37927	9.88973	9.34582	9.32589	9.432	9.26869	9.44108	9.42742	9.56249	9.42378	9.47123	1.02112	9.29364	9.17204	9.24194	9.24696	9.23865	-1.15064	-1.17494	9.40647	9.61499	9.13168	9.14983	9.28808	9.31821	-1.0889	1.0567	9.6509	9.05394	9.65713	9.18685	9.27651	9.38063	9.19321	9.34274	-1.07055	-1.09315	1.07482	1.01715	9.10783	9.2371	9.19432	9.45413	9.24835	-1.14293
aa017855_s_at	Bbp	beta-amyloid binding protein precursor	7.27926	7.12509	7.19213	8.20874	7.31091	6.98522	7.43099	7.4041	7.36705	7.29417	7.40483	7.45198	7.38366	1.01158	7.07418	7.17533	7.03015	7.10888	7.09714	-1.20574	-1.2197	7.21547	7.37756	7.11988	7.05749	7.13227	7.18053	-1.13802	1.05951	7.74542	6.91169	7.29538	7.04739	7.0337	7.21045	7.18011	7.20345	-1.12008	-1.13305	1.07647	1.01601	7.06534	6.9757	6.97199	7.38427	7.09933	-1.20391
aa018016_s_at	Aqr	aquarius	7.07486	7.1112	6.72575	7.75921	7.11695	6.81783	7.20396	6.94609	7.09448	7.87633	7.16466	7.03061	7.3572	1.19974	7.05692	6.9926	7.11844	7.07049	7.05961	-1.02446	-1.22909	7.22739	6.88045	6.94638	7.11711	7.90678	7.21562	1.08759	1.1142	7.95997	7.52343	7.08287	6.99928	7.03675	8.05324	7.07878	7.39062	1.22785	1.02344	1.25789	1.12896	8.01082	6.95591	7.10105	7.20593	7.31843	1.16792
aa018019_s_at	1110025J15Rik	RIKEN cDNA 1110025J15 gene	11.3135	11.5994	11.5252	11.5511	11.6007	11.0713	11.6255	11.2811	11.446	11.6038	11.4428	11.5567	11.5344	1.06324	11.6006	11.3408	11.3856	11.2667	11.3984	-1.03351	-1.09887	11.8774	11.868	11.2907	11.3972	11.4085	11.5684	1.08855	1.12502	11.8217	11.8168	11.6455	11.1818	11.1911	11.3683	11.1746	11.4571	1.00776	-1.05506	1.04152	-1.08017	12.247	12.3177	11.7672	12.1206	12.1131	1.58792
aa020104_s_at	Aamp	angio-associated migratory protein	12.2711	11.9713	11.8173	11.9339	12.1297	11.9852	12.0164	12.318	12.0553	12.0177	11.9964	11.9622	11.9921	-1.0448	11.9329	12.0424	12.0353	12.0005	12.0028	-1.0371	1.00743	12.042	12.011	12.2535	12.0504	12.1282	12.097	1.0293	1.06749	11.9971	12.0262	12.0263	12.0203	11.9912	12.1243	12.0295	12.0307	-1.01724	1.0271	1.01953	-1.04704	11.8449	12.0812	11.9936	12.1299	12.0124	-1.03022
aa020128_s_at	Myo1h	myosin IH	11.1098	10.815	10.9863	10.6472	10.9013	10.9046	10.8432	11.0867	10.9118	11.2311	11.3169	11.1358	11.2279	1.245	11.3201	11.3991	11.235	11.2738	11.307	1.31516	1.05635	11.2742	11.19	11.4608	11.3052	11.4888	11.3438	1.34912	1.02583	11.1124	11.2708	11.234	11.1206	10.9207	11.115	10.9976	11.1101	1.14741	-1.08506	-1.1462	-1.1758	11.4661	11.4043	11.0784	11.5417	11.3726	1.37633
aa020292_at	2700038C09Rik	RIKEN cDNA 2700038C09 gene	6.74199	6.91435	6.79262	7.45125	6.98904	7.00226	6.96731	6.82564	6.96056	6.85685	7.01713	6.89395	6.92264	-1.02663	6.82424	6.86194	6.77122	6.88152	6.83473	-1.09114	-1.06283	7.09988	6.84362	6.74845	6.77409	6.87235	6.86768	-1.0665	1.0231	7.11469	6.68315	7.02267	6.70974	6.74095	6.66421	6.71718	6.80751	-1.11191	-1.08307	-1.01904	-1.04258	6.77958	6.57287	6.82478	6.97115	6.7871	-1.12776
aa020512_s_at	Casp6	caspase 6	6.61229	7.15285	7.08316	7.43248	8.19289	6.73888	7.88305	7.15346	7.28113	7.22137	7.08954	6.82325	7.04472	-1.17806	6.89407	7.09098	7.08769	6.98037	7.01328	-1.20402	-1.02203	7.45117	6.69777	7.52527	7.22336	7.10205	7.19993	-1.0579	1.13812	7.55274	7.0209	6.93421	7.2185	6.9945	7.78706	7.97656	7.35493	1.05248	1.23988	1.2672	1.11342	8.07483	7.76362	8.09805	8.17218	8.02717	1.67718
aa021803_at	5730508B09Rik	RIKEN cDNA 5730508B09 gene	8.3103	8.39423	8.1149	8.65862	8.29263	8.0535	8.32285	8.17026	8.28966	8.19667	8.22517	8.17245	8.1981	-1.06552	8.05734	8.42085	8.09058	8.29195	8.21518	-1.05298	1.01191	8.49034	8.35537	8.08732	8.04561	8.15061	8.22585	-1.04523	1.00742	8.47609	7.93291	8.23424	8.13696	7.99799	8.29749	8.2147	8.18434	-1.07574	-1.00958	-1.02161	-1.02919	7.92114	7.99818	8.03661	8.2821	8.05951	-1.17296
aa021803_g_at	5730508B09Rik	RIKEN cDNA 5730508B09 gene	8.30408	8.27926	8.05018	8.65426	8.39623	8.41337	8.31195	8.34777	8.34464	8.33421	8.2727	8.24531	8.28407	-1.04287	8.10878	8.01301	8.11964	8.22142	8.11571	-1.17196	-1.12378	8.32032	8.08845	8.14161	8.09588	8.10011	8.14927	-1.14501	1.02354	8.2443	8.04346	8.21002	8.03827	8.14718	8.14893	8.12188	8.13629	-1.15536	-1.10786	1.01437	-1.00904	7.98593	7.95336	8.11384	8.31139	8.09113	-1.1921
aa021812_s_at	6330514M23Rik	RIKEN cDNA 6330514M23 gene	12.7252	12.4148	12.2689	12.5674	12.7938	13.0006	12.4516	12.3937	12.577	13.2984	13.3549	13.4637	13.3724	1.73552	13.353	12.8635	13.0163	13.1528	13.0964	1.43339	-1.21078	12.9932	13.1131	12.5735	13.1246	12.9765	12.9562	1.3006	-1.10209	12.647	12.7968	12.0824	12.5408	12.1596	12.0959	12.088	12.3444	-1.17499	-2.03921	-1.68421	-1.52819	11.5779	11.5413	11.8495	12.2249	11.7984	-1.71544
aa021840_s_at	4833421E05Rik	RIKEN cDNA 4833421E05 gene	9.21108	9.06988	9.10594	9.46993	9.42459	9.01794	9.31421	9.02996	9.20544	9.7211	9.82798	9.85261	9.80056	1.5106	9.7275	9.43223	9.6294	9.63714	9.60657	1.32054	-1.14393	9.54362	9.65388	9.29208	9.3837	9.61249	9.49715	1.22409	-1.07879	9.40659	9.45355	9.44656	9.49834	9.10654	8.98407	9.00249	9.27116	1.04661	-1.44333	-1.26173	-1.16958	9.28935	9.35729	9.13207	9.43212	9.30271	1.06975
aa021919_s_at	MGC7903	hypothetical protein MGC7903	9.35451	9.18761	9.30873	9.63655	9.18508	9.21895	9.25234	9.26067	9.30056	9.24436	9.35995	9.70214	9.43548	1.09804	9.21167	8.89715	9.19878	9.33651	9.16103	-1.10154	-1.20954	9.36117	9.42418	9.03391	9.05365	9.22769	9.22012	-1.05734	1.04181	10.0356	9.25671	9.52225	9.13178	8.98938	8.96828	8.86799	9.25314	-1.03341	-1.13473	1.06593	1.02315	9.08651	10.3259	8.99684	9.24558	9.4137	1.08158
aa021959_s_at	Neurod6	ESTs	7.57838	7.57481	7.56735	7.87807	7.70301	7.58337	7.84263	7.69191	7.67744	7.52294	7.61606	7.63047	7.58983	-1.06261	7.52428	7.42557	7.63003	7.64406	7.55598	-1.08783	-1.02373	7.36031	7.81411	7.44872	7.52516	7.55181	7.54002	-1.09994	-1.01112	8.00775	7.45623	7.60458	7.49877	7.45249	7.3254	7.39343	7.53409	-1.10447	-1.03939	-1.01529	-1.00412	7.62369	7.61981	7.44395	7.53068	7.55453	-1.08893
AA023300_at	6330409N04Rik	RIKEN cDNA 6330409N04 gene	9.03229	8.98789	8.8419	8.92998	8.86122	8.90642	8.86642	9.04743	8.93419	8.80556	9.04485	9.02439	8.95827	1.01683	8.77169	8.95024	9.00373	8.95278	8.91961	-1.01016	-1.02716	8.93883	9.05211	8.84921	8.93967	9.04739	8.96544	1.02189	1.03228	8.9769	8.65315	8.76401	8.74304	8.84911	8.77209	8.77889	8.79103	-1.10433	-1.12291	-1.09322	-1.1285	8.94784	8.80376	8.95824	9.0227	8.93314	-1.00073
aa023407_s_at	ICRFP703B1614Q5.6	predicted gene ICRFP703B1614Q5.6	9.9709	9.74504	9.18119	9.65034	9.41002	9.38475	9.41398	9.28829	9.50556	9.32447	9.66791	9.50866	9.50035	-1.00362	9.4008	9.37516	9.42899	9.35613	9.39027	-1.08319	-1.07928	9.43489	9.57101	9.28119	9.32907	9.52828	9.42889	-1.05459	1.02713	9.76834	9.34478	9.6217	9.26183	9.26167	9.44846	9.27606	9.42612	-1.05661	-1.0528	1.02516	-1.00192	9.228	9.20279	9.33874	9.52635	9.32397	-1.13414
AA023445_at	2610003B19Rik	RIKEN cDNA 2610003B19 gene	9.57014	9.76384	9.43962	9.6692	9.60158	9.343	9.62469	9.35146	9.54544	9.50925	9.69401	9.61132	9.60486	1.04205	9.40853	9.661	9.56466	9.61655	9.56269	1.01203	-1.02966	9.61653	9.64796	9.49004	9.62126	9.64834	9.60483	1.04202	1.02964	9.74013	9.43331	9.5848	9.5466	9.62606	9.65407	9.61173	9.59953	1.0382	-1.0037	1.02586	-1.00368	9.35618	9.40812	9.40464	9.6726	9.46038	-1.06073
AA023577_at	3830421F13Rik	RIKEN cDNA 3830421F13 gene	9.03651	9.04509	9.02937	9.29948	9.00162	9.25918	9.01201	8.76046	9.05547	8.90298	9.16013	9.16152	9.07488	1.01355	9.12028	8.72164	8.90543	8.92275	8.91752	-1.10033	-1.11524	9.06116	9.14633	8.79679	8.77784	8.89141	8.93471	-1.08731	1.01198	9.36089	8.81455	9.23829	8.70666	8.79323	8.91995	8.73548	8.93844	-1.0845	-1.09919	1.0146	1.00259	8.71577	8.73157	8.86824	8.95557	8.81779	-1.17909
aa023890_s_at	Gng3lg	G protein gamma 3 linked gene	10.1664	10.1263	10.0682	10.4035	10.1604	10.2498	10.2621	10.1503	10.1984	10.4476	10.5881	10.5796	10.5384	1.26582	10.4128	10.2775	10.3707	10.274	10.3338	1.0984	-1.15243	10.319	10.5872	10.0443	10.2272	10.3251	10.3005	1.07339	-1.0233	10.541	10.3065	10.2728	10.0106	9.8382	10.1077	9.98586	10.1518	-1.03279	-1.30732	-1.13441	-1.10858	10.2517	10.1662	10.0208	10.2909	10.1824	-1.01113
aa023914_s_at	5031419I10Rik	RIKEN cDNA 5031419I10 gene	9.50052	9.55876	9.69559	9.75821	9.58764	9.68664	9.66554	9.71906	9.6465	9.5741	9.59179	9.58812	9.58467	-1.04379	9.47624	9.42966	9.53205	9.51578	9.48843	-1.11579	-1.06898	9.71647	9.82675	9.39312	9.48344	9.5655	9.59706	-1.03486	1.0782	9.78922	9.64017	9.62571	9.31951	9.36148	9.63422	9.55603	9.56091	-1.06112	-1.01661	1.05152	-1.02537	9.81494	9.9072	9.57436	9.69295	9.74736	1.07242
aa024083_at	Mrps7	mitchondrial ribosomal protein S7	8.16214	7.84794	7.89581	8.43257	7.834	8.10497	7.79533	7.7689	7.98021	7.78477	8.06239	8.02206	7.95641	-1.01663	7.63338	7.74739	7.70078	7.86769	7.73731	-1.18337	-1.16401	7.73922	8.00826	7.80992	7.83124	7.7853	7.83479	-1.10605	1.0699	8.17592	7.68313	8.25418	7.81319	7.68016	7.82131	7.64002	7.86684	-1.08175	-1.06405	1.09394	1.02247	7.67358	7.68211	7.65671	8.01942	7.75796	-1.16655
aa024135_s_at	LOC217837	hypothetical protein LOC217837	9.81818	10.0545	10.0251	10.224	9.96614	9.79499	9.97319	10.0718	9.99098	9.90135	9.93379	9.81942	9.88485	-1.07634	9.54106	9.89513	9.79859	9.75755	9.74808	-1.18337	-1.09944	9.67949	9.71783	9.78472	9.69454	9.87265	9.74985	-1.18192	1.00122	9.94671	9.62028	9.93244	9.70797	9.59714	9.72207	9.61334	9.73428	-1.19475	-1.11001	-1.00961	-1.01085	9.86487	10.0202	9.78736	9.9866	9.91476	-1.05425
AA024154_s_at	5230400G24Rik	RIKEN cDNA 5230400G24 gene	8.05531	7.96147	8.01251	8.67448	8.06992	7.99197	8.09966	8.0403	8.1132	8.09855	8.25604	8.1378	8.16413	1.03593	7.93433	7.90116	7.956	7.88144	7.91823	-1.1447	-1.18583	8.08116	8.2912	7.94905	7.97219	7.91501	8.04172	-1.05079	1.08937	8.46759	7.89104	8.35661	7.8825	7.84077	7.95621	7.82686	8.03165	-1.05815	-1.09617	1.08179	-1.007	7.69504	7.86118	7.79605	8.11773	7.8675	-1.18567
aa024193_s_at	AI449533	ESTs	9.28691	9.34605	9.28813	9.73674	9.35351	9.3161	9.44728	9.47322	9.40599	9.28153	9.34288	9.28979	9.30474	-1.07271	9.33013	9.33091	9.2384	9.2211	9.28013	-1.09116	-1.0172	9.43457	9.31618	9.33077	9.24355	9.39295	9.34361	-1.04419	1.04498	9.61787	9.18308	9.65645	9.20897	9.24824	9.27731	9.19535	9.34104	-1.04605	1.02548	1.04312	-1.00178	9.24745	9.39702	9.27535	9.43187	9.33792	-1.04831
AA027411_s_at	2410012H22Rik	RIKEN cDNA 2410012H22 gene	9.07491	9.10887	9.00963	9.44892	8.97422	9.08272	9.11627	9.00382	9.10242	8.8408	8.90643	8.99296	8.9134	-1.13999	8.75063	8.69728	8.73948	8.69647	8.72097	-1.30265	-1.14269	8.97774	8.91805	8.64925	8.62555	8.69657	8.77343	-1.25613	1.03703	8.96353	8.64417	9.0359	8.58785	8.63587	8.68175	8.49377	8.72041	-1.30316	-1.14313	-1.00039	-1.03744	8.65553	8.72021	8.80941	8.98232	8.79187	-1.24018
AA027702_at	Sds-rs1-pending	serine dehydratase related sequence 1	10.1195	10.0851	9.99731	10.2856	10.0542	10.0851	10.0656	9.90707	10.0749	10.1584	10.1193	10.1599	10.1459	1.05042	10.0115	9.9009	9.9947	10.0371	9.98604	-1.06355	-1.11718	10.1907	10.2857	9.89703	9.96096	10.0782	10.0825	1.00527	1.06916	10.2367	9.99789	10.2356	9.82647	10.0039	10.0084	9.83954	10.0212	-1.03794	-1.09028	1.02467	-1.04341	9.8342	10.1183	9.99143	10.224	10.042	-1.0231
aa027723_at	D7Bwg0575e	DNA segment, Chr 7, Brigham & Women's Genetics 0575 expressed	11.4475	11.2773	11.1537	11.4275	11.1225	11.1424	11.1825	11.213	11.2458	11.4347	11.386	11.4862	11.4357	1.14065	11.4944	11.268	11.4049	11.3172	11.3711	1.09076	-1.04574	11.5837	11.6031	11.4069	11.3501	11.4046	11.4697	1.16787	1.07069	11.5241	11.5358	11.5689	11.2251	11.2323	11.3376	11.478	11.4146	1.12409	-1.01473	1.03056	-1.03894	11.2902	11.4039	11.3471	11.6126	11.4134	1.12322
aa027744_s_at	1110039B18Rik	RIKEN cDNA 1110039B18 gene	10.9546	10.6655	10.5347	10.703	10.4702	10.7561	10.6274	11.0259	10.7172	10.9183	10.8733	10.8377	10.8764	1.1167	10.7269	10.7915	10.7726	10.8554	10.7866	1.04929	-1.06424	10.79	10.7822	10.871	10.7249	10.9078	10.8152	1.0703	1.02002	9.0559	10.7629	10.8622	10.6686	10.6883	10.6152	10.7939	10.4924	-1.16858	-1.30495	-1.22618	-1.25072	10.5761	10.6638	10.6095	10.8157	10.6663	-1.03591
AA028265_s_at	Fmod	fibromodulin	9.00143	8.52245	8.32733	9.21135	8.60601	8.68944	8.69695	8.98693	8.75524	9.87453	10.13	10.06	10.0215	2.40536	9.73376	9.41487	10.2223	10.4566	9.95688	2.30001	-1.0458	9.52209	9.4182	9.84828	9.4832	9.32669	9.51969	1.69873	-1.35396	9.18865	9.33612	9.14165	9.4003	9.05292	8.90845	8.99085	9.14556	1.31069	-1.83518	-1.75481	-1.29606	8.1725	8.61042	8.5023	8.74008	8.50633	-1.18831
AA028280_at	Viaat	vesicular inhibitory amino acid transporter	7.44075	7.26924	7.26726	7.84796	7.58475	7.69108	7.59606	7.47209	7.52115	7.6917	7.77178	7.64251	7.702	1.13355	7.55503	7.37681	7.47757	7.55387	7.49082	-1.02125	-1.15763	8.09756	7.68531	7.39567	7.416	7.52521	7.62395	1.07386	1.09667	7.59756	7.27396	7.6536	7.40744	7.31237	7.47217	7.41396	7.44729	-1.05253	-1.19309	-1.03063	-1.13026	7.41208	7.397	7.55117	7.66468	7.50623	-1.01039
aa028362_s_at	Cope	coatomer protein complex, subunit epsilon	11.3547	10.6793	10.7376	10.7987	10.8329	11.5381	10.9207	11.1035	10.9957	11.5747	11.4348	11.5205	11.51	1.42827	11.4232	11.0122	11.2261	11.2658	11.2318	1.17782	-1.21265	11.1217	11.1797	11.269	11.1535	11.1426	11.1733	1.13101	-1.04138	11.1351	11.2815	11.1469	11.0121	10.8357	11.0042	11.066	11.0688	1.05197	-1.35771	-1.11962	-1.07513	11.1407	11.064	11.1101	11.3968	11.1779	1.13462
aa028386_at	Abcd3	ATP-binding cassette, sub-family D (ALD), member 3	9.99629	9.90478	10.0049	10.3067	10.0227	9.9079	10.2071	10.1278	10.0598	9.87435	9.72759	9.8652	9.82238	-1.17886	9.81928	9.72936	9.64829	9.90572	9.77566	-1.21766	-1.03291	9.9189	9.96165	10.0241	9.85424	9.91483	9.93474	-1.09053	1.11658	9.89808	9.83029	9.78672	9.56229	9.73036	9.8447	9.7456	9.77115	-1.22148	-1.03615	-1.00313	-1.12008	10.3533	10.2204	10.0098	10.3315	10.2288	1.12426
AA028426_at	AB030186	hypothetical protein, clone 1-82	9.44438	9.31535	9.31562	9.72282	9.36864	9.62396	9.30281	9.379	9.43407	9.34047	9.34888	9.4821	9.39048	-1.03067	9.51775	8.88197	9.02582	9.17203	9.14939	-1.21814	-1.18189	9.26658	9.52285	8.99651	8.89101	9.05934	9.14726	-1.21994	-1.00148	9.41077	9.2683	9.34658	8.94265	9.09702	9.05173	8.88485	9.14313	-1.22344	-1.18703	-1.00435	-1.00287	9.05874	9.28184	9.09602	9.34354	9.19503	-1.18021
aa028431_f_at	Psma5	proteasome (prosome, macropain) subunit, alpha type 5	10.3549	10.2586	10.4015	10.2679	10.6676	10.5445	10.6052	10.4162	10.4395	10.5487	10.5177	10.5908	10.5524	1.08135	10.2882	10.1212	10.3632	10.3198	10.2731	-1.12229	-1.21358	10.2345	10.1174	10.4542	10.2079	10.3762	10.278	-1.11845	1.00343	10.4162	10.2723	10.3487	10.5392	10.1082	9.88508	10.1834	10.2504	-1.14005	-1.23279	-1.01583	-1.01931	11.726	11.7869	11.1366	11.464	11.5284	2.12704
aa028446_s_at	D4Ertd174e	DNA segment, Chr 4, ERATO Doi 174, expressed	7.62857	7.65446	8.03858	8.10842	8.02059	7.94329	8.0497	7.95956	7.9254	7.84404	8.0604	8.23259	8.04568	1.08694	8.00238	7.6156	7.97656	7.97922	7.89344	-1.0224	-1.11129	7.93461	7.98018	7.70301	7.89757	7.89665	7.8824	-1.03025	-1.00768	8.40145	7.96646	7.94105	7.85576	7.63606	7.65508	7.61155	7.86677	-1.04147	-1.13202	-1.01866	-1.01089	8.25424	8.89271	7.84352	8.16213	8.28815	1.28588
aa028478_s_at	1200015G06Rik	RIKEN cDNA 1200015G06 gene	9.03535	8.94264	8.92087	9.06978	9.00794	8.94462	8.89116	8.77259	8.94812	8.8435	9.19545	9.07077	9.03657	1.06323	9.08651	8.84634	9.0186	9.15	9.02536	1.055	-1.0078	9.00409	9.11459	8.96581	8.98702	9.18787	9.05188	1.07457	1.01855	9.29387	8.71968	9.12	9.03866	8.99457	8.75731	8.55221	8.92519	-1.01602	-1.08027	-1.07191	-1.09179	8.73995	8.82215	8.84376	8.89559	8.82536	-1.08881
aa028499_s_at	2610511I23Rik	RIKEN cDNA 2610511I23 gene	8.9599	8.80285	8.93175	8.95799	8.82834	9.1007	9.0382	8.87562	8.93692	8.7912	9.078	9.10079	8.99	1.03748	9.29746	8.99279	9.47001	9.33219	9.27311	1.26242	1.21682	9.08792	9.22667	9.02242	9.26263	9.08583	9.13709	1.14884	-1.09887	9.13844	9.13311	8.94247	9.3459	8.91717	8.53037	9.08591	9.01334	1.0544	1.01631	-1.19729	-1.08957	9.32721	9.09954	9.1555	9.08383	9.16652	1.17251
aa028657_s_at	2310075E07Rik	RIKEN cDNA 2310075E07 gene	12.7394	13.2951	13.3016	13.1009	12.953	12.3415	12.951	12.7067	12.9237	12.8073	13.0661	13.1354	13.0029	1.0565	13.2583	13.3421	13.6629	13.7736	13.5092	1.50062	1.42037	13.3669	13.5173	12.9625	13.6614	13.1958	13.3408	1.33527	-1.12384	12.8143	13.2651	12.5453	13.4169	12.8421	12.3371	12.9194	12.8772	-1.03274	-1.09109	-1.54975	-1.37898	12.4246	11.9417	12.6263	12.7215	12.4285	-1.40946
AA028728_s_at	1110033J19Rik	RIKEN cDNA 1110033J19 gene	8.7965	8.78093	8.71056	8.95876	8.55233	8.78457	8.55425	8.53401	8.70899	8.52923	8.75981	8.77192	8.68699	-1.01537	8.6036	8.50811	8.71974	8.70491	8.63409	-1.05329	-1.03735	8.55881	8.63277	8.54211	8.62131	8.68159	8.60732	-1.07302	-1.01873	9.1455	8.60591	8.77342	8.58778	8.47029	8.53241	8.36911	8.64063	-1.04852	-1.03265	1.00454	1.02336	8.39145	8.58291	8.52692	8.53459	8.50897	-1.14872
aa028770_i_at	Crip2	cysteine rich protein 2	11.0691	11.2789	11.5523	11.4339	11.6368	11.6486	11.6334	12.238	11.5614	12.8393	13.231	13.2793	13.1165	2.93862	12.9384	12.9816	13.4022	13.2548	13.1442	2.99563	1.0194	12.8403	12.9309	12.3019	13.2156	12.9398	12.8457	2.4357	-1.22988	12.2188	13.0266	12.0458	12.966	12.3381	12.3876	13.0297	12.5732	2.0165	-1.45728	-1.48555	-1.20788	12.3824	11.9329	11.594	12.3471	12.0641	1.41689
aa028770_s_at	Crip2	cysteine rich protein 2	11.4814	11.5074	11.5411	11.5575	11.3877	11.5333	11.3647	11.6603	11.5042	12.3408	12.5928	12.6935	12.5424	2.05367	12.6914	12.2514	12.591	12.4475	12.4953	1.98777	-1.03315	12.5436	12.6717	11.7276	12.3302	12.2483	12.3043	1.74125	-1.14158	12.1429	12.7445	12.0224	12.2617	11.7156	12.0151	12.2217	12.1605	1.57613	-1.30299	-1.26118	-1.10476	11.7869	11.7636	11.2719	11.897	11.6798	1.12949
aa028785_s_at	1110036O03Rik	RIKEN cDNA 1110036O03 gene	9.93079	9.37557	9.06279	9.36449	8.96237	9.54733	9.02451	9.27747	9.31816	9.40285	9.64476	9.56278	9.53679	1.16363	9.62941	9.26028	9.59615	9.57745	9.51582	1.14684	-1.01464	9.5992	9.63773	8.97359	9.28842	9.4178	9.38335	1.04622	-1.09617	9.5071	9.52364	9.0502	8.94953	8.84888	8.68393	8.77909	9.04891	-1.20519	-1.40239	-1.38215	-1.26088	9.19513	9.19453	9.1343	9.20209	9.18151	-1.09935
aa028812_f_at	Itpa	inosine triphosphatase (nucleoside triphosphate pyrophosphatase)	9.47422	9.40379	9.0736	9.3875	9.33463	9.19631	9.45386	9.78087	9.3881	9.11774	9.34915	9.25567	9.24085	-1.10745	8.82248	9.03642	9.10136	8.87725	8.95938	-1.34604	-1.21544	8.91447	9.04657	8.98127	8.96453	9.13729	9.00883	-1.30068	1.03487	9.37239	8.83389	9.16198	8.6789	8.78733	8.95271	8.96323	8.96435	-1.34141	-1.21126	1.00345	-1.03131	9.34253	9.32517	9.21877	9.36042	9.31172	-1.05437
aa030185_s_at	9630050M13Rik	RIKEN cDNA 9630050M13 gene	9.79521	9.98221	9.72096	9.82868	9.99379	9.71486	10.3699	10.3553	9.97012	9.86257	9.99128	9.84661	9.90015	-1.04969	10.0052	10.3288	10.4589	10.2524	10.2613	1.22365	1.28445	10.1248	10.2016	9.90716	10.2348	10.2458	10.1428	1.12718	-1.08558	9.93931	10.1829	9.85197	9.91286	9.78256	10.1007	10.0372	9.9725	1.00165	1.05143	-1.22163	-1.12532	10.2553	10.2215	9.88296	10.1864	10.1365	1.12228
AA030220_at	2810410M20Rik	RIKEN cDNA 2810410M20 gene	8.2483	8.38026	8.15591	8.52739	8.28677	8.48282	8.19702	8.04139	8.28998	8.17816	8.34459	8.28119	8.26798	-1.01537	8.24301	8.1717	8.20082	8.17926	8.1987	-1.06532	-1.04919	8.24355	8.55825	8.14057	8.10952	8.27343	8.26506	-1.01742	1.04707	8.56318	8.13979	8.39606	8.04071	8.20882	8.18661	8.07517	8.23005	-1.04242	-1.02664	1.02197	-1.02457	8.06178	8.111	8.08268	8.24534	8.1252	-1.121
AA030372_at	C530050O22Rik	RIKEN cDNA C530050O22 gene	8.29521	8.47973	8.35657	8.65095	8.33395	8.3872	8.37518	8.26318	8.39275	8.28454	8.5158	8.29332	8.36455	-1.01974	8.09152	8.36535	8.30319	8.40809	8.29204	-1.0723	-1.05155	8.38931	8.44575	8.17776	8.33083	8.43417	8.35556	-1.02611	1.04502	8.46779	8.04858	8.34847	8.34161	8.3038	8.44455	8.38324	8.334	-1.04156	-1.0214	1.02952	-1.01506	8.17619	8.0893	8.21029	8.32373	8.19987	-1.14304
aa030488_at	2810404F18Rik	RIKEN cDNA 2810404F18 gene	8.35331	8.34859	8.31856	8.57652	8.45362	8.20919	8.53694	8.42246	8.4024	8.55265	8.61023	8.5502	8.57103	1.12399	8.41905	8.73461	8.74406	8.49323	8.59773	1.14499	1.01868	8.61193	8.76151	8.61675	8.83913	8.68144	8.70215	1.23093	1.07506	8.51643	8.61924	8.53467	8.49509	8.40667	8.55903	8.71253	8.54909	1.10703	-1.01532	-1.03429	-1.11192	8.65603	8.41832	8.35003	8.59907	8.50586	1.07435
aa030488_g_at	2810404F18Rik	RIKEN cDNA 2810404F18 gene	8.96311	9.03035	8.86812	9.1824	9.11958	8.83906	9.17467	8.95265	9.01624	9.2869	9.19638	9.18194	9.22174	1.15309	9.08896	9.59033	9.40318	9.38702	9.36737	1.27556	1.10621	9.22395	9.2739	9.37969	9.44128	9.41897	9.34756	1.25816	-1.01383	9.20004	9.39448	9.197	9.38683	9.20174	9.4275	9.42498	9.31894	1.23345	1.06969	-1.03414	-1.02004	9.304	9.0642	9.02767	9.23068	9.15664	1.10221
aa030551_s_at	2900009G18Rik	RIKEN cDNA 2900009G18 gene	10.991	11.1789	11.2117	11.2881	11.0507	10.9775	11.1289	11.0616	11.1111	10.6956	10.6932	10.6169	10.6686	-1.35895	10.9364	10.7273	10.8082	10.7116	10.7959	-1.24416	1.09226	11.047	11.0598	11.0502	10.8519	10.8641	10.9746	-1.0992	1.13188	11.2086	11.1384	11.2023	10.8239	10.7632	10.9523	10.8321	10.9887	-1.08853	1.24842	1.14297	1.0098	11.5166	11.5967	11.1545	11.3474	11.4038	1.22496
aa030563_f_at	LOC218490	similar to Transcription factor BTF3 (RNA polymerase B transcription factor 3)	11.5348	11.4217	11.5323	11.4315	12.0111	11.6452	12.0628	11.808	11.6809	11.6776	11.7468	11.7002	11.7082	1.01907	11.2797	11.3252	11.471	11.2552	11.3328	-1.27292	-1.29719	11.1083	11.1509	11.7414	11.4629	11.374	11.3675	-1.24266	1.02436	11.5532	11.3068	11.5937	11.4342	11.1056	11.4825	11.4696	11.4208	-1.19759	-1.22043	1.0629	1.03763	11.8298	11.5709	11.4963	11.7389	11.659	-1.01531
aa030583_s_at	Timm10	translocase of inner mitochondrial membrane 10 homolog (yeast)	9.59614	9.423	9.48072	9.80373	9.86682	9.61722	9.89859	10.2233	9.73869	9.69467	9.57106	9.63123	9.63232	-1.07651	9.61221	9.5996	9.68691	9.57215	9.61772	-1.08747	-1.01017	9.68635	9.53692	9.7878	9.67582	9.60939	9.65926	-1.0566	1.02921	9.76921	9.52052	9.49897	9.65124	9.54832	9.57343	9.61429	9.59657	-1.10352	-1.02509	-1.01477	-1.04441	9.58505	9.60656	9.48853	9.66139	9.58538	-1.11211
aa030649_at	Col5a1	procollagen, type V, alpha 1	8.70455	8.57458	8.49147	9.18033	8.57946	9.01223	8.64794	8.51259	8.71289	8.60141	8.49525	8.50235	8.533	-1.1328	8.53394	8.1887	8.12421	8.34795	8.2987	-1.33255	-1.17634	8.55056	8.55893	8.10789	8.34565	8.33528	8.37966	-1.25983	1.05772	8.64713	8.17495	8.55171	8.12381	8.33906	8.4363	8.06177	8.33353	-1.30077	-1.14827	1.02444	-1.03249	8.22792	8.23179	8.44781	8.49492	8.35061	-1.28546
aa030649_g_at	Col5a1	procollagen, type V, alpha 1	12.7564	11.7492	11.7639	11.9653	11.5782	12.4345	11.4824	11.9279	11.9572	12.2023	12.0258	12.1461	12.1247	1.1231	12.505	12.0481	12.2569	12.3105	12.2801	1.25084	1.11374	12.4354	12.5003	11.954	12.0201	11.7821	12.1384	1.1338	-1.10323	12.3178	12.4421	12.0506	11.8131	11.6622	11.7532	11.6573	11.9566	-1.00044	-1.1236	-1.25139	-1.13429	11.2826	11.5679	11.8052	11.72	11.5939	-1.28638
aa030681_s_at	Thop1	thimet oligopeptidase 1	9.66299	9.56669	9.57658	10.0282	9.28005	9.57618	9.3971	9.63153	9.58991	9.355	9.44791	9.47969	9.42753	-1.11913	9.4155	9.11733	9.24041	9.26827	9.26038	-1.25661	-1.12284	9.62967	9.5297	9.22745	9.13871	9.27969	9.36104	-1.17191	1.07227	9.74125	9.43346	9.75099	9.03136	9.01534	9.25952	9.08323	9.33073	-1.19679	-1.0694	1.04998	-1.02123	9.21509	9.43489	9.16582	9.4353	9.31277	-1.21179
AA030688_s_at	AW125446	expressed sequence AW125446	9.15803	9.19818	9.38731	9.51134	9.12079	9.18159	10.0123	9.90088	9.43381	9.48291	9.74813	9.48883	9.57329	1.10151	9.3607	10.032	9.73355	9.56572	9.67298	1.18032	1.07154	9.5567	9.59833	10.3209	9.68282	10.3717	9.9061	1.38731	1.17537	8.91245	10.8999	10.9053	10.6887	10.2084	10.993	11.5442	10.5931	2.23354	2.0277	1.89232	1.60997	9.51305	9.82066	9.35412	10.02	9.67695	1.18357
aa030739_s_at	5033414D02Rik	RIKEN cDNA 5033414D02 gene	10.0675	9.9578	9.72303	9.97691	10.1099	9.94619	10.0965	9.90195	9.97246	10.0416	9.98804	10.0424	10.024	1.03639	10.0288	9.79769	9.8763	9.84568	9.88712	-1.06094	-1.09955	9.97892	10.052	9.9099	9.82997	9.89207	9.93258	-1.02803	1.03201	9.67722	9.80286	10.2567	9.6359	9.3763	9.59972	9.47545	9.68917	-1.21697	-1.26126	-1.14707	-1.18378	10.146	10.1039	10.0084	10.2076	10.1165	1.10496
aa032557_s_at	Dp1	deleted in polyposis 1	10.1623	9.80498	9.68834	9.89216	10.0599	10.4648	10.0326	10.2336	10.0423	10.1739	10.0812	9.97927	10.0781	1.02512	10.0579	9.93815	10.1445	10.1345	10.0688	1.01848	-1.00652	10.1011	10.0589	10.0854	10.0926	10.1611	10.0998	1.04065	1.02177	9.95833	9.85902	9.63196	9.88114	9.37593	9.92989	9.88584	9.78887	-1.19207	-1.22201	-1.21409	-1.24052	10.0637	10.0098	9.9793	10.1065	10.0398	-1.00175
aa032720_s_at	LOC228961	hypothetical protein LOC228961	11.6093	11.4879	11.401	11.5933	11.4804	11.4311	11.4247	11.5009	11.4911	11.4501	11.2511	11.3354	11.3456	-1.10614	11.3056	11.1758	11.1694	11.284	11.2337	-1.19529	-1.0806	11.5003	11.5075	11.2003	11.1275	11.2241	11.3119	-1.13221	1.05572	11.3505	11.3886	11.4317	10.9252	10.9103	11.1909	11.1214	11.1884	-1.23346	-1.11511	-1.03194	-1.08943	11.1261	11.2801	11.16	11.3677	11.2335	-1.19549
aa032741_at	Hig1-pending	hypoxia induced gene 1	10.4679	9.5181	9.75667	10.0591	9.95027	10.619	9.725	10.5351	10.0789	12.7839	12.1944	12.3919	12.4568	5.19769	11.6545	11.3989	11.7028	11.2209	11.4943	2.66732	-1.94866	10.9832	11.2587	10.5505	10.7373	11.3421	10.9744	1.86023	-1.43387	10.538	11.0576	10.0927	10.0733	9.89416	10.0494	10.1264	10.2616	1.13505	-4.57925	-2.34995	-1.63889	10.3571	10.4395	10.0997	10.9406	10.4592	1.30165
aa032764_s_at	1110025L05Rik	RIKEN cDNA 1110025L05 gene	10.5785	10.1878	10.2487	10.5213	10.3788	10.6667	10.4197	10.854	10.482	10.7134	10.3941	10.5872	10.5649	1.05918	10.6021	10.1605	10.1626	10.0654	10.2477	-1.17632	-1.24594	10.3804	10.413	10.5123	10.0234	9.96168	10.2582	-1.1678	1.0073	10.7347	10.5494	10.5169	10.0477	9.81136	10.3387	10.0982	10.2996	-1.13475	-1.20191	1.03663	1.02912	10.7554	10.602	10.4087	10.6739	10.61	1.09282
aa032778_s_at	Trim41	tripartite motif-containing 41	9.31353	9.52085	9.8293	9.80965	9.67654	9.1072	9.77244	9.75572	9.59815	9.56426	9.43167	9.51255	9.50283	-1.06831	9.39943	9.48876	9.428	9.43261	9.4372	-1.11802	-1.04654	9.55489	9.4471	9.61924	9.56839	9.8317	9.60426	1.00424	1.12277	9.55921	9.47557	9.50271	9.41095	9.5628	9.46746	9.66054	9.51989	-1.05575	1.0119	1.05899	-1.06023	9.69934	9.71855	9.41405	9.71561	9.63689	1.02721
aa032866_s_at	E130012P22Rik	RIKEN cDNA E130012P22 gene	10.3255	10.1858	10.1932	10.503	10.246	10.5502	10.4007	10.1387	10.3179	10.2771	10.2247	10.4138	10.3052	-1.00884	9.76679	10.3359	10.2266	10.332	10.1653	-1.11155	-1.10181	10.1837	10.5136	10.2089	10.1739	10.3612	10.2883	-1.02076	1.08894	10.3765	9.9427	10.1156	10.0976	10.3463	10.3378	10.4096	10.2323	-1.06112	-1.05183	1.04752	-1.03954	10.4173	9.90113	10.3877	10.3435	10.2624	-1.03922
aa032881_s_at	Prodh2	proline dehydrogenase (oxidase) 2	8.99292	9.20645	9.07129	9.52176	9.02534	9.0217	9.23355	8.83592	9.11362	9.01739	9.08696	9.15454	9.08629	-1.01912	9.02709	8.90244	8.87968	9.0622	8.96785	-1.10632	-1.08556	9.39606	9.19165	8.87416	8.91918	9.04849	9.08591	-1.01939	1.08527	9.46244	8.83656	9.17806	8.79767	8.76927	8.71883	8.83842	8.94304	-1.12551	-1.1044	-1.01735	-1.1041	8.70172	8.77694	9.01511	9.17777	8.91788	-1.14531
aa032906_s_at	1110001H19Rik	RIKEN cDNA 1110001H19 gene	11.6542	11.1988	11.1211	11.2156	11.2471	11.6395	11.2526	11.3657	11.3368	11.4258	11.3297	11.4125	11.3893	1.03708	11.4286	11.0152	11.2102	11.2637	11.2294	-1.07728	-1.11722	11.2929	11.2688	11.1713	11.0672	10.8745	11.1349	-1.15018	-1.06767	9.55229	11.2706	11.1988	10.9287	10.6405	10.7453	10.7286	10.7235	-1.52972	-1.58644	-1.41998	-1.32998	11.0064	11.0899	11.1356	11.25	11.1205	-1.16177
aa033061_s_at	Chrac1	chromatin accessibility complex 1	10.3471	10.1553	10.094	10.2441	10.4018	10.4368	10.4522	10.6437	10.3469	10.4153	10.2337	10.3491	10.3327	-1.00986	10.2495	10.0619	10.1968	10.2185	10.1817	-1.12132	-1.11038	10.2083	10.1665	10.5554	10.0837	10.1458	10.2319	-1.08292	1.03546	10.2174	10.1315	10.1222	10.1464	9.55431	10.2505	10.1059	10.0754	-1.20699	-1.19521	-1.0764	-1.11457	10.2892	10.1409	10.2638	10.4187	10.2782	-1.04877
AA033074_s_at	Flot1	flotillin 1	11.1881	10.9617	11.0599	11.2442	11.1437	11.3698	11.0598	10.8521	11.1099	11.368	11.2385	11.3228	11.3098	1.14858	11.2705	11.1476	11.2003	11.2572	11.2189	1.07848	-1.065	11.357	11.3145	11.0595	11.2165	11.2604	11.2416	1.09556	1.01584	10.9054	11.2123	10.9613	10.8513	10.3064	10.9586	10.7929	10.8555	-1.19289	-1.37012	-1.2865	-1.30687	11.1454	11.0772	11.1443	11.3254	11.1731	1.04474
aa033103_s_at	1500032D16Rik	RIKEN cDNA 1500032D16 gene	10.5151	10.4022	10.4758	10.8962	10.8347	10.603	10.6849	10.4848	10.6121	10.5744	10.546	10.4219	10.5141	-1.07027	10.3303	10.0576	10.1721	10.1897	10.1874	-1.34226	-1.25414	10.2349	10.1106	10.1703	10.0709	10.079	10.1331	-1.39373	-1.03834	10.4194	10.2673	10.2104	10.1452	9.7135	10.1251	10.1797	10.1515	-1.3761	-1.28575	-1.02521	1.01281	10.4193	10.3617	10.2359	10.5322	10.3873	-1.16864
aa033154_s_at	6720456B07Rik	RIKEN cDNA 6720456B07 gene	10.5721	10.2954	10.2992	10.3699	10.7077	10.5673	10.7099	10.6228	10.518	11.0357	10.8354	10.7459	10.8723	1.27836	10.7152	10.504	10.562	10.5476	10.5822	1.04548	-1.22275	10.6815	10.7446	10.9769	10.6905	10.508	10.7203	1.15051	1.10046	10.7074	10.7704	10.653	10.6047	10.309	10.7006	10.7657	10.6444	1.09155	-1.17114	1.04406	-1.05402	10.8092	10.7822	10.753	10.9936	10.8345	1.24528
aa033314_s_at	Plxnb2	plexin B2	10.6549	10.8652	11.1089	11.033	10.8154	10.6906	10.8132	10.8507	10.854	10.7591	10.8992	10.763	10.8071	-1.03301	10.8243	10.8782	10.8939	10.8226	10.8547	1.00054	1.03357	10.9998	10.8295	10.8463	10.793	10.9984	10.8934	1.0277	1.02714	11.0971	11.2274	10.993	11.0465	10.744	10.7176	10.8947	10.9601	1.07632	1.11185	1.07573	1.04731	11.0563	11.3495	10.6699	11.0258	11.0254	1.12618
aa033369_s_at	1110007F23Rik	RIKEN cDNA 1110007F23 gene	7.37151	7.32144	7.56604	7.73686	7.61685	7.54219	7.51922	7.56615	7.53003	7.52896	7.73996	7.72081	7.66324	1.09673	7.48359	7.51531	7.59965	7.60037	7.54973	1.01375	-1.08186	7.51653	7.62879	7.48146	7.51799	7.62728	7.55441	1.01704	1.00325	8.05464	7.40876	7.53117	7.51843	7.40677	7.39294	7.33746	7.52146	-1.00596	-1.10327	-1.01979	-1.0231	7.48718	7.87573	7.43261	7.52153	7.57926	1.03471
AA033381_at	1190005I06Rik	RIKEN cDNA 1190005I06 gene	8.69659	8.42607	8.65616	8.80118	8.77469	9.35921	8.73247	8.58296	8.75366	8.91933	9.14566	8.89671	8.98723	1.17574	8.8052	8.54134	8.91333	8.74782	8.75192	-1.00121	-1.17716	8.69447	8.84399	8.53703	8.69244	8.88261	8.73011	-1.01646	-1.01524	9.11547	8.88319	9.04748	8.58746	8.4955	8.62469	8.52832	8.75459	1.00064	-1.17499	1.00185	1.01711	8.69506	8.71857	8.56538	8.66535	8.66109	-1.06627
aa033394_at	Pygm	muscle glycogen phosphorylase	10.8728	10.6906	10.5641	10.8689	10.6094	10.9923	10.6798	10.5122	10.7238	10.3069	10.5421	10.5135	10.4542	-1.20548	10.3802	10.1911	10.4894	10.6242	10.4212	-1.23331	-1.02309	10.2997	10.5053	10.2202	10.3424	10.3786	10.3492	-1.29643	-1.05118	10.5496	10.2706	10.3942	10.2227	10.2862	10.1551	10.2169	10.2993	-1.34204	-1.11328	-1.08816	-1.03518	10.0364	10.1723	10.1755	10.2839	10.167	-1.47094
AA033408_s_at	Ddb1	damage specific DNA binding protein 1	8.30151	8.33833	8.46664	8.78121	8.3797	8.3679	8.3371	8.45165	8.42801	8.18304	8.50046	8.51072	8.39807	-1.02097	8.30135	8.24581	8.38688	8.61968	8.38843	-1.02781	-1.0067	8.36966	8.62391	8.35063	8.44577	8.63592	8.48518	1.04042	1.06936	8.76405	8.30454	8.53231	8.23764	8.32584	8.24252	8.10873	8.35938	-1.04872	-1.02718	-1.02034	-1.09111	8.29472	8.22869	8.28437	8.3665	8.29357	-1.09767
aa033474_s_at	1110005F07Rik	RIKEN cDNA 1110005F07 gene	10.0808	9.89762	9.9264	10.0828	9.92949	10.1758	9.86709	9.87422	9.97928	10.1048	10.2533	10.1993	10.1858	1.15391	10.0942	9.94262	10.1515	10.0258	10.0535	1.05282	-1.09602	10.0984	10.1872	9.89367	9.97241	10.1085	10.052	1.05172	-1.00104	10.2512	10.1685	10.2552	9.98392	9.89059	9.9491	9.91077	10.0585	1.05644	-1.09226	1.00344	1.00448	9.98263	10.1493	9.92769	10.1094	10.0423	1.04463
aa034530_s_at	Lasp1	LIM and SH3 protein 1	11.2916	11.3206	11.1774	11.3745	11.4368	11.4406	11.5369	11.9498	11.441	11.8864	11.9126	11.6995	11.8328	1.31204	11.6408	12.0736	12.1777	11.8568	11.9372	1.41049	1.07503	11.6943	11.7383	11.6394	11.8196	12.0814	11.7946	1.27772	-1.10391	11.761	12.0161	11.7463	11.6029	11.5803	11.8091	12.0298	11.7922	1.27561	-1.02856	-1.10573	-1.00165	11.8845	11.554	11.4311	11.6054	11.6188	1.13111
aa034579_at	BC018242	cDNA sequence BC018242	9.44266	9.51848	9.39748	9.43207	9.29561	9.31929	9.2072	9.21215	9.35312	9.17475	9.23321	9.30331	9.23709	-1.08375	9.24073	9.08896	9.18302	9.61236	9.28127	-1.05106	1.0311	9.21903	9.38469	9.13965	9.10851	9.26849	9.22407	-1.09357	-1.04044	9.55202	9.20537	9.46287	9.04612	9.04989	9.14135	9.02849	9.2123	-1.10253	-1.01733	-1.04897	-1.00819	9.15172	9.14981	9.266	9.23518	9.20068	-1.11145
aa034627_s_at	Ddx1	DEAD/H (Asp-Glu-Ala-Asp/His) box polypeptide 1	11.2614	11.0549	10.8495	11.0128	11.1841	11.3969	11.2449	11.3004	11.1631	11.1868	11.2964	11.2505	11.2446	1.05811	11.0833	11.2815	11.2949	11.3901	11.2624	1.07127	1.01244	11.2216	11.2298	11.3444	11.2358	11.1836	11.243	1.05696	-1.01354	11.2169	11.3105	11.2037	11.1013	11.022	11.1009	11.0251	11.1401	-1.0161	-1.07514	-1.08851	-1.07397	11.4984	11.3413	11.2593	11.3447	11.3609	1.14697
aa034739_s_at	Gab1	growth factor receptor bound protein 2-associated protein 1	10.0964	10.3944	10.1565	10.211	10.3156	9.87102	10.3541	10.0074	10.1758	9.69273	9.96457	9.83781	9.8317	-1.26936	9.92014	10.0349	10.1395	10.1346	10.0573	-1.08562	1.16925	10.0547	10.0788	10.1354	10.1074	10.0787	10.091	-1.06055	1.02364	10.0713	10.1499	10.2437	9.98769	9.99288	10.1649	10.1853	10.1137	-1.04402	1.21585	1.03985	1.01584	11.1325	10.8099	10.4659	10.6301	10.7596	1.4988
aa034800_s_at	Fnbp1	Mus musculus 13 days embryo male testis cDNA, RIKEN full-length enriched library, clone:6030450G19 product:unknown EST, full insert sequence.	11.2323	11.6456	11.2179	11.4117	11.3205	11.0987	11.4441	10.7319	11.2628	10.6317	10.5928	10.6203	10.6149	-1.56691	11.0103	10.9693	10.9944	11.0401	11.0035	-1.19692	1.30912	11.3209	11.2645	11.2875	10.8598	10.8372	11.114	-1.1087	1.07957	11.314	11.1315	11.0689	10.9326	10.6535	10.5896	10.4102	10.8715	-1.31165	1.19461	-1.09586	-1.18305	10.5164	10.8053	10.5361	10.4551	10.5782	-1.60728
aa035857_s_at	4930534E15Rik	RIKEN cDNA 4930534E15 gene	8.79662	8.95237	8.52419	8.86244	8.58004	8.71034	8.69203	8.62673	8.7181	8.60224	8.78395	8.68269	8.68963	-1.01993	8.588	8.51624	8.52675	8.62945	8.56511	-1.11187	-1.09014	8.58295	8.68003	8.39289	8.43296	8.68252	8.55427	-1.12025	-1.00754	8.94319	8.5708	8.73967	8.24176	8.50115	8.4556	8.53715	8.5699	-1.10818	-1.08653	1.00333	1.01089	8.45777	8.35682	8.38153	8.58734	8.44586	-1.20767
aa035883_f_at	2210417O06Rik	RIKEN cDNA 2210417O06 gene	9.36155	9.2855	9.36784	9.42925	9.57692	9.5515	9.63488	9.45946	9.45836	10.1371	10.1773	10.215	10.1765	1.64504	9.79022	9.95224	10.0261	9.74892	9.87938	1.33887	-1.22868	9.80774	9.8696	9.88565	9.99668	10.1171	9.93535	1.39183	1.03956	9.97015	10.1592	10.0219	9.63382	9.64634	10.0465	10.0059	9.92626	1.3831	-1.18939	1.03303	-1.00632	10.0395	9.64319	9.78131	9.88148	9.83637	1.29954
aa035912_at	2610200G18Rik	RIKEN cDNA 2610200G18 gene	8.52713	8.35508	7.948	8.48664	8.36414	8.5328	8.33485	8.73093	8.40994	8.36441	8.39578	8.34698	8.36906	-1.02875	8.26446	8.28901	8.31385	8.16921	8.25913	-1.11019	-1.07917	8.4826	8.56909	8.17183	8.15537	8.29101	8.33398	-1.05406	1.05325	8.64381	8.17598	8.30318	7.97964	8.08618	8.33772	8.23523	8.25168	-1.11595	-1.08476	-1.00518	-1.05871	8.89327	8.80127	8.48026	8.90843	8.77081	1.28419
aa035912_g_at	2610200G18Rik	RIKEN cDNA 2610200G18 gene	9.47559	9.49337	9.48755	9.73997	9.35575	9.42068	9.4359	9.54065	9.49368	9.37134	9.38579	9.41119	9.38944	-1.07493	9.07639	9.07024	9.21344	9.28736	9.16186	-1.2586	-1.17087	9.33335	9.42899	9.04213	9.18181	9.27969	9.2532	-1.18139	1.06536	9.3939	9.16996	9.45391	9.06782	9.12884	9.25938	9.2234	9.24246	-1.19022	-1.10725	1.05746	-1.00747	9.56465	9.55774	9.35516	9.79459	9.56803	1.05289
aa036103_at	Eif3s2	eukaryotic translation initiation factor 3, subunit 2 (beta)	7.1383	7.00381	7.23314	7.91256	6.87158	7.00922	6.96501	6.9055	7.12989	6.82148	7.02326	7.09095	6.97856	-1.11059	6.89113	6.80789	6.7501	6.78312	6.80806	-1.24991	-1.12545	7.0046	7.10815	6.71704	6.79065	6.85283	6.89465	-1.1771	1.06186	7.31282	6.74318	6.96528	6.76216	6.74287	6.90325	6.68505	6.87351	-1.19447	-1.07553	1.04642	-1.01476	6.80297	6.63299	6.78881	6.90962	6.7836	-1.27129
aa036130_s_at	2310014H01Rik	RIKEN cDNA 2310014H01 gene	11.323	11.138	11.1261	11.2824	11.1015	11.3217	11.044	10.9707	11.1634	11.2451	11.2938	11.2974	11.2788	1.08324	11.2381	11.1628	11.1274	11.183	11.1778	1.01003	-1.07248	11.3555	11.3539	11.2087	11.183	11.2714	11.2745	1.08004	1.06932	11.4224	11.1192	11.3045	11.0661	11.1546	11.2676	11.0008	11.1908	1.01913	-1.06291	1.00901	-1.05977	11.0015	11.0424	11.0938	11.2084	11.0865	-1.05475
aa036203_s_at	1210002E11Rik	RIKEN cDNA 1210002E11 gene	9.37853	9.44417	9.40147	9.66302	9.39368	9.43723	9.53153	9.3111	9.44509	9.43287	9.54923	9.43513	9.47241	1.01912	9.15515	9.20543	9.20388	9.22291	9.19684	-1.18776	-1.21047	9.35294	9.37958	9.2178	9.18203	9.30087	9.28664	-1.11608	1.06422	9.63952	9.25032	9.59793	9.1469	9.21097	9.39004	9.15388	9.34137	-1.07454	-1.09509	1.10536	1.03866	9.16085	9.21943	9.17812	9.59534	9.28843	-1.1147
aa036204_s_at	Rps27	ribosomal protein S27	13.2549	13.3953	13.4785	13.3339	13.8121	13.336	13.8191	13.5256	13.4944	13.2395	13.1185	13.1399	13.166	-1.25566	12.5695	12.7027	12.7786	12.7198	12.6926	-1.74328	-1.38834	12.5784	12.5612	13.0058	12.5455	12.8191	12.702	-1.73202	1.0065	13.0615	12.8507	12.967	12.8664	12.5629	12.9673	12.8838	12.8799	-1.53102	-1.2193	1.13864	1.13128	13.2013	12.9335	12.9938	13.1364	13.0663	-1.34552
aa036414_s_at	Raf1	v-raf-1 leukemia viral oncogene 1	8.44806	8.4659	8.46938	9.00291	8.28377	8.27004	8.34921	8.32239	8.45146	8.50767	8.43473	8.41448	8.45229	1.00058	8.22258	7.97934	8.052	8.20525	8.11479	-1.26284	-1.26356	8.33964	8.37191	8.07447	8.10387	8.15597	8.20917	-1.18287	1.06761	8.76912	8.13261	8.45144	7.94462	8.00289	8.11459	8.03591	8.20731	-1.1844	-1.18508	1.06623	-1.00129	8.10908	8.04521	8.16932	8.3426	8.16655	-1.21833
aa036525_s_at	Mrps14	mitochondrial ribosomal protein S14	10.3324	9.86177	9.92835	10.2061	10.1128	10.5181	10.0899	10.3344	10.173	10.4013	10.2899	10.3358	10.3423	1.12456	10.1257	10.0879	10.2557	10.1848	10.1636	-1.00656	-1.13193	10.2127	10.2364	10.4186	10.092	10.1867	10.2293	1.03978	1.0466	10.3269	10.3033	10.1296	10.1645	9.81863	10.0622	10.149	10.1363	-1.02576	-1.15352	-1.01908	-1.06656	10.359	10.1822	10.3358	10.4017	10.3197	1.10703
aa038322_s_at	Tacstd2	tumor-associated calcium signal transducer 2	7.04693	7.01878	7.08714	7.9467	6.94603	7.15392	7.10477	6.92402	7.15353	6.95418	6.97814	7.08797	7.00676	-1.10709	6.96835	6.84701	6.91354	7.0152	6.93602	-1.16273	-1.05025	7.04025	7.07867	6.92834	6.94858	6.94004	6.98718	-1.12222	1.03609	7.84293	6.98694	7.06747	6.9226	6.82769	6.92317	7.16212	7.1047	-1.03443	1.07024	1.12403	1.08487	6.88385	6.90415	6.95392	7.08642	6.95708	-1.14588
aa038461_at	Fliih	flightless I homolog (Drosophila)	9.25846	9.08716	9.09662	9.25353	9.23292	9.30298	9.20633	9.24635	9.21054	9.72089	9.7556	9.60064	9.69238	1.39652	9.90509	9.84712	9.83838	9.77863	9.84231	1.54946	1.10952	10.0475	9.78551	9.94627	9.97444	9.85692	9.92212	1.6376	1.05689	9.33099	10.1538	9.56293	9.75862	9.02918	9.48818	9.50852	9.54746	1.26306	-1.10566	-1.22675	-1.29653	9.70892	9.59861	9.60365	9.54073	9.61298	1.32174
aa038461_g_at	Fliih	flightless I homolog (Drosophila)	8.97567	8.92096	8.67173	9.03069	8.93436	9.0986	9.00572	9.04649	8.96053	9.43262	9.41268	9.26323	9.36951	1.32775	9.43069	9.18957	9.38985	9.47203	9.37054	1.32869	1.00071	9.65336	9.49209	9.41083	9.51011	9.47194	9.50767	1.46119	1.09972	9.4493	9.53955	9.28732	9.24619	8.21004	9.14362	8.94852	9.11779	1.11517	-1.19062	-1.19147	-1.31028	9.25797	9.27239	9.17293	9.16019	9.21587	1.19362
aa038658_at	Spint1	serine protease inhibitor, Kunitz type 1	7.64092	7.55026	7.62673	8.23794	7.78441	7.9185	7.80693	7.49228	7.75725	7.92891	8.00053	7.6941	7.87451	1.08468	7.54025	7.77425	7.5614	7.65761	7.63338	-1.08965	-1.18192	7.97343	8.04125	7.7102	7.84637	8.56568	8.02739	1.20592	1.31404	8.13134	8.76365	8.36785	7.90214	7.06655	8.46141	8.21805	8.13014	1.29495	1.19386	1.41105	1.07382	7.46908	7.61118	7.50936	7.7662	7.58895	-1.12373
aa038658_g_at	Spint1	serine protease inhibitor, Kunitz type 1	10.9225	10.8013	10.7253	11.0984	10.7324	10.7077	10.7752	10.5601	10.7904	10.9496	10.919	10.7696	10.8794	1.06365	10.657	10.8408	10.694	10.8365	10.7571	-1.02334	-1.08848	10.8612	10.9008	10.6876	10.8351	11.0084	10.8586	1.04845	1.07292	10.9491	11.2645	11.0432	10.5661	10.801	11.0652	10.9921	10.9545	1.12047	1.05342	1.14663	1.0687	10.4844	10.7361	10.6083	10.8095	10.6596	-1.0949
AA038775_s_at	Stip1	stress-induced phosphoprotein 1	9.94508	9.82841	10.0562	10.1083	10.0685	10.1153	10.0228	9.90667	10.0064	10.2076	10.1061	10.1392	10.151	1.10538	10.3386	10.0741	10.3332	10.1956	10.2354	1.17201	1.06027	10.4757	10.5991	10.0848	10.1779	10.1989	10.3073	1.23185	1.05106	10.1427	10.1543	9.7854	10.0025	10.0263	10.0152	10.0905	10.031	1.01717	-1.08673	-1.15223	-1.21106	10.0415	9.94474	10.0803	10.1473	10.0535	1.03314
aa038975_at	1200006I17Rik	RIKEN cDNA 1200006I17 gene	9.75244	10.0617	9.92759	10.1343	9.85982	9.55925	10.0716	10.1409	9.93846	9.8013	9.95899	9.88742	9.88257	-1.0395	9.96026	9.85595	10.0057	9.93397	9.93896	1.00035	1.03986	10.0232	9.8957	9.90084	9.79396	9.93317	9.90937	-1.02037	-1.02072	10.0071	9.91227	9.94719	9.99798	9.73041	9.54711	9.71429	9.83662	-1.07314	-1.03236	-1.07351	-1.05172	9.9956	10.2528	9.80991	9.91915	9.99436	1.03951
aa039038_s_at	Wdr5	WD repeat domain 5	10.2262	10.1301	10.2497	10.197	10.1957	10.1319	10.1587	10.5512	10.2301	10.0025	10.0261	10.016	10.0149	-1.16083	10.0184	10.1638	10.2706	10.1763	10.1573	-1.05174	1.10373	9.88444	10.0154	10.285	10.0944	10.2555	10.107	-1.08907	-1.03549	10.2568	10.0564	10.1451	10.5041	10.0885	9.86875	10.0975	10.1453	-1.06049	1.09462	-1.00832	1.02695	10.1769	10.0855	9.97721	10.0938	10.0833	-1.10705
aa039115_s_at	Minpp1	multiple inositol polyphosphate histidine phosphatase 1	9.38446	9.05448	9.16137	9.39071	9.36313	9.67487	9.41649	9.41334	9.35736	9.40552	9.48896	9.30625	9.40024	1.03017	9.30915	9.52897	9.67106	9.464	9.4933	1.09881	1.06663	9.35788	9.4632	9.43052	9.38473	9.54978	9.43722	1.05692	-1.03963	9.58208	9.35475	9.41924	9.64891	9.32262	9.23462	9.41167	9.42484	1.04789	1.0172	-1.04859	-1.00862	9.43353	9.43534	9.4857	9.41085	9.44135	1.05995
aa039132_s_at	2400007G07Rik	RIKEN cDNA 2400007G07 gene	8.04248	8.19352	8.06854	8.44547	8.13541	8.15403	8.08985	8.1002	8.15369	8.02285	8.18462	8.14177	8.11641	-1.02617	8.27238	7.96631	8.23719	8.08621	8.14052	-1.00917	1.01685	8.07882	8.15359	8.07913	8.02129	8.01691	8.06995	-1.05976	-1.05014	8.46666	8.07392	8.23239	8.04891	7.89135	7.95715	7.99068	8.09444	-1.04192	-1.01535	-1.03246	1.01712	7.94596	7.87663	7.90754	8.14303	7.96829	-1.13713
aa039150_s_at	MGC7221	hypothetical protein MGC7221	9.75767	9.52469	9.75417	9.9799	9.85433	9.83873	9.7579	9.50438	9.74647	9.97052	10.1424	9.97695	10.03	1.21714	10.2611	9.77477	10.1829	9.88107	10.025	1.21293	-1.00347	10.1181	10.1068	9.53612	9.99061	10.0805	9.96643	1.1647	-1.04141	10.0351	10.2979	10.1348	9.45045	9.94479	9.85276	9.83937	9.93646	1.14076	-1.06696	-1.06327	-1.02099	9.68767	10.2321	9.79165	9.91637	9.90695	1.11766
aa039197_at	Pcdhga10	protocadherin gamma subfamily A, 10	12.5855	12.6465	12.647	12.5724	12.7099	12.6309	12.6703	12.569	12.629	12.3692	12.3307	12.234	12.3113	-1.24631	12.4617	12.518	12.7294	12.7005	12.6024	-1.01859	1.22356	12.6898	12.6691	12.7154	12.5416	12.5625	12.6357	1.00467	1.02335	12.6012	12.6767	12.6023	12.5258	12.5362	12.6132	12.4913	12.5781	-1.03589	1.20313	-1.01698	-1.04073	13.2158	13.1368	13.0733	12.9346	13.0901	1.37668
aa039197_g_at	Pcdhga10	protocadherin gamma subfamily A, 10	12.4009	12.5534	12.4818	12.4775	12.5513	12.4172	12.5167	12.2631	12.4577	12.2174	12.2162	12.0845	12.1727	-1.21843	12.3207	12.3298	12.3644	12.4921	12.3767	-1.05775	1.15191	12.4936	12.4048	12.4626	12.3078	12.3104	12.3958	-1.04384	1.01332	12.5492	12.5278	12.4855	12.3291	12.2949	12.4625	12.5134	12.4518	-1.00415	1.21339	1.05337	1.03953	13.2629	12.9792	12.9993	12.8146	13.014	1.47047
AA041863_s_at	Pycs	pyrroline-5-carboxylate synthetase (glutamate gamma-semialdehyde synthetase)	10.4609	9.77882	9.58266	10.035	9.67311	10.7309	9.59188	10.3529	10.0258	10.138	10.073	9.98283	10.0646	1.02729	10.0178	9.74556	10.1577	10.4652	10.0966	1.05029	1.02239	10.1098	10.2252	9.63124	9.83841	9.87047	9.93503	-1.06491	-1.11847	10.0495	10.1069	9.66067	9.5349	9.34855	9.46285	9.50858	9.66741	-1.28196	-1.31695	-1.34643	-1.20382	9.80744	9.40314	9.71164	9.51619	9.6096	-1.33437
aa041888_s_at	BC037996	cDNA sequence BC037996	10.5289	10.157	10.0807	9.97305	10.2246	10.5518	10.2528	11.2736	10.3803	10.5071	10.3689	10.4612	10.4457	1.04639	10.2333	10.2733	10.5685	10.4363	10.3778	-1.00172	-1.04819	10.2713	10.2026	10.505	10.2922	10.3686	10.3279	-1.03696	-1.03518	10.4129	10.3491	10.2861	10.3883	10.2454	10.1122	10.1844	10.2826	-1.07006	-1.1197	-1.06822	-1.03192	10.6103	10.3525	10.5158	10.5289	10.5019	1.08794
aa044510_s_at	Acp1	acid phosphatase 1, soluble	8.71134	8.94125	8.52427	8.74916	8.5638	8.42326	8.49317	8.36933	8.59695	8.49104	8.69348	8.62984	8.60479	1.00545	8.46359	8.52368	8.56325	8.56231	8.5282	-1.0488	-1.05452	8.65024	8.71544	8.45149	8.55825	8.66072	8.60723	1.00715	1.0563	8.83471	8.42056	8.79364	8.37886	8.52791	8.61223	8.54848	8.58806	-1.00618	-1.01166	1.04236	-1.01337	8.33996	8.51462	8.41969	8.59426	8.46713	-1.09415
aa044543_s_at	AA407930	expressed sequence AA407930	9.83316	10.0457	9.58807	9.84846	9.83171	9.72226	9.78318	9.74216	9.79934	9.83881	9.91007	9.82196	9.85694	1.04074	9.74363	9.75629	9.83238	9.782	9.77858	-1.01449	-1.05582	9.93593	10.042	9.78098	9.66745	9.82236	9.84975	1.03556	1.05057	10.1905	9.9611	10.1299	9.58899	9.68756	9.89508	9.82616	9.89705	1.07007	1.02819	1.08558	1.03333	9.9257	10.1353	9.91297	10.0661	10.01	1.15723
aa044561_s_at	9130022B02Rik	RIKEN cDNA 9130022B02 gene	9.38047	9.71289	9.87137	9.9041	9.69207	9.42484	9.75756	9.07991	9.6029	9.41183	9.57308	9.42452	9.46981	-1.09664	9.45147	9.26424	9.49888	9.39336	9.40199	-1.14943	-1.04813	9.45973	9.56575	9.10291	9.43008	9.43929	9.39955	-1.15137	-1.00169	9.50081	9.36193	9.43338	9.12611	9.19173	9.09215	8.97024	9.23948	-1.28648	-1.1731	-1.11923	-1.11734	9.28427	9.18786	9.12857	9.45736	9.26451	-1.26434
aa048018_s_at	Hdac6	Mus musculus, clone IMAGE:4161424, mRNA	10.6463	10.7645	10.558	10.7825	10.6477	10.6257	10.7622	10.5134	10.6625	10.6519	10.7282	10.7849	10.7217	1.04182	10.5509	10.7475	10.7357	10.6838	10.6795	1.01182	-1.02965	10.7962	10.9953	10.7425	10.7639	10.6751	10.7946	1.09585	1.08305	10.8594	11.1622	10.7607	10.7632	10.4496	10.8204	10.8307	10.8066	1.10501	1.06065	1.0921	1.00835	10.5758	10.7055	10.4581	10.6077	10.5868	-1.05393
AA048029_at	Trim33	tripartite motif protein 33	9.52797	9.75801	9.40682	9.69142	9.51768	9.6106	9.70392	9.33265	9.56863	9.512	9.58566	9.5802	9.55929	-1.0065	9.35873	9.31476	9.41324	9.47389	9.39016	-1.13169	-1.12438	9.55582	9.47779	9.28779	9.3741	9.49079	9.43726	-1.09534	1.03319	9.71582	9.33023	9.72679	9.3156	9.39914	9.55645	9.37544	9.4885	-1.05712	-1.05029	1.07054	1.03615	9.28845	9.33119	9.39879	9.57637	9.3987	-1.12501
AA048123_f_at	Lamr1	laminin receptor 1 (ribosomal protein SA)	12.4503	12.202	12.3484	12.1762	12.5406	12.5802	12.4504	13.0356	12.473	11.873	11.9463	11.8655	11.895	-1.4928	11.4698	11.6875	11.7652	11.8061	11.6821	-1.73009	-1.15896	11.2769	11.388	11.9147	11.6871	11.6762	11.5886	-1.84595	-1.06697	11.5985	11.6052	11.6279	11.699	11.6273	11.8068	11.7766	11.6773	-1.73583	-1.1628	-1.00332	1.06344	11.585	11.4312	11.6841	11.7991	11.6248	-1.80019
aa048464_s_at	Bcas3	breast carcinoma amplified sequence 3	9.45996	9.56359	9.55791	9.94097	9.55497	9.55219	9.58564	9.38841	9.57546	9.37342	9.29905	9.55822	9.41023	-1.12134	9.44684	9.03834	9.2335	9.20881	9.23187	-1.2689	-1.1316	9.53579	9.56004	9.147	9.17873	9.16749	9.31781	-1.19553	1.06137	9.68862	9.46916	9.68889	9.18609	9.03409	9.25176	9.16258	9.35446	-1.16554	-1.03942	1.08868	1.02573	9.47807	9.50089	9.48831	9.62225	9.52238	-1.03747
aa048533_s_at	2700089E24Rik	RIKEN cDNA 2700089E24 gene	7.27305	7.29567	7.14728	7.73522	7.22219	7.20968	7.31646	7.14586	7.29318	7.29443	7.32419	7.2787	7.29911	1.00412	7.24946	7.04679	7.12347	7.17428	7.1485	-1.10548	-1.11004	7.34966	7.34133	7.12252	7.17797	7.10756	7.21981	-1.05217	1.05067	7.44338	6.97886	7.40987	7.03008	7.03072	7.20878	7.03016	7.16169	-1.09542	-1.09993	1.00919	-1.0411	6.9403	7.14583	7.00453	7.24399	7.08366	-1.1563
aa048623_s_at	Emu2-pending	Emu2 gene	8.768	8.77222	8.68707	9.27402	8.72605	8.78945	8.86793	8.6773	8.82026	8.76266	8.75902	8.82993	8.78387	-1.02554	8.66244	8.67661	8.65488	8.70781	8.67544	-1.10559	-1.07806	8.80578	8.86411	8.66907	8.72401	8.66767	8.74613	-1.05273	1.05022	8.94873	8.48899	8.91733	8.59342	8.79267	8.73134	8.62935	8.72884	-1.06542	-1.03888	1.03771	-1.01206	8.43346	8.61411	8.58324	8.86109	8.62297	-1.14654
aa048668_at	G4-1-pending	phosphatase subunit gene g4-1	7.02334	6.64238	6.50136	7.42352	6.77768	6.61866	6.88719	6.81104	6.83565	6.71028	6.71872	6.62403	6.68434	-1.11057	6.72181	6.53055	6.66085	6.66467	6.64447	-1.1417	-1.02803	6.78267	6.6032	6.86812	6.73366	6.70391	6.73831	-1.0698	1.06721	7.29505	6.46695	6.79436	6.67082	6.54762	6.66424	6.57434	6.7162	-1.08632	1.02232	1.05097	-1.01545	6.68196	6.69504	6.61041	6.84431	6.70793	-1.09257
aa048853_s_at	1110007A14Rik	RIKEN cDNA 1110007A14 gene	12.7379	11.6178	11.6759	11.709	11.5335	12.388	11.6398	12.1179	11.9275	12.4546	12.3987	12.4123	12.4219	1.40876	11.1792	11.98	12.1604	11.9913	11.8277	-1.0716	-1.50963	10.7957	10.6999	12.1031	11.9393	12.0423	11.5161	-1.32996	-1.24109	12.4874	10.8981	12.336	11.8805	11.621	11.6569	11.6024	11.7832	-1.1052	-1.55695	-1.03135	1.20337	11.9613	10.5363	11.8044	11.8442	11.5365	-1.31126
aa048927_s_at	Eprs	glutamyl-prolyl-tRNA synthetase	10.6871	9.63737	9.62458	10.1477	10.0456	11.0268	9.8995	11.039	10.2635	10.8159	10.5515	10.4786	10.6153	1.27623	10.5044	10.937	11.1103	11.0746	10.9066	1.56172	1.2237	10.6986	10.6197	11.4293	11.0624	10.9685	10.9557	1.61579	1.03462	10.6305	11.0677	10.3869	11.143	10.7284	10.5929	10.9755	10.7893	1.43974	1.12812	-1.08472	-1.12228	10.6295	10.4351	10.8168	10.464	10.5864	1.25084
aa048950_s_at	0610009D16Rik	RIKEN cDNA 0610009D16 gene	10.0798	10.2806	10.0991	10.5434	10.1414	9.96485	10.3269	10.0519	10.186	10.2124	10.2271	10.1561	10.1985	1.00871	9.95576	9.89872	9.97445	10.1106	9.98489	-1.14958	-1.15959	10.129	9.98284	10.0117	9.91412	9.98186	10.0039	-1.13455	1.01325	10.0963	9.8871	10.1858	9.87032	9.90665	9.93488	9.98575	9.98096	-1.15272	-1.16276	-1.00273	-1.01602	9.92253	10.0099	10.0155	10.318	10.0665	-1.08638
aa048964_s_at	2310028O11Rik	RIKEN cDNA 2310028O11 gene	11.9636	11.077	11.1921	11.2843	11.4243	12.214	11.2951	11.9127	11.5454	12.1461	11.9167	12.1077	12.0568	1.42546	11.8545	11.5732	11.8136	11.6254	11.7167	1.12607	-1.26588	11.663	11.5904	11.976	11.5227	11.4864	11.6477	1.07349	-1.04898	11.4436	11.8325	11.6349	11.5856	10.8164	11.653	11.5472	11.5019	-1.03061	-1.4691	-1.16054	-1.10635	11.6801	11.5932	11.637	11.8648	11.6938	1.10833
aa049597_at	1110013J05Rik	RIKEN cDNA 1110013J05 gene	8.04124	7.95507	7.91917	8.26988	8.10491	8.47187	8.15654	8.21896	8.14221	8.22561	7.92064	8.03916	8.0618	-1.05731	7.84323	7.94394	7.92469	8.0477	7.93989	-1.15054	-1.08818	8.04033	8.05155	8.07474	7.89729	8.06951	8.02668	-1.08337	1.06201	8.19989	7.82673	8.03192	7.8556	7.4249	8.11216	8.08133	7.93322	-1.15588	-1.09322	-1.00463	-1.06693	7.74118	7.90554	8.0288	8.06536	7.93522	-1.15427
aa049623_s_at	Racgap1	Rac GTPase-activating protein 1	9.66157	9.60142	9.67835	10.0389	9.82127	9.59302	9.72159	10.2884	9.80055	9.93366	9.78331	9.73109	9.81602	1.01078	9.74925	9.85729	9.76545	9.88899	9.81525	1.01024	-1.00054	9.89965	9.72734	9.75061	9.81111	9.75419	9.78858	-1.00834	-1.01866	9.83642	9.67613	9.79052	9.5928	9.55922	9.86153	9.84	9.73666	-1.04528	-1.05655	-1.05598	-1.03664	9.35047	9.48732	9.54264	9.737	9.52936	-1.20681
aa049941_s_at	0610040H15Rik	RIKEN cDNA 0610040H15 gene	8.42052	8.08739	8.2692	8.92494	8.37344	8.57512	8.89028	8.55104	8.51149	8.78071	8.70531	8.71114	8.73239	1.16546	8.31827	8.48635	8.42268	8.5025	8.43245	-1.05632	-1.23109	8.60807	8.4287	8.64407	8.50377	8.58398	8.55372	1.0297	1.08769	8.74404	8.37563	8.53997	8.35071	8.55713	8.53308	8.58068	8.52589	1.01003	-1.15388	1.06691	-1.01948	8.33642	8.42479	8.25083	8.79441	8.45161	-1.04238
AA049952_s_at	6330406L22Rik	RIKEN cDNA 6330406L22 gene	9.41005	9.35143	9.63058	9.48742	9.48871	9.40552	9.32207	9.3604	9.43202	9.42864	9.42828	9.41212	9.42301	-1.00626	9.51382	9.05272	9.25706	9.31098	9.28364	-1.10832	-1.10142	9.60832	9.56182	9.22859	9.18408	9.26577	9.36972	-1.04413	1.06148	9.62583	9.52321	9.39582	9.20997	9.12453	8.98294	9.06966	9.276	-1.11421	-1.10728	-1.00531	-1.06712	9.30147	9.4885	9.25057	9.49071	9.38281	-1.0347
aa050051_s_at	0610037N01Rik	RIKEN cDNA 0610037N01 gene	9.23372	9.14177	9.33002	9.35237	9.32143	9.62126	9.34947	9.42294	9.34662	9.37452	9.39711	9.41898	9.39687	1.03544	9.35324	8.88615	9.28	9.11879	9.15954	-1.13845	-1.1788	9.25381	9.25089	8.98186	8.87886	9.18731	9.11055	-1.17778	-1.03455	9.39902	9.34036	9.35641	9.13019	8.80694	8.91163	8.9952	9.13425	-1.15859	-1.19965	-1.01769	1.01657	9.47809	9.54649	9.09925	9.41214	9.38399	1.02624
aa050066_s_at	1110030L07Rik	RIKEN cDNA 1110030L07 gene	10.9425	10.6654	10.803	10.8293	10.8399	11.0108	10.7575	10.796	10.8305	10.8981	11.0994	10.989	10.9955	1.12111	11.0868	10.9002	11.0796	11.0667	11.0333	1.15091	1.02658	10.9529	10.9637	10.9689	10.9847	11.0425	10.9825	1.11109	-1.03584	11.0402	11.1719	10.9747	11.0911	10.641	10.4492	10.7645	10.8761	1.03208	-1.08627	-1.11514	-1.07656	11.0066	10.8571	10.6873	10.8313	10.8456	1.01048
aa050526_f_at	Rpl9	ribosomal protein L9	13.8997	13.9372	13.9759	13.9016	14.2118	14.0326	14.2748	13.9322	14.0207	13.7463	13.9024	13.8242	13.8243	-1.14585	13.5895	13.6842	13.8189	13.7412	13.7085	-1.24166	-1.08361	13.3827	13.3428	13.8654	13.7132	13.6788	13.5966	-1.3418	-1.08065	13.7164	13.6784	13.7836	13.966	13.5591	13.4719	13.7118	13.6982	-1.25056	-1.09138	-1.00716	1.07296	13.8867	13.6766	13.8718	13.8665	13.8254	-1.14499
aa050541_s_at	2610029G23Rik	RIKEN cDNA 2610029G23 gene	9.95065	9.51812	9.85499	9.76309	9.85923	10.1012	9.7707	10.2103	9.87854	9.96436	10.033	10.0157	10.0044	1.09113	9.91644	9.75394	10.0049	9.93059	9.90147	1.01602	-1.07392	9.71533	9.89312	9.90856	9.73897	9.80069	9.81133	-1.04769	-1.06447	9.99561	9.96421	9.744	9.92167	9.70399	9.67818	9.78777	9.82792	-1.03571	-1.13009	-1.0523	1.01156	10.5517	10.3116	10.0992	10.4561	10.3546	1.39097
aa050662_s_at	Timm9	translocase of inner mitochondrial membrane 9 homolog (yeast)	11.3651	10.9496	10.902	11.0314	10.9746	11.5822	10.9131	11.2809	11.1249	11.2865	11.3419	11.3952	11.3412	1.16176	11.4018	10.9925	11.3518	11.1559	11.2255	1.07226	-1.08347	11.2461	11.2649	11.2634	11.0553	10.9549	11.1569	1.02247	-1.04869	11.2867	11.4582	11.3942	11.1824	10.7774	10.8937	10.8525	11.1207	-1.00285	-1.16508	-1.07532	-1.02539	11.5451	11.3188	11.2434	11.3387	11.3615	1.17827
aa050694_s_at	LOC217715	similar to eukaryotic translation initiation factor 2B, subunit 2 (beta, 39kD)	9.88629	10.0662	9.97389	9.82699	10.1168	9.93992	10.126	10.0416	9.99721	10.1819	10.2451	10.3705	10.2658	1.20467	10.2184	10.1107	10.2395	10.2217	10.1976	1.14899	-1.04846	10.2468	10.1982	10.2302	10.1648	10.2273	10.2135	1.16172	1.01108	10.2204	10.4106	10.2268	10.0196	10.0854	10.1105	10.1718	10.1779	1.1334	-1.06288	-1.01375	-1.02498	10.4592	10.2202	10.1501	10.4071	10.3092	1.24138
aa051500_at	Sec61a	SEC61, alpha subunit (S. cerevisiae)	9.00226	9.24471	9.03832	9.21379	9.11393	9.13072	9.10333	8.92034	9.09593	9.02545	9.2105	9.11103	9.11566	1.01377	8.7154	8.92892	8.96224	9.47753	9.02102	-1.05329	-1.0678	8.91139	9.09134	8.89103	8.94521	9.08846	8.98548	-1.07956	-1.02494	9.30629	8.84185	9.18704	8.88256	9.00104	9.03441	8.87557	9.01839	-1.05521	-1.06974	-1.00182	1.02307	8.80137	8.92276	8.88753	8.98341	8.89877	-1.14644
aa051500_g_at	Sec61a	SEC61, alpha subunit (S. cerevisiae)	12.3939	11.7035	11.6648	11.7237	11.5831	12.2626	11.635	11.9799	11.8683	12.1706	12.1192	11.9939	12.0945	1.16977	12.1695	12.1244	12.2688	12.2728	12.2088	1.26622	1.08245	12.186	12.1974	12.2925	12.0715	12.091	12.1677	1.23059	-1.02896	12.2217	12.605	12.2834	12.1049	12.0103	12.0748	12.0769	12.1967	1.25561	1.07338	-1.00845	1.02033	12.133	12.085	11.9087	11.9404	12.0168	1.10839
aa051505_s_at	AI173274	expressed sequence AI173274	11.2782	9.93163	9.88825	9.99493	9.96187	11.6205	9.76003	11.4581	10.4867	11.7183	11.6156	11.5496	11.6279	2.2056	11.3062	11.4813	11.7219	11.4999	11.5023	2.02181	-1.0909	11.2077	11.1387	11.0508	11.2351	11.3338	11.1932	1.63184	-1.23897	10.9228	11.3289	10.3944	11.0347	10.8391	10.7606	10.9267	10.8867	1.31954	-1.67149	-1.5322	-1.23667	10.8498	10.4926	10.5053	10.5679	10.6039	1.08463
aa051537_s_at	Creb3	cAMP responsive element binding protein 3	10.7158	10.6275	10.5438	10.5094	10.6577	10.6315	10.6125	10.5101	10.601	11.1893	11.2585	11.1933	11.2137	1.52909	10.9793	11.3019	11.2543	11.0834	11.1547	1.46785	-1.04172	10.9559	10.9168	10.9937	11.1245	11.2612	11.0504	1.36545	-1.075	11.0079	11.1884	10.9977	10.8635	10.8303	10.8516	10.9147	10.9506	1.27415	-1.20008	-1.15202	-1.07165	10.9451	10.7983	10.7315	10.9616	10.8591	1.19588
aa051560_s_at	Tagln3	transgelin 3	11.1147	11.2145	10.8756	10.9777	11.1553	11.3197	11.1173	10.786	11.0701	11.3243	11.212	11.1945	11.2436	1.12779	11.2763	11.2874	11.2857	11.3586	11.302	1.17438	1.04131	11.4178	11.4443	11.0144	11.1212	11.0312	11.2058	1.0986	-1.06898	11.3911	11.1368	11.4338	10.9648	10.9468	11.1577	11.1535	11.1692	1.07109	-1.05293	-1.09643	-1.02568	10.6914	10.9242	11.0124	11.0043	10.9081	-1.11887
aa051585_s_at	0610007A03Rik	RIKEN cDNA 0610007A03 gene	10.8495	10.7178	10.6611	10.7462	11.1307	11.1639	11.149	10.8735	10.9115	11.2061	11.2866	11.3553	11.2827	1.29346	10.9805	11.1385	11.3285	11.1133	11.1402	1.1718	-1.10382	10.8894	10.7541	11.2427	11.2416	11.12	11.0496	1.10047	-1.06482	11.0164	11.0402	10.9603	11.0029	10.8528	10.9342	11.0097	10.9738	1.04415	-1.23877	-1.12226	-1.05394	11.472	10.958	11.2878	11.1324	11.2125	1.23207
aa051641_s_at	Sbdn	synbindin	9.68862	9.57034	9.56825	9.44806	9.52832	9.72814	9.50268	9.93538	9.62122	9.89323	9.91543	9.82907	9.87924	1.19584	9.7934	9.89926	9.85604	9.61649	9.7913	1.12512	-1.06285	9.63052	9.63655	9.99785	9.83858	9.74938	9.77058	1.10907	-1.01447	9.76078	9.77927	9.73715	9.63713	9.59544	9.73908	9.70384	9.70753	1.06165	-1.1264	-1.05979	-1.04467	9.75298	9.83844	9.72284	9.78252	9.7742	1.11186
aa051678_at	Eif5a	eukaryotic translation initiation factor 5A	8.46629	8.51871	8.44612	8.81551	8.24923	8.37212	8.32287	8.37144	8.44529	8.23803	8.3182	8.37268	8.30963	-1.09859	8.19003	8.12305	8.01858	8.20885	8.13513	-1.23984	-1.12858	8.44173	8.51465	8.07329	8.07397	8.20646	8.26202	-1.13545	1.09194	8.70687	8.14383	8.40772	8.07225	8.09391	8.09727	8.08901	8.23012	-1.16083	-1.05666	1.06806	-1.02236	8.27601	7.84288	8.19804	8.3498	8.16668	-1.21302
aa051692_s_at	U2af26	U2 auxiliary factor 26	9.12919	8.95669	8.77627	9.00656	9.1085	9.20492	9.11252	9.02331	9.03974	9.26045	9.23504	9.2056	9.23369	1.14389	9.09585	8.8586	9.00895	8.97963	8.98576	-1.03813	-1.18751	9.13599	9.20649	9.15416	8.97764	8.86939	9.06874	1.0203	1.0592	9.33115	9.12976	9.30022	8.8983	8.86929	9.00383	8.84289	9.05364	1.00967	-1.13293	1.04817	-1.01052	9.29888	9.26612	9.18641	9.27939	9.2577	1.16309
aa052239_s_at	1810045K17Rik	RIKEN cDNA 1810045K17 gene	9.24394	8.73198	8.73184	9.06651	9.19596	9.80489	9.06534	9.2176	9.13226	10.3752	10.2624	10.3432	10.3269	2.28894	9.98838	9.89188	10.0742	9.67527	9.90742	1.71138	-1.33748	9.69584	9.71387	10.0873	9.92616	9.87699	9.86003	1.65608	-1.03339	9.8135	9.75441	9.66961	9.61897	9.65752	9.78222	9.75466	9.72156	1.50451	-1.52138	-1.1375	-1.10074	9.76349	9.51937	9.67171	9.72305	9.66941	1.4511
aa057994_at	Nes	nestin	9.93051	9.9791	9.98157	10.3736	9.84142	9.87733	9.97304	10.3298	10.0358	10.0447	9.95872	9.94636	9.98325	-1.03709	9.68077	9.77051	9.80087	9.88551	9.78441	-1.19034	-1.14777	9.97058	10.038	9.86979	9.80924	9.83081	9.90369	-1.09589	1.08619	10.1621	9.78821	10.1378	9.77603	9.92247	9.91915	9.80444	9.93002	-1.07607	-1.03759	1.1062	1.01842	9.7021	9.89534	9.6594	9.9867	9.81088	-1.1687
aa057994_g_at	Nes	nestin	9.55311	9.57166	9.57544	9.86598	9.45502	9.33468	9.51806	10.0247	9.61232	9.6859	9.64031	9.4593	9.59517	-1.01196	9.32852	9.49115	9.39411	9.4163	9.40752	-1.15253	-1.13891	9.65258	9.7311	9.49202	9.46177	9.51505	9.57051	-1.02941	1.1196	9.88533	9.54619	9.79094	9.42317	9.44502	9.61845	9.52692	9.60515	-1.00499	1.00694	1.14681	1.0243	9.45003	9.5713	9.36366	9.61641	9.50035	-1.08071
aa059528_s_at	Mvd	mevalonate (diphospho) decarboxylase	9.01365	8.79736	8.71848	9.34778	8.76937	8.97797	8.84824	8.86041	8.91666	8.98137	8.85891	8.82286	8.88771	-1.02027	8.92338	8.57257	8.64064	8.65968	8.69907	-1.16279	-1.13969	8.88373	8.85417	8.87571	8.70522	8.8121	8.82619	-1.06472	1.09211	9.08699	8.71297	8.91651	8.62373	8.7308	8.86414	8.72411	8.80846	-1.07788	-1.05647	1.07878	-1.01236	8.56245	8.78266	8.6852	8.85489	8.7213	-1.14501
aa059626_s_at	Skiip	SKI interacting protein	9.87643	10.1629	10.1159	10.2347	10.3404	9.76957	10.4719	10.5307	10.1878	10.0783	10.0246	10.1268	10.0766	-1.08014	9.9874	9.87708	10.1178	9.83132	9.95339	-1.17643	-1.08915	9.864	9.92988	10.2374	9.97301	10.1077	10.0224	-1.1215	1.04898	10.0445	10.0275	10.1275	9.9824	10.006	10.038	10.1902	10.0594	-1.09305	-1.01196	1.07628	1.02603	10.4035	10.203	10.1686	10.4927	10.317	1.09364
aa059717_s_at	4933424M23Rik	RIKEN cDNA 4933424M23 gene	9.8902	9.85826	9.91634	10.2537	9.80074	9.85311	9.91653	10.2153	9.96303	10.0308	9.9121	9.9549	9.96593	1.00201	9.96175	9.83959	9.97149	9.97399	9.9367	-1.01842	-1.02047	9.99682	9.92775	10.1633	9.92863	9.99547	10.0024	1.02765	1.04658	10.0614	10.0044	10.0384	9.92242	9.95062	9.9371	10.0117	9.98942	1.01846	1.01641	1.03722	-1.00903	9.81809	10.1194	9.77446	10.1443	9.96406	1.00071
aa059720_s_at	1110014H17Rik	RIKEN cDNA 1110014H17 gene	7.16416	7.28425	7.09803	8.12376	7.04762	7.03716	7.20047	7.09801	7.25668	7.1798	7.1511	7.08328	7.13806	-1.0857	7.01564	6.9281	7.07721	7.15991	7.04521	-1.15787	-1.06647	7.3118	7.21144	7.12947	6.9636	7.12941	7.14914	-1.07739	1.0747	7.71551	6.88437	7.1761	7.08955	7.08529	7.178	7.12203	7.17869	-1.05555	1.02856	1.09694	1.02069	6.94278	6.88676	7.10113	7.08564	7.00408	-1.19136
aa059790_s_at	Csf2	Mus musculus, clone IMAGE:3371572, mRNA	9.99298	9.86923	9.75791	10.1398	9.95742	10.0766	10.111	9.9975	9.98781	10.0271	9.84571	9.90649	9.92643	-1.04346	9.79049	9.63607	9.76559	9.79396	9.74653	-1.18204	-1.13281	9.92596	9.85266	9.75679	9.6891	9.80285	9.80547	-1.13472	1.04171	9.99422	9.88786	10.0147	9.59881	8.92028	9.93709	9.7332	9.72659	-1.19849	-1.14857	-1.01392	-1.0562	9.70097	9.88313	9.81983	9.93613	9.83501	-1.11172
aa059839_s_at	2410002F23Rik	RIKEN cDNA 2410002F23 gene	9.667	9.42619	9.36733	9.60001	9.56358	9.75215	9.65336	10.1795	9.65114	9.59425	9.18337	9.37281	9.38348	-1.20385	9.22858	9.30375	9.36222	9.35345	9.312	-1.265	-1.05079	9.44591	9.43612	9.45917	9.3528	9.41465	9.42173	-1.17235	1.07903	9.47676	9.36061	9.3161	9.28711	8.94444	9.50837	9.66197	9.36505	-1.21933	-1.01285	1.03746	-1.04007	9.235	9.29568	9.43443	9.3288	9.32348	-1.25498
aa059883_s_at	Angptl4	angiopoietin-like 4	10.9492	10.1224	9.84653	10.2368	10.4797	10.666	10.5854	9.86372	10.3437	9.89897	10.1169	10.3439	10.1199	-1.16781	10.5576	10.2201	10.3051	10.4909	10.3934	1.03507	1.20876	10.4379	10.3369	11.1649	10.2675	10.7057	10.5826	1.18007	1.14009	11.0094	10.5444	11.0291	10.499	10.8838	10.9447	10.998	10.8441	1.41455	1.65192	1.36663	1.1987	10.5017	10.4165	10.8471	10.7529	10.6296	1.21913
aa059964_at	Tce2	T-complex expressed gene 2	10.2673	9.80004	9.72213	10.0416	9.8857	10.1462	9.98581	10.0932	9.99276	10.2774	10.2433	10.2006	10.2404	1.1873	10.0049	9.83263	9.97547	9.93317	9.93654	-1.03974	-1.23448	9.93467	10.008	10.1459	9.96837	9.95585	10.0026	1.00681	1.04682	10.1406	10.1236	10.0755	9.9612	9.83646	10.0194	10.0138	10.0244	1.02215	-1.16157	1.06276	1.01523	10.0927	10.1997	10.0288	10.3368	10.1645	1.12642
aa060066_s_at	9430009J09Rik	RIKEN cDNA 9430009J09 gene	9.42125	9.4173	9.43401	9.43075	9.66668	9.66966	9.66626	9.75621	9.55776	9.74188	9.61987	9.62925	9.66366	1.07617	9.63451	9.37983	9.55494	9.60556	9.54371	-1.00979	-1.0867	9.579	9.57997	9.73821	9.37871	9.48453	9.55209	-1.00394	1.00582	10.0114	9.60504	9.53598	9.81934	9.36136	9.08745	9.45518	9.55367	-1.00284	-1.07922	1.00693	1.0011	9.88416	9.74454	9.64495	9.68862	9.74056	1.13509
AA060150_at	AU024132	EST	9.82213	9.6519	9.85369	9.77106	9.68407	9.70681	9.71358	9.48215	9.71067	9.58783	9.85121	9.78066	9.7399	1.02046	9.44198	9.43924	9.6863	9.71813	9.57141	-1.10134	-1.12388	9.70515	9.65751	9.36014	9.42233	9.58028	9.54508	-1.12163	-1.01842	9.86442	9.43378	9.79947	9.39423	9.44576	9.3506	9.31626	9.51493	-1.14531	-1.16875	-1.03993	-1.02112	9.46626	9.51531	9.39148	9.58768	9.49018	-1.16513
aa060217_s_at	8430425D21Rik	RIKEN cDNA 8430425D21 gene	9.04439	8.84426	8.90992	9.12432	9.09873	8.84687	8.94542	9.00514	8.97738	8.79231	8.85546	8.9693	8.87236	-1.07551	8.7824	8.68519	8.99079	9.01168	8.86752	-1.07913	-1.00336	8.79676	8.98963	8.73227	8.787	8.89037	8.83921	-1.10051	-1.01982	9.06813	8.80998	8.90418	8.86615	8.66849	8.60619	8.64739	8.79579	-1.13414	-1.05451	-1.05098	-1.03055	8.75489	8.68269	8.64272	8.76539	8.71142	-1.20243
AA060336_at	2900086B20Rik	RIKEN cDNA 2900086B20 gene	7.61452	7.63097	7.71908	8.02008	7.58688	7.79861	7.63041	7.47433	7.68436	7.49759	7.60909	7.72377	7.61015	-1.05279	7.69206	7.42037	7.57828	7.61999	7.57768	-1.07675	-1.02276	7.5185	7.7838	7.51917	7.52644	7.57681	7.58494	-1.07134	1.00505	7.91794	7.64287	7.5737	7.44768	7.35264	7.4424	7.44055	7.5454	-1.10111	-1.0459	-1.02263	-1.02779	7.47902	7.29699	7.46749	7.49108	7.43364	-1.1898
aa060862_s_at	Sh3bgr	SH3-binding domain glutamic acid-rich protein	11.5756	12.4578	12.2308	12.1685	12.4868	12.0757	12.4608	11.4063	12.1078	11.1772	11.4294	11.4893	11.3653	-1.67306	11.3537	10.9297	11.4876	11.59	11.3403	-1.70235	-1.01751	11.2297	11.2698	11.2219	11.2282	11.0978	11.2095	-1.86385	-1.09487	10.913	10.9171	10.5837	11.3667	10.7802	10.3037	10.4236	10.7554	-2.55329	-1.52612	-1.49986	-1.3699	10.673	10.279	10.7024	10.2626	10.4793	-3.09193
aa060904_at	AA415817	expressed sequence AA415817	10.6853	10.6566	10.5699	10.4731	10.6371	10.714	10.752	10.7277	10.652	10.5556	10.7617	10.6431	10.6535	1.00103	10.5269	9.9836	10.7431	10.7053	10.4897	-1.11903	-1.12018	10.4301	10.4897	10.7115	10.4953	10.649	10.5551	-1.06943	1.04637	10.8115	10.5155	10.6826	10.7533	9.95983	9.9519	10.4369	10.4445	-1.15466	-1.15585	-1.03184	-1.07969	10.6979	10.3597	10.5409	10.5159	10.5286	-1.08929
aa060996_at	Mrpl10	mitochondrial ribosomal protein L10	10.1103	10.1516	9.88089	10.0258	10.0664	10.1731	10.0932	9.93102	10.054	10.1601	10.2263	10.2785	10.2217	1.12321	10.2105	9.86458	10.1635	10.1963	10.1087	1.03863	-1.08143	10.1774	10.1602	9.98545	10.0229	10.0671	10.0826	1.02001	-1.01826	10.3205	10.2018	10.1754	9.89853	9.96009	9.98526	9.98516	10.0752	1.0148	-1.10683	-1.02349	-1.00513	10.1769	10.0692	10.1886	10.1946	10.1573	1.07424
aa061073_at	Psmc2	proteasome (prosome, macropain) 26S subunit, ATPase 2	7.78454	7.93805	7.70214	7.97693	7.74304	8.28875	7.76624	7.49148	7.8364	7.60244	7.82535	7.73465	7.72081	-1.08341	7.56159	7.54492	7.62922	8.24365	7.74484	-1.06552	1.01679	7.64857	7.86133	7.44318	7.5684	7.72858	7.65001	-1.13791	-1.06794	8.09102	7.48205	7.8858	7.56858	7.49054	7.6052	7.38749	7.64438	-1.14236	-1.05441	-1.07211	-1.00391	7.51164	7.47482	7.56094	7.64009	7.54687	-1.22224
aa061099_s_at	2400006P09Rik	RIKEN cDNA 2400006P09 gene	9.80609	9.91319	9.79073	9.86852	9.73636	9.99499	9.81066	9.70396	9.82806	9.77687	9.93072	9.95922	9.88894	1.0431	9.87051	9.60021	9.72221	9.83178	9.75618	-1.05109	-1.09639	9.87428	9.88416	9.54814	9.62701	9.76966	9.74065	-1.06246	-1.01082	10.009	9.8875	9.96051	9.37111	9.37426	9.55625	9.46994	9.66123	-1.12259	-1.17097	-1.06803	-1.05659	9.75841	9.73889	9.68422	9.91299	9.77363	-1.03845
aa061574_at	MGC18745	hypothetical protein MGC18745	11.0054	10.7331	10.5338	10.4855	10.7306	10.8391	10.6496	10.7979	10.7219	10.9497	10.9682	10.9483	10.9554	1.17571	10.9008	11.1765	11.1465	10.9991	11.0557	1.26038	1.07201	10.9953	11.0051	11.4746	11.1738	11.497	11.2292	1.4214	1.12775	11.1711	11.0301	11.0885	11.1279	11.4051	11.0834	11.3302	11.1766	1.37052	1.16569	1.08739	-1.03712	11.1683	11.0577	11.0734	11.0541	11.0884	1.28922
aa061574_g_at	MGC18745	hypothetical protein MGC18745	9.90745	10.1114	9.6923	9.67615	10.1601	10.3585	10.1044	10.2423	10.0316	10.4743	10.4033	10.4018	10.4265	1.31484	10.1546	10.7401	10.6285	10.468	10.4978	1.38147	1.05068	10.3778	10.3066	10.9363	10.4684	10.9329	10.6044	1.48743	1.0767	10.5613	10.5429	10.5567	10.6557	10.8282	10.541	10.9348	10.6601	1.54594	1.17576	1.11905	1.03934	10.5316	10.4054	10.5623	10.4711	10.4926	1.37651
aa066097_at	Taf9	TAF9 RNA polymerase II, TATA box binding protein (TBP)-associated factor, 32 kDa	7.0866	7.61847	7.22649	7.31608	6.96676	6.92413	7.06156	6.96147	7.14519	6.97361	7.16612	7.13755	7.09243	-1.03725	6.75204	6.94866	7.14402	7.07778	6.98063	-1.12083	-1.08057	6.9774	7.37865	7.09059	7.13046	7.15847	7.14711	1.00133	1.12232	7.4107	6.87888	7.06453	7.02792	7.06112	6.92112	7.22608	7.08434	-1.04309	-1.00562	1.07453	-1.04448	6.92889	6.8242	6.7775	7.14287	6.91837	-1.17026
aa066610_at	Rps27l	ribosomal protein S27-like	9.57036	9.57487	9.48799	9.80599	9.2758	9.81416	9.26348	9.19683	9.49868	9.32449	9.50329	9.68236	9.50338	1.00326	9.69391	9.04043	9.19836	9.24955	9.29556	-1.15119	-1.15494	9.57425	9.65133	9.17534	9.13413	9.13192	9.33339	-1.12139	1.02657	9.8624	9.55736	9.88751	8.93927	9.04808	9.11615	9.07322	9.35486	-1.10483	-1.10843	1.04196	1.01499	9.2973	9.3595	9.22317	9.31207	9.29801	-1.14924
aa066610_g_at	Rps27l	ribosomal protein S27-like	8.25404	8.0652	7.93062	8.17717	8.3968	7.76945	8.34592	7.99553	8.11684	8.20551	8.47321	8.07869	8.25247	1.09857	7.50424	8.20006	8.26706	8.19707	8.04211	-1.05316	-1.15698	7.93231	7.85023	8.16365	8.61418	8.26123	8.16432	1.03346	1.0884	8.13658	7.76564	7.68688	8.21465	7.8662	8.16717	8.41356	8.03581	-1.05777	-1.16204	-1.00437	-1.09316	7.74557	7.82558	7.69047	8.0105	7.81803	-1.23013
aa066638_s_at	2310005O14Rik	RIKEN cDNA 2310005O14 gene	10.0072	9.97758	9.94783	10.0533	10.1762	9.92911	10.241	10.0511	10.0479	9.94882	10.0104	9.8803	9.9465	-1.07283	9.5783	9.78766	9.77599	9.75939	9.72533	-1.25056	-1.16567	9.71461	9.69472	9.8875	9.81181	9.87427	9.79658	-1.1903	1.05063	9.95001	9.81993	9.96809	9.71013	9.60917	9.77138	9.77043	9.79988	-1.18759	-1.10697	1.05303	1.00229	9.86835	10.0309	9.75936	9.94821	9.9017	-1.10666
AA068245_at	Trp53bp1	transformation related protein 53 binding protein 1	7.90141	7.85148	7.80861	8.42123	7.6805	7.4284	7.76704	7.79211	7.83135	7.71193	7.72764	7.77256	7.73738	-1.0673	7.49476	7.57769	7.70555	7.67184	7.61246	-1.16384	-1.09044	7.57138	7.70527	7.66375	7.74681	7.74239	7.68592	-1.10606	1.05224	8.16065	7.54093	7.91692	7.55281	7.58633	7.77095	7.60847	7.73387	-1.06991	-1.00244	1.08779	1.03379	7.52591	7.5064	7.52226	7.75655	7.57778	-1.19215
aa068891_at	Galc	galactosylceramidase	7.65014	7.79305	7.72938	8.29842	7.68471	7.24344	7.80564	7.5235	7.71603	7.65781	7.67201	7.55177	7.6272	-1.06351	7.31634	7.5231	7.40769	7.45812	7.42631	-1.22241	-1.1494	7.51246	7.64442	7.5621	7.52836	7.56742	7.56295	-1.11194	1.09934	8.05902	7.36215	7.86955	7.4956	7.50027	7.59106	7.56292	7.63437	-1.05824	1.00498	1.15513	1.05075	7.26055	7.28484	7.46222	7.76424	7.44296	-1.20838
aa071850_s_at	1110025H10Rik	RIKEN cDNA 1110025H10 gene	7.99464	8.17918	8.12232	8.90806	8.16071	8.18507	8.25105	8.16011	8.24514	7.99815	8.00411	7.98308	7.99511	-1.18923	7.84449	7.87977	7.94074	7.9157	7.89518	-1.27453	-1.07173	7.97225	7.88518	7.80809	7.93755	7.79336	7.87929	-1.28865	-1.01108	8.72591	7.83455	7.93525	7.86328	7.67042	7.8947	7.87659	7.97153	-1.20883	-1.01648	1.05435	1.06603	7.78461	7.75961	7.8803	8.19554	7.90502	-1.26587
aa073123_s_at	Ubap2	ubiquitin-associated protein 2	11.5474	11.4699	11.5244	11.5907	11.4817	11.3939	11.5603	11.781	11.5437	11.5262	11.5501	11.446	11.5074	-1.02543	11.6595	11.7977	11.7693	11.7085	11.7338	1.14084	1.16985	11.6666	11.707	11.8797	11.7142	11.7204	11.7376	1.14387	1.00266	11.8292	11.7157	11.7822	11.7261	11.7321	11.8791	11.914	11.7969	1.19188	1.22219	1.04474	1.04197	11.5783	11.7997	11.4818	11.7601	11.655	1.08019
AA073841_at	R75531	ESTs	6.81653	6.82081	6.72044	7.3932	6.69139	6.6073	6.73369	6.6508	6.80427	6.66388	6.67505	6.61619	6.65171	-1.11154	6.84286	6.48261	6.62833	6.60678	6.64014	-1.12049	-1.00805	6.90975	6.56362	6.51288	6.51439	6.50289	6.60071	-1.15154	-1.02771	7.24333	6.50788	6.59986	6.53894	6.4666	6.69288	6.59393	6.66335	-1.10261	1.0081	1.01621	1.04437	6.44578	6.7498	6.52392	6.68643	6.60148	-1.15092
AA073978_at	Umod	uromodulin	6.6771	6.92798	6.72246	7.89126	6.6489	6.79598	6.75794	6.57938	6.87513	6.77885	6.77795	6.654	6.73693	-1.10053	6.65989	6.58042	6.67912	6.77915	6.67464	-1.14908	-1.04412	7.01694	6.61157	6.55594	6.60387	6.74714	6.70709	-1.12353	1.02275	7.19769	6.43005	6.66307	6.59642	6.60285	6.65664	6.64181	6.68408	-1.14159	-1.03732	1.00656	-1.01608	6.56205	6.51747	6.62562	6.76138	6.61663	-1.19623
aa079910_at	D13Wsu123e	DNA segment, Chr 13, Wayne State University 123, expressed	9.24816	8.97593	9.16697	9.60095	9.24365	9.25837	9.26952	10.0654	9.35362	9.509	9.50032	9.38623	9.46518	1.0804	9.37727	9.5842	9.6201	9.52808	9.52741	1.12801	1.04407	9.50144	9.36174	9.89515	9.63302	9.73666	9.6256	1.20746	1.07043	9.5302	9.78705	9.52297	9.69531	9.47504	9.70811	10.1336	9.69318	1.26537	1.17121	1.12177	1.04796	9.38115	9.57237	9.32253	9.52662	9.45067	1.06958
aa079998_s_at	Cpr2-pending	cell cycle progression 2 protein	9.86056	9.70818	9.69074	10.0624	9.58714	10.0193	9.57546	9.82804	9.79148	9.82313	9.7545	9.79199	9.78988	-1.00111	9.69903	9.5744	9.67527	9.74946	9.67454	-1.08443	-1.08323	9.97875	9.8625	9.68161	9.69312	9.68049	9.77929	-1.00848	1.07531	10.1299	9.71299	9.92891	9.55983	9.38026	9.71329	9.64513	9.72433	-1.04764	-1.04648	1.03512	-1.03883	9.56022	9.54418	9.68635	9.73937	9.63253	-1.11647
aa079999_s_at	AU043625	expressed sequence AU043625	9.17606	9.32002	9.45938	9.90948	9.2453	9.23932	9.46617	9.53946	9.4194	9.35684	9.16059	9.27889	9.26544	-1.11262	9.52374	9.40234	9.38885	9.42881	9.43593	1.01153	1.12544	9.58797	9.46512	9.47944	9.28319	9.32681	9.42851	1.00633	-1.00516	9.48931	9.45199	9.3268	9.47681	8.56918	9.4594	9.38052	9.30772	-1.08049	1.02974	-1.09294	-1.08733	9.37156	9.65727	9.37126	9.56083	9.49023	1.05032
aa080002_s_at	4930553F24Rik	RIKEN cDNA 4930553F24 gene	9.60991	9.48808	9.47294	9.68853	9.56698	9.60325	9.64105	9.64542	9.58952	9.55718	9.40215	9.57848	9.5126	-1.05476	9.30619	9.20364	9.22252	9.40694	9.28482	-1.23516	-1.17103	9.44766	9.44232	9.25633	9.30517	9.31643	9.35358	-1.17767	1.04881	9.52729	9.38347	9.43532	9.08256	9.05049	9.44318	9.31663	9.31985	-1.20553	-1.14294	1.02457	-1.02366	9.22083	9.49198	9.3437	9.60611	9.41566	-1.12807
AA080253_s_at	AW491150	expressed sequence AW491150	6.85721	6.22493	6.32224	6.92241	6.04874	6.41594	6.36326	6.30279	6.43219	6.4241	6.32573	6.30622	6.35201	-1.05715	6.47656	6.1228	6.13399	6.40703	6.2851	-1.10734	-1.04748	6.51579	6.11049	6.21647	6.23037	6.21167	6.25696	-1.12915	-1.0197	6.75637	6.13034	6.1757	6.15699	6.12176	6.26742	6.1967	6.2579	-1.12841	-1.06741	-1.01903	1.00065	6.32634	6.15827	6.28699	6.45658	6.30705	-1.09062
aa086831_at	8430417G17Rik	RIKEN cDNA 8430417G17 gene	9.40485	9.02754	9.06913	9.40109	9.259	8.7328	9.10048	9.07603	9.13386	9.99112	9.76152	9.76184	9.83816	1.62934	9.68618	9.56013	9.5636	9.52468	9.58365	1.36583	-1.19293	9.58599	9.74812	9.54461	9.61425	9.52956	9.60451	1.38572	1.01456	9.6797	9.52935	9.47336	9.36872	9.50015	9.22753	9.36605	9.44926	1.24436	-1.30939	-1.09762	-1.11361	8.97258	9.21856	9.01015	9.31064	9.12798	-1.00409
aa086971_s_at	1110027L01Rik	RIKEN cDNA 1110027L01 gene	8.68575	8.94528	9.0901	9.08616	9.20169	8.69233	9.24381	8.72707	8.95902	8.77265	8.93181	8.82225	8.84224	-1.08432	8.72446	8.56776	8.77783	8.82435	8.7236	-1.17725	-1.08571	8.67213	8.81002	8.61513	8.68544	8.81766	8.72008	-1.18013	-1.00245	9.19853	8.70843	8.92304	8.70138	8.65316	8.57191	8.64249	8.77128	-1.13898	-1.05042	1.0336	1.03613	8.96588	8.96824	8.87162	8.98738	8.94828	-1.00747
aa087373_at	9130016M20Rik	RIKEN cDNA 9130016M20 gene	6.04232	5.77074	5.88881	6.19659	5.8613	5.86066	5.90468	5.90393	5.92863	5.87562	5.92762	5.90645	5.90323	-1.01776	6.04767	5.80184	5.93741	5.98667	5.9434	1.01029	1.02823	5.80577	6.21294	5.86479	5.79449	5.97754	5.93111	1.00172	-1.00856	6.65517	5.80525	5.84701	5.75683	5.76597	5.87388	5.89779	5.94313	1.0101	1.02804	-1.00019	1.00837	5.93371	5.80465	5.78398	5.78135	5.82592	-1.07379
aa087632_s_at	Cyhr1	cysteine and histidine rich 1	9.95215	9.83249	9.9897	10.0939	9.93341	10.0289	9.86746	9.7542	9.93153	9.80941	9.984	9.98838	9.92726	-1.00296	9.95795	9.69485	9.889	9.92016	9.86549	-1.04684	-1.04375	9.96182	10.0015	9.80729	9.85029	9.93303	9.91078	-1.01448	1.03189	10.1405	9.95964	10.1453	9.7087	9.68534	9.68413	9.67006	9.85624	-1.05357	-1.05046	-1.00643	-1.03853	9.89216	9.9088	9.82968	9.82242	9.86327	-1.04845
aa087952_at	3110001A13Rik	RIKEN cDNA 3110001A13 gene	8.02589	8.06999	8.13433	8.31272	8.0938	8.18818	8.08743	8.0624	8.12184	8.11335	8.31793	8.14857	8.19329	1.05077	7.93444	8.09971	8.29233	8.25848	8.14624	1.01706	-1.03315	8.1224	8.22511	8.07443	8.21124	8.27689	8.18201	1.04259	1.0251	8.61738	8.0938	8.00849	8.11855	8.02496	8.07929	8.09953	8.14886	1.0189	-1.03127	1.00181	-1.02325	8.08609	7.9334	7.81794	8.04814	7.97139	-1.10992
AA089181_at	Prcc	papillary renal cell carcinoma (translocation-associated)	10.0105	10.0896	10.1136	10.129	10.0786	9.9805	10.0632	9.82908	10.0367	9.95524	10.1396	9.90859	10.0011	-1.02498	9.87716	9.79339	9.95369	9.98833	9.90314	-1.09703	-1.07029	9.9587	10.0337	9.83628	9.83776	9.95146	9.92358	-1.0816	1.01427	10.1239	9.87922	10.1084	9.87028	9.83628	9.8083	9.7224	9.90697	-1.09412	-1.06745	1.00266	-1.01158	9.69769	10.0049	9.79151	9.9343	9.8571	-1.13261
AA089181_g_at	Prcc	papillary renal cell carcinoma (translocation-associated)	8.79869	8.78123	8.69497	8.8023	8.59908	9.12678	8.71087	8.53259	8.75582	8.55856	8.77327	8.58489	8.63891	-1.08441	8.66698	8.32484	8.55394	8.54827	8.52351	-1.17471	-1.08327	8.44663	8.74406	8.38413	8.40965	8.43899	8.48469	-1.20675	-1.02727	8.86073	8.54199	8.84857	8.30546	8.25006	8.42572	8.11053	8.47758	-1.21271	-1.11831	-1.03234	-1.00494	8.3838	8.54597	8.50562	8.63912	8.51863	-1.17869
aa097386_s_at	D6Ertd263e	DNA segment, Chr 6, ERATO Doi 263, expressed	10.825	11.0548	10.7303	10.9893	10.9037	10.8392	10.9119	10.6233	10.8597	10.7432	10.8974	10.9971	10.8792	1.01362	10.7876	10.5802	10.7572	10.9829	10.777	-1.05901	-1.07343	10.8147	11.016	10.6419	10.688	10.906	10.8133	-1.03267	1.0255	11.008	10.7618	10.9659	10.6089	10.766	10.765	10.6354	10.7873	-1.05147	-1.06579	1.00717	-1.0182	10.6645	10.8085	10.7471	10.8542	10.7686	-1.0652
aa097878_s_at	6330416C07Rik	RIKEN cDNA 6330416C07 gene	10.3355	10.6161	10.33	10.4041	10.6662	10.0686	10.685	10.23	10.4169	10.1566	10.3358	10.0838	10.1921	-1.16866	10.2061	10.3235	10.3776	10.5158	10.3558	-1.0433	1.12015	10.3791	10.2781	10.4599	10.3337	10.3862	10.3674	-1.03494	1.00808	10.4444	10.3549	10.2932	10.1979	10.2791	10.1968	10.2221	10.2841	-1.09647	1.06584	-1.05096	-1.05945	10.4719	10.5261	10.5149	10.4899	10.5007	1.05977
aa098356_at	Actn3	actinin alpha 3	11.1187	10.9661	10.7942	10.9065	10.9886	11.0806	10.9682	10.6883	10.9389	10.8927	11.0443	11.0103	10.9824	1.03063	10.7577	10.7799	10.8785	10.9235	10.8349	-1.07474	-1.10766	10.848	10.9108	10.7379	10.7835	10.9061	10.8372	-1.07299	1.00163	11.0539	10.7924	11.1658	10.7284	10.8434	10.9247	10.6863	10.885	-1.03807	-1.06986	1.03533	1.03364	10.6959	10.8325	10.7366	10.9267	10.7979	-1.10263
aa098356_g_at	Actn3	actinin alpha 3	9.6137	9.77982	9.71247	9.83395	9.74192	9.89878	9.85747	9.47172	9.73873	9.64246	9.83022	9.79262	9.7551	1.01141	9.63882	9.51658	9.63463	9.66643	9.61411	-1.09022	-1.10266	9.69104	9.70817	9.43221	9.71381	9.66846	9.64274	-1.0688	1.02004	9.86497	9.51959	9.76763	9.34491	9.56992	9.60643	9.44115	9.5878	-1.11028	-1.12295	-1.01841	-1.03881	9.42708	9.4981	9.70279	9.733	9.59024	-1.1084
aa102873_at	Mrgx-pending	MORF-related gene X	10.4602	9.66105	9.40791	9.63988	9.77152	10.2143	9.53424	10.0509	9.84251	10.9161	11.1005	11.0166	11.0111	2.24788	10.7859	11.0265	10.9004	10.7644	10.8693	2.03747	-1.10327	10.5838	10.5666	10.8473	11.0021	11.0082	10.8016	1.9441	-1.04803	10.8896	10.6016	10.5811	10.5331	10.6799	10.4017	10.4161	10.5862	1.67443	-1.34248	-1.21682	-1.16105	9.80152	9.70131	9.72223	9.87906	9.77603	-1.04716
AA102918_s_at	Preb	prolactin regulatory element binding	10.4178	10.4872	10.5695	10.0177	10.2878	10.0863	10.3278	10.9102	10.3881	10.4779	10.5092	10.3947	10.4606	1.05157	10.3797	10.6087	10.5679	10.3302	10.4716	1.05963	1.00766	10.2891	10.3727	10.3836	10.4833	10.579	10.4215	1.02347	-1.03533	10.1672	10.4666	10.2237	10.03	10.2557	10.076	10.0934	10.1875	-1.14912	-1.20837	-1.21764	-1.17609	10.4825	10.2949	9.92252	10.4792	10.2948	-1.06679
aa103240_at	AI465466	expressed sequence AI465466	8.35876	9.26343	9.06009	9.1498	9.07169	8.67425	9.09363	8.89712	8.9461	8.03183	8.18332	8.12767	8.11427	-1.77993	8.14609	8.30781	8.19245	8.24507	8.22286	-1.65088	1.07817	8.25273	8.37885	8.35053	8.29663	8.24746	8.30524	-1.55926	1.05876	8.37371	7.9776	8.12826	8.11747	8.0945	8.31196	8.21259	8.17373	-1.70807	1.04207	-1.03464	-1.09544	8.52384	8.57688	8.75228	8.80136	8.66359	-1.2163
aa103277_s_at	Gbl-pending	G protein beta subunit-like	9.97678	10.0573	9.88432	10.1099	9.96512	9.93343	10.0199	9.94867	9.98693	9.81764	9.89776	9.79902	9.83814	-1.10864	9.69225	9.86649	9.90903	9.93829	9.85151	-1.09841	1.00931	9.88256	9.88611	9.86759	9.9113	9.92725	9.89496	-1.06583	1.03058	9.88428	9.89521	9.7831	9.71395	9.90749	9.85519	9.90147	9.84867	-1.10058	1.00733	-1.00197	-1.03261	9.60366	9.86173	9.66195	9.85308	9.7451	-1.18249
aa103292_s_at	Mrpl3	mitochondrial ribosomal protein L3	8.8152	8.64779	8.37874	8.84486	8.72565	8.88414	8.64795	8.61866	8.69537	8.92854	8.86749	8.88944	8.89516	1.14853	8.61164	8.59288	8.72216	8.69929	8.65649	-1.02732	-1.1799	8.70228	8.73672	9.1481	8.74831	8.69476	8.80603	1.07972	1.10922	9.01997	8.67455	8.79494	8.57816	8.5477	8.80506	8.73761	8.73686	1.02917	-1.11597	1.05729	-1.04912	8.79359	8.81723	8.78442	8.90016	8.82385	1.09314
aa103548_s_at	D8Ertd812e	DNA segment, Chr 8, ERATO Doi 812, expressed	10.3438	10.3111	10.2977	10.4571	10.577	10.2828	10.522	10.7024	10.4367	10.3626	10.2664	10.289	10.306	-1.09484	10.2064	10.1816	10.2822	10.248	10.2295	-1.15445	-1.05445	10.3536	10.3552	10.3942	10.3309	10.3383	10.3544	-1.05871	1.09043	10.5058	10.3034	10.4024	10.1241	10.1756	10.2709	10.3053	10.2982	-1.10079	-1.00543	1.04875	-1.03974	10.3864	10.4878	10.3526	10.4684	10.4238	-1.009
aa103570_s_at	BC020002	cDNA sequence BC020002	8.0403	8.02515	7.89729	8.46199	8.04624	8.02682	8.21532	8.24061	8.11922	8.1304	8.06633	7.93223	8.04299	-1.05426	7.92794	7.9992	8.04384	8.05824	8.00731	-1.08066	-1.02504	8.0919	7.94947	8.0608	8.03563	8.13462	8.05449	-1.04589	1.03324	8.40657	7.91407	7.95041	7.95686	7.87059	8.101	8.06058	8.03715	-1.05853	-1.00405	1.0209	-1.01209	8.05427	8.01115	8.11284	8.18445	8.09068	-1.01998
AA103573_at	Actn3	ESTs	6.28921	6.32902	6.77601	7.44046	6.29291	6.3313	6.38636	6.26548	6.51384	6.48699	6.46366	6.28553	6.41206	-1.0731	6.38469	6.36055	6.21487	6.28106	6.31029	-1.15153	-1.07308	6.48029	6.49041	6.30583	6.28134	6.45215	6.402	-1.0806	1.06563	7.06884	6.15505	6.22839	6.38445	6.28358	6.39564	6.34078	6.40811	-1.07604	-1.00274	1.07015	1.00424	6.26233	6.12256	6.15188	6.33704	6.21845	-1.22722
aa103623_at	1300011P19Rik	RIKEN cDNA 1300011P19 gene	9.09151	8.29923	8.32381	8.84678	8.64877	8.85007	8.73753	8.64947	8.6809	9.47002	9.23003	9.07152	9.25719	1.49101	9.02749	9.08865	9.36295	9.32059	9.19992	1.43298	-1.04049	9.18923	9.21754	9.42799	9.27407	9.15352	9.25247	1.48614	1.0371	9.36229	9.25173	9.15179	8.93069	9.1756	9.22158	9.29574	9.19849	1.43156	-1.04153	-1.00099	-1.03813	8.67192	8.80332	8.89002	8.97894	8.83605	1.11354
aa103744_f_at	P5-pending	protein disulfide isomerase-related protein	10.6736	9.06007	9.21154	9.65729	9.28061	10.5633	9.47096	10.357	9.78429	10.9641	10.5371	10.5518	10.6843	1.86612	10.3909	10.17	10.4827	10.1423	10.2965	1.42622	-1.30844	10.0584	9.94781	10.4275	10.1988	10.354	10.1973	1.33145	-1.07118	10.3552	10.3682	10.1647	10.136	10.0301	10.1059	10.2193	10.197	1.33123	-1.40181	-1.07136	-1.00017	9.57034	9.92285	9.44736	10.0007	9.73532	-1.03453
AA103976_at	A030009H04Rik	RIKEN cDNA A030009H04 gene	7.45486	7.56661	7.43848	8.37499	7.7523	7.39454	7.72397	8.01705	7.71535	7.56319	7.55327	7.46107	7.52584	-1.14037	7.76695	7.48988	7.59441	7.50888	7.59003	-1.09075	1.0455	7.57904	7.17097	7.34596	7.43224	7.50028	7.4057	-1.23941	-1.13629	7.65128	7.24252	7.19876	7.28209	7.18557	7.27921	7.28145	7.30298	-1.33087	-1.16704	-1.22014	-1.07379	7.46345	7.42653	7.44955	7.51798	7.46438	-1.19001
aa104073_s_at	Eif2c2	eukaryotic translation initiation factor 2C, 2	9.28588	9.14762	9.71747	10.1567	9.11506	9.1455	9.21279	9.34759	9.39108	9.2047	9.19267	9.12141	9.17292	-1.16325	9.50948	8.72982	8.80632	8.85013	8.97394	-1.33528	-1.14789	8.94203	9.03671	8.76892	8.6904	8.94759	8.87713	-1.42795	-1.0694	9.62694	8.86274	9.49314	8.54558	8.7621	8.7741	8.60677	8.95305	-1.35475	-1.16463	-1.01458	1.05404	8.76218	9.71738	8.76167	8.99159	9.05821	-1.25952
AA104117_s_at	1500009C23Rik	ESTs	6.81132	6.79324	6.83246	7.54077	6.7928	6.77315	6.98459	6.81723	6.91819	6.79219	6.78867	6.74847	6.77644	-1.10324	6.64624	6.62956	6.69004	6.82448	6.69758	-1.16523	-1.05619	7.03161	6.72588	6.79082	6.58907	6.77966	6.78341	-1.09793	1.0613	6.95689	6.52244	6.822	6.67972	6.36315	6.79998	6.7195	6.69481	-1.16747	-1.05821	-1.00192	-1.06334	6.59693	6.66548	6.62202	6.88277	6.6918	-1.16991
aa104254_s_at	LOC223775	similar to Serine/threonine-protein kinase pim-3	11.3716	11.4207	11.3469	11.6737	11.4618	11.2645	11.3721	11.7435	11.4568	11.4984	11.3385	11.4758	11.4376	-1.01344	11.4062	11.5075	11.4238	11.5417	11.4698	1.00903	1.0226	11.5284	11.4999	11.7721	11.4851	11.8502	11.6271	1.1253	1.11523	11.5268	11.7716	11.5867	11.5978	11.3196	11.5889	11.5606	11.5646	1.07754	1.09202	1.06789	-1.04433	11.161	11.6182	11.4083	11.4609	11.4121	-1.0315
aa104485_s_at	Flana-pending	carcinoma related gene	10.021	9.25702	9.60129	9.8325	9.46727	9.89655	9.52146	9.72511	9.66528	10.0335	9.76004	9.8661	9.88654	1.16576	9.93838	9.60995	9.67578	9.62323	9.71183	1.03279	-1.12874	9.70949	9.466	10.0896	9.65795	9.62799	9.7102	1.03162	-1.00114	9.86902	9.78459	9.72762	9.33748	9.43036	9.76063	9.71602	9.66082	-1.0031	-1.16937	-1.03599	-1.03482	9.72664	9.84112	9.5365	9.78394	9.72205	1.04013
AA104741_at	AI852168	ESTs	9.01084	8.39185	8.25715	8.82455	8.53936	8.64248	8.62006	8.49231	8.59733	8.57954	8.55903	8.54121	8.55993	-1.02626	8.2445	8.31801	8.15921	8.46934	8.29777	-1.23077	-1.19927	8.50438	8.45132	8.36456	8.38237	8.44718	8.42996	-1.12301	1.09596	8.73932	8.33853	8.4721	8.30582	8.35734	8.53692	8.44775	8.45683	-1.10229	-1.07408	1.11656	1.0188	8.26325	8.39307	8.44032	8.61824	8.42872	-1.12397
aa104750_at	Trfp	Trf (TATA binding protein-related factor)-proximal protein homolog (Drosophila)	9.88946	10.0024	10.0801	10.1475	10.1168	10.0105	9.98798	10.0284	10.0329	9.99186	10.0595	10.0062	10.0192	-1.00955	10.0104	10.0065	10.0684	10.0239	10.0273	-1.00391	1.00562	9.89783	9.98059	10.0889	9.93359	10.0978	9.99976	-1.02323	-1.01925	10.0741	10.0509	9.88815	10.0714	9.95553	9.78216	10.0285	9.97866	-1.03831	-1.02849	-1.03427	-1.01473	9.98983	10.1701	9.90906	10.0794	10.0371	1.00292
AA104818_at	Olr1	oxidized low density lipoprotein (lectin-like) receptor 1	7.1981	6.98902	7.5541	7.49076	7.4833	7.13558	7.1368	7.18489	7.27157	11.2497	10.887	10.8006	10.9791	13.0639	9.84096	10.8903	11.2233	10.5608	10.6288	10.2479	-1.27479	9.34323	9.94896	8.65147	9.8612	10.8375	9.72848	5.4904	-1.86651	9.31059	10.0431	8.3057	9.27945	8.4869	8.69815	9.04897	9.0247	3.37089	-3.87549	-3.04011	-1.62877	8.32999	8.30402	7.09462	8.50509	8.05843	1.72532
aa104822_s_at	BC021611	cDNA sequence BC021611	9.66313	9.55022	9.57756	9.59283	9.65309	9.61923	9.47005	9.34542	9.55894	9.4519	9.59193	9.45082	9.49821	-1.04299	9.38457	9.29778	9.50402	9.51418	9.42514	-1.09718	-1.05196	9.36277	9.33567	9.33765	9.32853	9.52278	9.37748	-1.13403	-1.03358	9.71711	9.4456	9.70958	9.38054	9.23854	9.2409	9.27035	9.42894	-1.09429	-1.04919	1.00264	1.03632	9.35418	9.31833	9.31359	9.44825	9.35859	-1.14898
aa104830_at	Nxf1	nuclear RNA export factor 1 homolog (S. cerevisiae)	10.5593	10.3585	10.5998	10.4284	10.6574	10.6862	10.6788	11.2078	10.647	10.337	10.2401	10.2469	10.2747	-1.29447	10.1623	10.3375	10.4476	10.4041	10.3379	-1.23897	1.0448	10.3338	10.4544	10.5884	10.2974	10.4032	10.4155	-1.1741	1.05525	10.5896	10.444	10.3939	10.6995	10.21	10.3425	10.3912	10.4387	-1.15537	1.1204	1.07236	1.01621	10.4848	10.5464	10.243	10.3229	10.3993	-1.18736
aa104830_g_at	Nxf1	nuclear RNA export factor 1 homolog (S. cerevisiae)	9.00845	9.16977	9.36812	9.11732	9.29762	9.15802	9.43848	10.4129	9.37134	8.73287	8.63835	8.63003	8.66708	-1.62931	8.82489	8.88415	9.08551	8.98963	8.94604	-1.34285	1.21332	8.62968	8.79975	9.13188	8.8983	8.89156	8.87023	-1.4153	-1.05395	8.84055	9.00892	8.74887	9.23716	8.75526	8.84854	8.96196	8.91447	-1.37257	1.18705	-1.02213	1.03113	9.16911	9.13783	8.63954	8.87038	8.95422	-1.33526
aa105029_at	2810422B04Rik	RIKEN cDNA 2810422B04 gene	8.57365	8.57999	8.51783	8.34966	8.33504	8.45848	8.39505	8.37618	8.44823	8.24147	8.41423	8.38342	8.34638	-1.07316	8.08283	8.27021	8.43443	8.36225	8.28743	-1.11791	-1.0417	8.2619	8.44309	8.25733	8.28774	8.39672	8.32935	-1.08589	1.02949	8.55047	8.29519	8.45633	8.31947	8.13563	8.23674	8.1966	8.31292	-1.09834	-1.02346	1.01782	-1.01146	8.24573	8.02792	8.20446	8.33416	8.20307	-1.18523
aa105029_g_at	2810422B04Rik	RIKEN cDNA 2810422B04 gene	8.37166	8.56521	8.60856	8.27329	8.67985	8.77671	8.64769	8.9931	8.61451	8.43657	8.44945	8.49154	8.45919	-1.11367	8.53643	8.44427	8.76903	8.73476	8.62112	1.0046	1.11879	8.33742	8.51621	8.75943	8.66747	8.58742	8.57359	-1.02877	-1.0335	8.83011	8.65305	8.50126	8.5873	8.2034	8.42504	8.60455	8.54353	-1.05043	1.0602	-1.05526	-1.02106	8.93343	8.65718	8.62092	8.66254	8.71852	1.07476
aa105104_at	Narg1	NMDA receptor-regulated gene 1	6.74133	7.12528	6.6727	6.92167	6.78278	6.96022	6.78263	6.70763	6.83678	6.75279	6.92785	6.81788	6.83284	-1.00273	6.60944	6.83018	6.87327	7.69857	7.00286	1.12201	1.12508	6.83627	7.16078	6.84261	6.89016	7.00263	6.94649	1.07901	-1.03985	7.45578	6.81522	6.90798	6.85419	6.62096	6.84748	6.70124	6.88612	1.03479	1.03762	-1.08428	-1.04273	6.7666	6.63776	6.66858	6.77313	6.71152	-1.09071
aa105104_g_at	Narg1	NMDA receptor-regulated gene 1	9.69398	9.44718	9.27227	9.20411	9.18797	9.33586	9.28958	9.56302	9.37424	9.20487	9.36617	9.1526	9.24121	-1.0966	9.04392	9.35383	9.48692	9.65607	9.38518	1.00761	1.10494	9.08374	9.29387	9.86781	9.39774	9.36897	9.40242	1.01972	1.01202	9.38962	9.29042	9.13445	9.59331	9.22104	9.2702	9.34868	9.3211	-1.03752	1.05694	-1.04542	-1.05799	9.44327	9.30414	9.33753	9.30202	9.34674	-1.01925
aa105135_at	D2Ertd435e	DNA segment, Chr 2, ERATO Doi 435, expressed	8.62834	7.83657	7.49747	7.49631	7.598	7.51408	7.72037	7.5614	7.73157	7.5905	7.51558	7.56707	7.55772	-1.12807	7.46536	7.43192	7.5888	7.62786	7.52849	-1.15115	-1.02047	7.48968	7.80755	7.51301	7.58321	7.63103	7.6049	-1.09177	1.05439	7.79579	7.54329	7.47813	7.38096	7.5213	7.48239	7.59709	7.54271	-1.13986	-1.01046	1.0099	-1.04405	7.54289	7.54341	7.57059	7.62292	7.56995	-1.11854
aa105135_g_at	D2Ertd435e	DNA segment, Chr 2, ERATO Doi 435, expressed	9.35843	9.70065	9.34797	9.55623	9.52161	9.58285	9.55137	9.55578	9.52186	9.53455	9.48836	9.59985	9.54092	1.0133	9.42074	9.51404	9.6183	9.48596	9.50976	-1.00842	-1.02183	9.41984	9.60793	9.57141	9.59621	9.54115	9.54731	1.01779	1.02637	9.70245	9.49439	9.60214	9.35538	9.39228	9.5473	9.64867	9.53466	1.00891	-1.00435	1.01741	-1.00881	9.59633	9.70616	9.69725	9.64984	9.66239	1.10231
aa105257_s_at	1200009F10Rik	RIKEN cDNA 1200009F10 gene	7.74258	7.89218	7.42646	7.71739	7.55931	7.91835	7.61374	7.65361	7.69045	8.10403	8.16922	8.07838	8.11721	1.34421	8.46505	8.3539	8.46357	8.14385	8.35659	1.58682	1.18049	8.12075	8.39013	7.8229	8.1811	8.26179	8.15533	1.3802	-1.1497	8.16636	8.19435	7.50131	7.8046	7.5468	7.72264	7.63237	7.79549	1.07552	-1.24982	-1.4754	-1.28329	7.77428	7.90403	7.65009	7.78849	7.77922	1.06346
aa105755_at	Atp1a1	ATPase, Na+/K+ transporting, alpha 1 polypeptide	11.5756	11.2614	11.1471	11.3627	11.072	11.4082	10.794	10.8964	11.1897	11.4184	11.3921	11.4451	11.4185	1.17191	11.6049	11.6786	11.696	11.7113	11.6727	1.39767	1.19264	11.8214	11.5833	11.8601	11.866	11.4881	11.7238	1.44805	1.03605	11.9981	11.6526	11.8213	11.456	12.0462	11.5613	11.9835	11.7884	1.51438	1.29223	1.0835	1.0458	11.142	11.0174	11.4152	11.143	11.1794	-1.00716
AA106281_at	2310016A09Rik	RIKEN cDNA 2310016A09 gene	8.45552	8.56487	8.28972	8.64888	8.20046	8.31788	8.38596	8.16608	8.37867	8.19916	8.29589	8.23704	8.24403	-1.09782	8.28956	8.21115	8.29307	8.3023	8.27402	-1.07523	1.02101	8.32021	8.43598	8.17657	8.20785	8.22343	8.27281	-1.07614	-1.00084	8.54242	8.14707	8.34251	8.21482	8.29635	8.30173	8.26091	8.30083	-1.05544	1.04016	1.01876	1.01961	8.13469	7.9394	8.21886	8.21845	8.12785	-1.18988
aa106328_at	2610511E03Rik	RIKEN cDNA 2610511E03 gene	7.32592	7.71957	7.41673	7.91449	7.3011	7.30098	7.43616	7.24271	7.45721	7.31781	7.44674	7.27821	7.34759	-1.07895	7.41768	7.24362	7.29569	7.43847	7.34886	-1.07799	1.00089	7.38918	7.5246	7.33076	7.31664	7.27339	7.36691	-1.06459	1.01259	7.54945	7.17465	7.34915	7.18952	7.2195	7.28122	7.22761	7.28444	-1.12722	-1.04474	-1.04566	-1.05883	7.10691	6.82967	7.18181	7.29618	7.10364	-1.27771
aa106518_at	Mapk10	mitogen activated protein kinase 10	6.0845	6.48025	6.28084	6.8103	6.13662	5.95818	6.19671	5.95104	6.2373	6.15167	6.15257	6.01581	6.10668	-1.09477	6.09769	6.13262	6.08972	6.02965	6.08742	-1.10948	-1.01344	6.29135	6.16271	6.19916	6.05304	6.09729	6.16071	-1.05453	1.05211	6.4273	5.98464	5.97339	6.00417	6.0247	6.06681	6.04376	6.07497	-1.1191	-1.02223	-1.00867	-1.06123	6.02789	5.89979	5.9459	6.18946	6.01576	-1.16598
aa106571_at	Mtch2-pending	mitochondrial carrier homolog 2	10.9144	10.5862	10.5557	10.6114	10.8076	10.899	10.8883	10.8841	10.7683	11.2296	11.172	11.3196	11.2404	1.38707	11.0504	11.0413	11.1169	10.9978	11.0516	1.21695	-1.13979	11.094	11.0952	11.3053	11.1346	11.1122	11.1483	1.30127	1.06929	11.0103	11.0542	11.009	11.0703	10.9127	11.1275	11.0665	11.0358	1.20367	-1.15237	-1.01103	-1.08109	11.4406	11.1951	11.2831	11.421	11.335	1.48104
aa106571_g_at	Mtch2-pending	mitochondrial carrier homolog 2	10.1185	9.76569	10.1636	10.0824	10.3552	10.3382	10.3184	10.3136	10.182	10.9242	10.8139	10.8352	10.8578	1.59748	10.5082	10.6285	10.83	10.5467	10.6283	1.36261	-1.17237	10.5339	10.4388	10.929	10.8065	10.6753	10.6767	1.40907	1.0341	10.872	10.3898	10.3947	10.6172	10.3885	10.6159	10.7427	10.5744	1.31261	-1.21702	-1.03809	-1.07348	10.8754	10.7138	10.7704	10.8437	10.8008	1.53568
aa106955_s_at	1200014H24Rik	RIKEN cDNA 1200014H24 gene	9.16827	8.80334	8.58358	9.27216	8.84926	9.19284	9.06605	9.52222	9.05722	9.10472	8.95647	8.85249	8.97123	-1.06141	8.68026	8.87638	8.97514	8.95541	8.8718	-1.13715	-1.07135	8.95122	8.81108	9.23524	8.93616	8.95052	8.97684	-1.05729	1.07553	8.97403	8.88241	8.99645	8.94297	8.80371	8.98183	8.94938	8.93297	-1.08994	-1.02687	1.04331	-1.03088	9.00834	8.97651	8.81075	9.05512	8.96268	-1.06772
aa106970_s_at	Gabarap	gamma-aminobutyric acid receptor associated protein	12.6284	12.478	12.6312	12.4884	12.8341	12.6848	12.8616	12.4337	12.63	12.8938	12.8392	12.8769	12.8699	1.18094	12.6816	12.6213	12.7608	12.6823	12.6865	1.03992	-1.13561	12.7213	12.6372	12.9404	12.823	12.6794	12.7603	1.09448	1.05247	12.8417	12.8486	12.715	12.6462	12.4092	12.7715	12.8095	12.7202	1.06455	-1.10934	1.02368	-1.02812	13.1463	13.0117	13.0998	12.9409	13.0497	1.33762
aa107102_s_at	2010012D11Rik	RIKEN cDNA 2010012D11 gene	6.53213	6.69231	6.50289	7.59102	6.61593	6.49187	6.89752	6.66819	6.74898	6.83997	6.84727	6.66145	6.7829	1.02378	6.52216	6.62861	6.64401	6.68852	6.62082	-1.0929	-1.11889	6.85626	6.61057	6.60552	6.64259	6.64099	6.67118	-1.05541	1.03552	6.8059	6.47269	6.55309	6.62836	6.58095	6.67788	6.67191	6.62726	-1.08804	-1.11392	1.00447	-1.03092	6.56625	6.55757	6.63577	6.76248	6.63052	-1.08558
aa107660_s_at	Ierepo4-pending	immediate early response, erythropoietin 4	9.20248	9.35266	9.38837	9.44096	9.74959	9.40878	9.90127	9.93538	9.54743	9.65353	9.57686	9.48356	9.57131	1.01669	9.34107	9.5088	9.65304	9.3968	9.47493	-1.05154	-1.06909	9.4611	9.29296	10.0052	9.57098	9.7729	9.62062	1.05204	1.10626	9.60807	9.56329	9.39172	9.6402	9.39476	9.59265	9.61441	9.54359	-1.00267	-1.01941	1.04874	-1.05485	9.75121	9.82191	9.63209	9.78636	9.7479	1.14907
AA107725_f_at	Srp9	signal recognition particle 9 kDa	7.46062	7.51189	7.55784	8.35472	7.61008	7.90756	7.75707	7.70661	7.7333	7.8831	7.70571	7.85296	7.81393	1.05748	7.62284	7.5639	7.53352	7.52033	7.56015	-1.12752	-1.19233	7.83111	7.71564	7.75592	7.43675	7.70429	7.68874	-1.03137	1.09323	8.0242	7.54174	7.6697	7.39672	7.12109	7.62258	7.44498	7.54586	-1.13874	-1.20419	-1.00995	-1.10411	7.75346	7.64046	7.58243	7.8482	7.70614	-1.019
AA107734_f_at	Psma4	proteasome (prosome, macropain) subunit, alpha type 4	9.19785	9.17756	8.94552	9.43992	9.47924	9.19303	9.31982	9.77383	9.31585	9.51225	9.3015	9.25332	9.35569	1.028	8.7757	9.45573	9.40116	9.38815	9.25519	-1.04294	-1.07215	8.97488	8.74232	9.87127	9.52266	9.63147	9.34852	1.02291	1.06683	9.17226	8.79657	8.85191	9.67402	7.92045	9.73035	9.88444	9.14714	-1.12405	-1.15552	-1.07776	-1.1498	9.99445	10.0788	10.0775	10.212	10.0907	1.71101
aa107854_at	1110003E01Rik	RIKEN cDNA 1110003E01 gene	12.4284	12.4619	12.4812	12.4527	12.6527	12.5796	12.7125	12.41	12.5224	12.5757	12.4856	12.6485	12.57	1.03353	12.5347	12.3063	12.33	12.4139	12.3962	-1.09138	-1.12798	12.5586	12.59	12.5773	12.3801	12.463	12.5138	-1.00595	1.08493	12.5788	12.5442	12.5428	12.2773	12.2809	12.4588	12.3109	12.4277	-1.06784	-1.10364	1.02205	-1.06153	12.8428	12.8937	12.7394	12.8845	12.8401	1.24637
aa107854_g_at	1110003E01Rik	RIKEN cDNA 1110003E01 gene	11.649	11.6272	11.4003	11.6108	11.7166	11.6636	11.8114	11.2894	11.5961	11.8537	11.7405	11.9114	11.8352	1.18031	11.8564	11.5909	11.5882	11.6063	11.6605	1.04566	-1.12877	11.8608	11.8253	11.777	11.6596	11.5884	11.7422	1.10661	1.0583	11.7052	11.7278	11.8462	11.3709	11.4635	11.6226	11.4961	11.6046	1.00596	-1.17332	-1.03946	-1.10006	12.0313	12.2411	11.8083	12.1955	12.069	1.38799
aa108054_s_at	Spi6	serine protease inhibitor 6	9.18337	8.92831	9.07233	9.32711	9.28625	9.20928	9.18078	9.29726	9.18559	9.92574	9.5239	9.46409	9.63791	1.36824	9.16271	9.48694	9.59528	9.29544	9.38509	1.14831	-1.19153	9.16283	8.95802	9.52536	9.38071	9.51448	9.30828	1.08876	-1.05469	9.19469	9.1678	8.87647	9.35071	9.14942	9.19534	9.34164	9.1823	-1.00228	-1.37137	-1.15093	-1.09125	9.61455	9.11564	9.03049	9.23424	9.24873	1.04474
aa108559_s_at	Atp6ip1	ATPase, H+ transporting, lysosomal interacting protein 1	10.5367	10.4334	10.4764	10.4844	10.8834	10.7685	10.7878	11.0252	10.6745	11.478	11.5447	11.3327	11.4518	1.71395	11.1383	11.4657	11.5468	11.3319	11.3707	1.62023	-1.05784	11.0467	10.9881	11.2802	11.4351	11.5607	11.2622	1.50284	-1.07811	11.191	11.5317	10.7776	11.6825	11.2631	11.0369	11.6176	11.3001	1.54286	-1.11089	-1.05015	1.02663	11.8094	11.3259	11.34	11.4153	11.4726	1.73891
aa108677_s_at	Stk2	serine/threonine kinase 2	10.4387	10.3335	10.4587	10.3808	10.377	10.1053	10.3581	10.2879	10.3425	10.2451	10.2886	10.16	10.2312	-1.0802	10.2937	10.2035	10.4328	10.3785	10.3272	-1.0107	1.06877	10.3271	10.4108	10.2434	10.2497	10.3136	10.3089	-1.02355	-1.01272	10.6279	10.4242	10.371	10.4671	10.2211	10.1528	10.1666	10.3472	1.00329	1.08375	1.01402	1.02692	10.5647	10.5029	10.2381	10.3681	10.4184	1.05403
aa108760_s_at	2610524G07Rik	RIKEN cDNA 2610524G07 gene	11.7255	11.346	11.5508	11.4779	11.4586	11.8932	11.3387	11.2543	11.5056	12.1699	12.2072	12.2175	12.1982	1.61617	12.1434	11.9726	12.1978	11.9269	12.0602	1.46869	-1.10042	11.9517	11.8794	12.0351	12.0218	12.0865	11.9949	1.40372	-1.04628	12.1252	12.2286	12.0617	12.1413	11.8871	11.8159	11.9306	12.0272	1.43551	-1.12585	-1.02311	1.02264	12.077	11.7448	11.7936	11.8949	11.8776	1.29411
AA108859_at	Pigm	phosphatidylinositol glycan, class M	11.3736	11.3829	11.3009	11.4852	11.4088	11.6587	11.1517	11.0066	11.346	11.2363	11.4001	11.3107	11.3157	-1.02127	11.2002	11.0149	11.1938	11.2075	11.1541	-1.14229	-1.1185	11.3094	11.314	11.0386	11	11.1976	11.1719	-1.1283	1.0124	11.5176	11.1338	11.4307	11.1986	11.0809	11.1112	10.8907	11.1948	-1.11053	-1.08741	1.0286	1.016	11.0956	10.8957	10.9366	11.1076	11.0089	-1.26327
AA108889_at	1700018F16Rik	RIKEN cDNA 1700018F16 gene	9.41501	9.44715	9.35739	9.40528	9.44032	9.53455	9.33804	9.13866	9.38455	9.2789	9.51061	9.37637	9.38863	1.00283	9.18591	9.20802	9.39217	9.44461	9.30768	-1.05473	-1.05771	9.41694	9.4062	9.20444	9.33806	9.34471	9.34207	-1.02988	1.02412	9.6679	9.28021	9.53466	9.30052	9.30193	9.3789	9.23413	9.38546	1.00063	-1.0022	1.0554	1.03054	9.1557	9.29476	9.10886	9.28447	9.21095	-1.12787
aa108941_s_at	Akr1a4	aldo-keto reductase family 1, member A4 (aldehyde reductase)	13.306	13.2629	13.4956	13.2856	13.5176	13.5435	13.5966	13.6075	13.4519	13.5872	13.709	13.7379	13.678	1.16968	13.658	13.6655	13.7955	13.6122	13.6828	1.17355	1.00331	13.4515	13.5281	13.6707	13.6791	13.7527	13.6164	1.12076	-1.0471	13.4863	13.9003	13.5906	13.6834	13.6181	13.7204	13.8246	13.6891	1.17867	1.00768	1.00436	1.05167	13.9853	13.8115	13.7036	13.8605	13.8403	1.30888
aa109790_at	5730406I15Rik	RIKEN cDNA 5730406I15 gene	12.0803	11.3207	11.2999	11.4029	11.6961	12.2013	11.7566	11.9177	11.7094	12.0642	11.9536	11.9856	12.0011	1.22408	11.846	11.9373	12.0427	12.0463	11.9681	1.19637	-1.02317	11.8043	11.8628	12.2977	11.902	12.1034	11.994	1.21806	1.01813	11.9062	11.9877	11.9266	12.1389	12.0212	12.0402	12.0699	12.013	1.23415	1.00822	1.03158	1.01321	11.9947	11.8479	11.784	11.8784	11.8762	1.12257
aa109790_g_at	5730406I15Rik	RIKEN cDNA 5730406I15 gene	10.7209	10.1558	9.92505	10.3257	10.3403	10.9284	10.4269	10.2734	10.3871	10.772	10.8143	10.7888	10.7917	1.32375	10.2573	10.5277	10.6643	10.9093	10.5896	1.15075	-1.15034	10.4014	10.4981	10.7446	10.5067	10.678	10.5658	1.13185	-1.0167	10.6149	10.6192	10.5473	10.7059	10.5238	10.5984	10.6454	10.6078	1.16536	-1.13592	1.01269	1.0296	10.5161	10.209	10.4212	10.5138	10.4151	1.01959
aa109866_s_at	mt-Nd4l	NADH dehydrogenase 4L, mitochondrial	12.0148	11.5044	11.3669	11.2649	11.7463	12.2075	11.6582	11.5215	11.6605	11.4846	11.3604	11.5949	11.48	-1.13334	11.2817	11.3223	11.616	11.5942	11.4536	-1.15427	-1.01847	11.1666	11.1897	11.7028	11.1821	11.3372	11.3157	-1.27005	-1.1003	11.2535	11.3857	11.2408	11.4294	11.0384	11.493	11.388	11.3184	-1.26763	-1.1185	-1.09821	1.0019	11.8853	11.2842	11.8422	11.4954	11.6268	-1.02367
aa109873_s_at	0610010E05Rik	RIKEN cDNA 0610010E05 gene	11.3816	11.2154	11.3366	11.2441	11.2506	11.2611	11.7306	11.4487	11.3586	11.8944	12.211	12.2212	12.1088	1.68209	11.8519	12.4514	12.3244	11.8736	12.1253	1.70138	1.01147	11.8064	12.0152	12.3018	12.4965	12.6941	12.2628	1.87152	1.1	12.4853	13.2959	13.1179	12.7726	12.7052	13.2518	13.5203	13.0213	3.16607	1.88223	1.86088	1.69171	12.2007	12.0386	11.6633	12.254	12.0392	1.60278
aa109907_f_at	BB020367	Mus musculus 11 days pregnant adult female ovary and uterus cDNA, RIKEN full-length enriched library	10.3041	10.2129	10.0912	10.2689	10.4666	10.3972	10.2508	10.2213	10.2766	11.1591	11.086	11.0298	11.0916	1.75927	10.6447	10.9919	11.0846	10.8839	10.9013	1.54184	-1.14102	10.6198	10.7576	10.4625	11.2097	10.9898	10.8079	1.44518	-1.06688	10.7561	10.5744	10.6038	10.4708	10.7108	10.6451	10.5554	10.6166	1.26575	-1.38991	-1.21812	-1.14176	10.4862	10.483	10.3144	10.4467	10.4326	1.11416
aa110352_s_at	LOC269796	hypothetical protein LOC269796	7.1926	7.70175	7.29973	7.51773	7.23335	7.21604	7.50056	7.22023	7.36025	7.10542	7.36831	7.17323	7.21565	-1.10542	7.21883	7.13415	7.16475	7.17539	7.17328	-1.13837	-1.02981	7.09517	7.32638	7.04705	7.11131	7.25509	7.167	-1.14333	-1.00436	7.46351	6.93884	7.20296	6.99292	7.26403	7.17992	7.09312	7.16218	-1.14716	-1.03776	-1.00772	-1.00334	6.95095	7.28807	6.92916	7.06705	7.05881	-1.23237
AA110491_at	2410012A13Rik	RIKEN cDNA 2410012A13 gene	7.17211	7.87968	7.57074	7.84271	8.24937	7.00628	8.26963	7.41737	7.67599	7.31679	7.97824	7.42012	7.57172	-1.07495	7.17338	7.63522	7.59935	7.46336	7.46783	-1.15521	-1.07467	7.10113	7.4236	7.23808	7.54367	7.33882	7.32906	-1.27185	-1.10096	7.41936	6.99546	6.79368	6.92658	6.89242	6.82496	6.76248	6.94499	-1.65978	-1.54405	-1.43678	-1.30502	7.9308	6.96005	7.1279	7.83245	7.4628	-1.15924
aa110658_s_at	2010107E04Rik	RIKEN cDNA 2010107E04 gene	11.812	11.506	11.3638	11.2048	11.9288	12.095	11.8999	11.9609	11.7214	11.6917	11.7517	11.7351	11.7262	1.00331	11.3618	11.2888	11.4906	11.4469	11.397	-1.2521	-1.25625	11.1855	11.2371	11.5444	11.3255	11.3308	11.3247	-1.31654	-1.05146	11.3663	11.4053	11.2761	11.3598	11.0886	11.412	11.3807	11.327	-1.31441	-1.31876	-1.04976	1.00162	11.9286	11.4364	11.7367	11.6753	11.6943	-1.01898
aa110660_at	D11Wsu68e	DNA segment, Chr 11, Wayne State University 68, expressed	10.7046	10.8864	10.669	10.8567	10.9919	10.9238	10.9776	10.7954	10.8507	11.1979	11.1202	11.1907	11.1696	1.2474	10.9512	10.8966	10.9436	10.8442	10.9089	1.0412	-1.19804	11.0698	10.9914	11.154	11.0503	10.9441	11.0419	1.14176	1.09658	11.2008	11.1064	11.0859	10.7757	10.8607	11.0366	11.063	11.0184	1.12332	-1.11046	1.07887	-1.01642	11.2375	11.0607	11.3008	11.2234	11.2056	1.27895
aa110660_g_at	D11Wsu68e	DNA segment, Chr 11, Wayne State University 68, expressed	10.8828	10.7165	10.5807	10.867	11.0164	10.9501	10.9915	10.8326	10.8547	11.06	11.0337	11.0061	11.0333	1.13178	10.9538	11.0134	11.086	10.9137	10.9917	1.09964	-1.02922	11.1373	10.946	11.2321	11.1272	11.0695	11.1024	1.18733	1.07974	11.0936	11.1658	11.1033	10.9722	11.0838	11.1946	11.1489	11.1089	1.19267	1.0538	1.08459	1.00449	11.2297	11.0278	11.2786	11.1787	11.1787	1.25178
aa110732_s_at	Dctn5	dynactin 5	9.92888	9.6997	9.74617	9.8229	10.2077	10.1034	10.2283	10.0118	9.96862	10.4486	10.3678	10.3735	10.3966	1.34535	10.1394	10.1682	10.2869	10.1539	10.1871	1.16351	-1.15629	10.1057	10.1203	10.2602	10.322	10.1907	10.1998	1.17378	1.00883	10.2286	10.1162	10.1159	10.053	9.98373	10.1388	10.3314	10.1382	1.12477	-1.19612	-1.03444	-1.04358	10.196	10.2567	10.1956	10.5514	10.2999	1.25815
aa111007_at	Zfp216	zinc finger protein 216	6.3286	6.35584	6.70989	7.38275	6.36292	6.48093	6.50631	6.38858	6.56448	6.31207	6.4191	6.36031	6.36383	-1.14922	6.33646	6.37554	6.33463	6.378	6.35616	-1.15534	-1.00533	6.51962	6.45032	6.35248	6.38576	6.36941	6.41552	-1.10877	1.042	7.19569	6.13142	6.24811	6.27484	6.32982	6.37798	6.38759	6.42078	-1.10473	1.04027	1.04581	1.00365	6.32691	6.23534	6.30068	6.49987	6.3407	-1.16779
AA111141_at	AW413446	Mus musculus, Similar to UDP-Gal:betaGlcNAc beta 1,4-galactosyltransferase, polypeptide 3, clone IMAGE:4949532, mRNA	8.20009	8.12496	8.2362	8.91355	7.85707	7.89748	7.93471	7.78896	8.11913	8.02507	7.86314	7.9924	7.96021	-1.11645	7.97852	7.75917	7.68708	7.84585	7.81765	-1.2324	-1.10386	8.05088	8.04051	7.7946	7.80668	7.86267	7.91107	-1.15513	1.06689	8.62098	7.7784	8.17556	7.65061	7.62387	7.79461	7.65234	7.89948	-1.16445	-1.04299	1.05836	-1.00806	7.72502	7.81895	7.68696	7.87334	7.77607	-1.26844
aa111268_s_at	Tfpi	tissue factor pathway inhibitor	8.52972	8.30336	8.43332	9.0078	8.71216	8.5157	8.65069	8.4836	8.57954	8.95052	8.75308	8.84677	8.85012	1.20629	8.84823	8.68669	8.81225	8.80339	8.78764	1.15516	-1.04426	8.92431	8.46454	8.85605	8.80386	8.84584	8.77892	1.1482	-1.00606	8.91175	8.63655	8.63365	8.72612	8.50237	8.59471	8.45991	8.63787	1.04125	-1.1585	-1.10939	-1.10271	8.81365	9.17116	8.533	8.82854	8.83659	1.19503
aa111276_s_at	A2m	alpha-2-macroglobulin	8.85687	8.74673	8.37145	9.12551	8.52543	8.5544	8.33976	9.40055	8.74009	10.4306	9.18148	10.0146	9.87556	2.19691	8.86783	8.95689	9.23946	8.87862	8.9857	1.1856	-1.853	8.9294	8.59621	8.97262	8.70599	8.80441	8.80173	1.04365	-1.13601	9.11125	9.20333	8.80642	8.78304	8.55314	8.75906	8.89347	8.87281	1.09636	-2.00381	-1.08139	1.05051	7.92178	8.27038	8.35623	8.51933	8.26693	-1.38814
AA111360_at	AW413446	ESTs	8.1096	8.348	8.11039	8.95392	8.2832	7.76637	8.30173	8.08389	8.24464	8.18856	8.27612	8.03074	8.16514	-1.05665	7.96866	8.25088	8.05345	8.31614	8.14728	-1.06981	-1.01245	8.32081	7.9652	8.32065	8.20262	8.30484	8.22282	-1.01524	1.05376	8.26665	7.93304	8.19625	8.24007	8.16103	8.45006	8.15045	8.19965	-1.03167	1.02421	1.03696	-1.01619	7.78273	8.12889	7.99907	8.30452	8.0538	-1.14142
AA111463_at	1500026A19Rik	RIKEN cDNA 1500026A19 gene	6.33544	6.47699	6.70146	7.37987	6.56174	6.58833	6.56973	6.88579	6.68742	6.5955	6.543	6.41167	6.51672	-1.1256	6.28303	6.45994	6.58681	6.63666	6.49161	-1.14537	-1.01756	6.74432	6.30286	6.57304	6.51434	6.4869	6.52429	-1.11971	1.02291	6.69253	6.44156	6.45697	6.49364	6.09325	6.5986	6.4667	6.46332	-1.16805	-1.03771	-1.0198	-1.04317	6.64572	6.43312	6.56715	6.64595	6.57299	-1.08255
aa111465_s_at	Rfxank	regulatory factor X-associated ankyrin-containing protein	12.3989	12.3301	12.3956	12.5334	12.3445	12.8051	12.428	12.4969	12.4666	12.359	12.1859	12.2428	12.2626	-1.15188	12.2092	12.3086	12.0915	12.2744	12.2209	-1.18561	-1.02929	12.3909	12.4177	12.2951	12.1313	12.313	12.3096	-1.11495	1.06338	12.383	12.2244	12.4238	12.2259	12.3679	12.4406	12.3629	12.3469	-1.08647	1.0602	1.09125	1.02621	12.2312	12.4462	12.4183	12.5441	12.4099	-1.04004
aa111477_s_at	Ptdss2	phosphatidylserine synthase 2	11.034	11.0548	10.9897	11.097	11.0538	11.0507	11.0487	10.9038	11.0291	11.0441	10.9738	11.0356	11.0178	-1.00782	10.7919	10.7346	10.6768	10.9423	10.7864	-1.18318	-1.174	10.9019	10.8984	10.7946	10.7236	10.8805	10.8398	-1.14018	1.03771	10.9346	10.7647	10.9405	10.5116	10.843	10.876	10.8055	10.8109	-1.16329	-1.15427	1.01709	-1.02027	10.5785	10.8174	10.7733	10.9812	10.7876	-1.18218
aa111610_s_at	Hps4	Hermansky-Pudlak syndrome 4 homolog (human)	9.68825	9.7186	9.78354	9.8445	9.63182	9.55183	9.84532	10.0392	9.76288	9.546	9.48467	9.41465	9.48177	-1.21513	9.36314	9.22206	9.28804	9.46152	9.33369	-1.34648	-1.1081	9.46142	9.3908	9.46172	9.39558	9.22165	9.38623	-1.29832	1.03709	9.42631	9.24875	9.52223	9.08966	9.33609	9.42377	9.40106	9.3497	-1.33163	-1.09587	1.01116	-1.02565	9.30166	9.62085	9.40162	9.68001	9.50103	-1.19901
aa111696_at	Mrp63	mitochondrial ribosomal protein 63	8.88244	8.7976	8.97794	9.06559	9.04478	8.91947	8.84136	9.03264	8.94523	8.9594	9.0323	9.21806	9.06992	1.09028	9.07578	8.67843	8.88122	8.94291	8.89458	-1.03572	-1.12923	8.99516	8.95965	8.8815	8.75915	8.91633	8.90236	-1.03016	1.0054	9.14258	8.88862	9.03902	8.7422	8.80596	8.66266	8.73618	8.8596	-1.06115	-1.15694	-1.02454	-1.03008	8.86793	9.1214	8.76881	8.9097	8.91696	-1.01978
aa114714_s_at	Ubce7ip5-pending	ubiquitin conjugating enzyme 7 interacting protein 5	8.83626	8.5641	8.77488	8.78987	8.72268	8.96774	8.80021	9.06421	8.81499	8.69285	8.7958	8.72922	8.73929	-1.05387	8.65335	8.48871	8.72074	8.65085	8.62841	-1.13806	-1.07989	8.6819	8.74529	8.68588	8.60151	8.73165	8.68924	-1.09107	1.04307	9.13794	8.56596	8.69031	8.69715	8.57041	8.421	8.60091	8.6691	-1.10642	-1.04986	1.0286	-1.01406	8.80706	9.02029	8.5966	8.66965	8.7734	-1.02925
aa114725_at	1500031J01Rik	RIKEN cDNA 1500031J01 gene	8.55148	8.47213	8.35521	8.64847	8.75023	8.71461	8.68111	8.64825	8.60269	8.76963	8.69175	8.65048	8.70395	1.07271	8.58303	8.74404	8.85623	8.81065	8.74849	1.10634	1.03135	8.57671	8.52771	8.94832	8.72808	8.86752	8.72967	1.09201	-1.01313	9.02836	8.67403	8.64448	9.21768	8.71825	8.52869	8.73957	8.79301	1.14102	1.06368	1.03134	1.04488	8.76565	8.76392	8.70585	8.75918	8.74865	1.10647
aa116369_s_at	2810051A14Rik	RIKEN cDNA 2810051A14 gene	10.4288	10.3379	10.3889	10.3634	10.412	10.4287	10.3397	10.2136	10.3641	10.4983	10.5589	10.4896	10.5156	1.1107	10.5867	10.7431	10.8942	10.7081	10.733	1.29135	1.16265	10.6366	10.6671	10.642	10.7242	10.8412	10.7022	1.26408	-1.02157	10.7033	10.7422	10.6612	11.0396	10.6156	10.6562	10.7026	10.7315	1.29003	1.16146	-1.00103	1.02053	10.4398	10.6189	10.3868	10.4751	10.4802	1.08376
aa116393_s_at	AI606951	expressed sequence AI606951	8.57491	8.49431	8.59733	8.6247	8.35362	8.59031	8.38996	8.4306	8.50697	8.2883	8.37198	8.44086	8.36705	-1.10184	8.1428	7.92061	8.24445	8.26198	8.14246	-1.28744	-1.16844	8.23328	8.32497	8.20205	8.06454	8.23709	8.21239	-1.22653	1.04967	8.77858	8.38561	8.50196	8.07296	7.99148	7.99169	8.08833	8.25866	-1.18781	-1.07802	1.08388	1.03259	8.28454	8.33111	7.9626	8.33621	8.22861	-1.21281
aa116403_s_at	1810024J12Rik	RIKEN cDNA 1810024J12 gene	12.1375	11.9578	12.1509	12.013	12.244	12.1542	12.0748	12.4448	12.1471	11.9052	12.044	11.8624	11.9372	-1.15663	11.8214	12.1472	12.2688	12.1465	12.096	-1.03608	1.11636	11.8845	11.8675	12.1674	12.2077	12.3559	12.0966	-1.03561	1.00045	12.0427	12.0572	11.9164	12.2646	12.2444	12.1605	12.2599	12.1351	-1.00836	1.14704	1.02748	1.02703	11.9407	11.9546	11.8106	11.9236	11.9074	-1.18075
aa116419_s_at	Zfp36l2	Mus musculus Brf2 gene, 3' UTR	8.16261	8.50601	8.45699	8.55331	8.51412	8.20786	8.54823	8.23834	8.39844	8.12145	8.36871	8.19136	8.22717	-1.12604	7.99855	8.28477	8.45731	8.47883	8.30487	-1.06701	1.05533	7.94084	8.26605	8.44489	8.22555	8.41281	8.25803	-1.10222	-1.033	8.47071	8.04342	8.38198	8.46127	8.57807	8.39329	8.52479	8.40765	1.0064	1.13326	1.07384	1.10928	7.92365	7.93455	7.9385	8.27881	8.01888	-1.30094
AA116459_at	AW413446	EST	8.00968	8.24444	7.91191	8.0146	7.99951	8.19005	7.99438	7.78364	8.01853	7.82872	7.9648	8.02195	7.93849	-1.05704	7.79468	7.81248	7.91064	8.20042	7.92955	-1.06361	-1.00621	7.93317	8.24558	7.80801	7.88243	7.93357	7.96055	-1.041	1.02172	8.32179	7.82087	7.98412	7.82039	7.81546	8.0963	7.87313	7.96172	-1.04016	1.01623	1.02255	1.00081	7.81329	7.88268	7.84451	7.99667	7.88429	-1.09751
aa116686_s_at	Rnh1	ribonuclease/angiogenin inhibitor 1	11.0071	10.8607	10.6617	10.7504	11.0877	10.9699	10.9653	10.8183	10.8901	11.5834	11.5598	11.5754	11.5728	1.60515	11.3148	11.5316	11.7536	11.6313	11.5578	1.58852	-1.01047	11.2541	11.3473	11.3345	11.6627	11.641	11.4479	1.47202	-1.07914	11.3773	11.623	11.259	11.2419	11.2043	11.2368	11.4528	11.3422	1.36797	-1.17339	-1.16123	-1.07607	11.8401	11.6111	11.6041	11.8563	11.7279	1.7873
aa116735_s_at	Sec23b	SEC23B (S. cerevisiae)	10.0505	8.70522	8.67755	8.57651	9.17537	9.4773	9.56144	10.034	9.28223	9.55958	9.67588	9.28545	9.50697	1.16857	9.16392	9.99978	9.89621	9.44558	9.62637	1.26939	1.08628	8.82805	9.03953	9.92128	9.84123	9.99778	9.52557	1.18373	-1.07237	9.55311	9.9317	9.3034	10.2174	9.45833	9.63301	9.56196	9.66555	1.30434	1.11619	1.02753	1.10189	9.27644	9.12457	8.89101	9.16798	9.115	-1.1229
AA116828_at	Midn	midnolin	11.6926	11.6452	11.4307	11.671	11.5826	11.8877	11.4885	11.325	11.5904	11.7106	11.725	11.7615	11.7324	1.10339	11.8517	11.6373	11.7887	11.8286	11.7766	1.13774	1.03113	11.8764	11.8541	11.6199	12.1642	11.6586	11.8346	1.18446	1.04107	12.0156	11.8082	11.9174	11.5431	11.6232	11.6497	11.4758	11.719	1.09321	-1.00931	-1.04073	-1.08347	11.2789	11.6107	11.6538	11.6364	11.5449	-1.03202
aa117106_s_at	Ghitm	growth hormone inducible transmembrane protein	9.50821	9.52617	8.92568	9.31982	9.65699	9.74776	9.69077	9.4577	9.47914	9.98836	10.0908	9.89607	9.99176	1.42664	9.35918	10.1359	10.2746	10.0143	9.94597	1.38207	-1.03224	9.71697	9.65177	10.1475	10.4938	10.2257	10.0472	1.48248	1.07265	9.79777	9.84154	9.79785	10.0053	10.0855	10.0489	10.3149	9.98453	1.41951	-1.00502	1.02709	-1.04436	10.4582	10.0385	10.2658	10.284	10.2616	1.72007
aa117417_s_at	B930007L02Rik	RIKEN cDNA B930007L02 gene	10.2759	10.4123	10.2523	10.2828	10.2723	10.1616	10.3613	10.4109	10.3037	10.2492	10.2306	10.1187	10.1995	-1.07487	10.1843	10.3542	10.3286	10.3267	10.2985	-1.00362	1.07099	10.2884	10.2831	10.4284	10.3614	10.3761	10.3475	1.03083	1.03456	10.4714	10.2304	10.4103	10.2701	10.252	10.3212	10.1901	10.3065	1.00196	1.07697	1.00559	-1.02881	10.4065	10.3736	10.3367	10.359	10.369	1.04629
aa117476_s_at	Nutf2	nuclear transport factor 2	10.002	9.49307	9.2912	9.45273	9.55156	10.3839	9.56737	9.92466	9.70831	9.93452	9.93677	10.0167	9.96265	1.1928	9.65099	9.62574	9.82836	9.74639	9.71287	1.00317	-1.18903	9.68122	9.81385	10.2236	9.81016	9.78566	9.8629	1.11311	1.10959	9.91625	9.98033	9.7903	9.78672	9.68544	9.82762	9.91176	9.84263	1.09758	-1.08675	1.09411	-1.01415	10.1553	9.75171	9.96049	9.97581	9.96083	1.19129
aa117529_s_at	Wbp11	WW domain binding protein 11	7.47111	7.44925	7.28125	7.35678	7.70394	7.37311	7.57666	7.76594	7.49725	7.55447	7.46058	7.31983	7.44496	-1.03691	7.18146	7.22458	7.42934	7.40065	7.30901	-1.13938	-1.09882	7.10908	7.32226	7.68846	7.47454	7.43179	7.40523	-1.06587	1.06897	7.63467	7.3158	7.23427	7.45004	7.36154	7.53573	7.65097	7.45472	-1.02992	1.00679	1.10628	1.0349	7.55703	7.26651	7.41396	7.45162	7.42228	-1.05334
aa117532_at	1500016L11Rik	RIKEN cDNA 1500016L11 gene	10.2909	10.1989	10.0469	10.1167	10.3121	10.4752	10.4103	10.3551	10.2758	10.5871	10.4935	10.5681	10.5496	1.20901	10.2402	10.2962	10.3977	10.2031	10.2843	1.00591	-1.20191	10.2794	10.3363	10.519	10.3272	10.2949	10.3514	1.05379	1.0476	10.5549	10.4611	10.3569	10.1793	10.173	10.3482	10.3015	10.3393	1.04501	-1.15694	1.03887	-1.00841	10.7397	10.2488	10.4732	10.5282	10.4975	1.16613
AA117600_at	A730042J05Rik	RIKEN cDNA A730042J05 gene	11.4815	11.5672	11.5091	11.5716	11.5279	11.4195	11.6559	11.4238	11.5196	11.3716	11.306	11.3755	11.3511	-1.12389	11.2002	11.2561	11.2198	11.2801	11.239	-1.21462	-1.08073	11.3945	11.4919	11.2206	11.25	11.2802	11.3274	-1.14245	1.06317	11.5219	11.1975	11.4773	11.0725	11.2798	11.3445	11.2	11.2991	-1.16513	-1.03669	1.04248	-1.01985	11.1697	11.4517	11.3405	11.5166	11.3696	-1.10952
aa117835_s_at	2610023M21Rik	RIKEN cDNA 2610023M21 gene	10.2889	10.1644	9.95506	10.1381	10.5927	10.7212	10.5666	11.0569	10.4355	10.3523	10.1105	9.99503	10.1526	-1.21661	9.63279	10.61	10.5779	10.4915	10.328	-1.07731	1.1293	9.90082	9.69172	11.0266	10.5782	10.6377	10.367	-1.0486	1.02738	10.0283	10.0215	9.85912	10.6658	10.7705	10.7361	10.9354	10.431	-1.00313	1.21281	1.07395	1.04533	10.6122	10.5552	10.7127	10.7786	10.6647	1.17218
aa117911_at	AI507170	expressed sequence AI507170	9.56843	9.70777	9.62023	9.92366	9.5373	9.79442	9.57287	9.52509	9.65622	9.68174	9.63375	9.59153	9.63567	-1.01435	9.32931	9.53703	9.37871	9.4955	9.43514	-1.16561	-1.14912	9.66357	9.49828	9.49926	9.44206	9.58481	9.5376	-1.0857	1.0736	9.78952	9.47461	9.66649	9.41177	9.42325	9.6638	9.43454	9.552	-1.07491	-1.05971	1.08437	1.01003	9.45853	9.49984	9.47853	9.68789	9.53119	-1.09053
aa118259_at	4930488J04Rik	RIKEN cDNA 4930488J04 gene	7.38098	7.49399	7.38276	7.90815	7.45322	7.23045	7.55731	7.43088	7.47972	7.55851	7.47062	7.36783	7.46565	-1.0098	7.39767	7.37934	7.39255	7.53041	7.42499	-1.03866	-1.02859	7.59794	7.32151	7.46233	7.40262	7.37382	7.43164	-1.03388	1.00462	7.86079	7.14611	7.35571	7.37132	7.41616	7.52727	7.53884	7.45946	-1.01414	-1.0043	1.02418	1.01946	7.28706	7.31575	7.3433	7.59764	7.38594	-1.06716
aa118269_s_at	Psmd1	proteasome (prosome, macropain) 26S subunit, non-ATPase, 1	10.6585	10.3225	10.1311	10.3652	10.4444	10.5843	10.3586	10.745	10.4512	10.6966	10.5483	10.6891	10.6447	1.14353	10.6694	10.5749	10.6035	10.4811	10.5822	1.09507	-1.04426	10.7698	10.5655	10.8552	10.5376	10.7022	10.686	1.17678	1.07462	10.9603	10.8036	10.8851	10.54	10.4896	10.7954	10.7478	10.746	1.22671	1.07274	1.12021	1.04243	12.116	12.2222	11.7183	12.0548	12.0278	2.98277
AA118361_at	AW488515	ESTs	6.92701	7.02454	6.83756	7.54896	7.01255	6.68991	7.14202	6.93989	7.0153	6.87229	6.89449	6.94619	6.90432	-1.07996	6.69609	6.92473	6.92337	7.01783	6.8905	-1.09036	-1.00962	7.16206	6.96866	6.83719	6.95044	6.88355	6.96038	-1.03881	1.04963	7.11128	6.5903	6.99057	6.87813	7.00223	7.09861	7.08995	6.96587	-1.03486	1.04358	1.05363	1.00381	6.65291	6.83348	6.87517	7.05117	6.85318	-1.11893
aa118363_s_at	Stim1	stromal interaction molecule 1	10.1093	10.3628	10.3179	10.531	10.4089	10.1432	10.4373	10.0699	10.2975	10.5791	10.7062	10.6458	10.6437	1.27121	10.7464	10.8882	10.9198	10.8422	10.8491	1.46573	1.15302	11.0332	10.9149	10.2294	11.1225	11.0883	10.8777	1.49498	1.01996	10.4282	10.7509	10.3133	10.2595	10.1823	10.2307	10.2169	10.3403	1.03006	-1.23411	-1.42295	-1.45135	10.0436	10.1522	10.1154	10.4128	10.181	-1.08413
aa118698_at	AI851288	expressed sequence AI851288	7.48674	7.33185	7.33825	7.9602	7.467	7.29199	7.50632	7.41454	7.47461	7.44155	7.43773	7.2812	7.38683	-1.06274	7.40548	7.41356	7.37369	7.51353	7.42656	-1.03386	1.02793	7.64406	7.36159	7.5708	7.38726	7.48259	7.48926	1.0102	1.04441	7.59348	7.31752	7.53921	7.49475	7.37499	7.59599	7.58871	7.50066	1.01822	1.0821	1.0527	1.00794	7.27252	7.42244	7.40113	7.57438	7.41762	-1.04029
aa118698_g_at	AI851288	expressed sequence AI851288	9.82803	9.98813	9.80509	10.0459	9.93717	9.83752	9.83968	9.69899	9.87257	9.78157	9.73665	9.84992	9.78938	-1.05935	9.76939	9.76695	9.82701	9.97582	9.83479	-1.02653	1.03198	9.94278	9.8396	9.84754	9.716	9.72295	9.81377	-1.04159	-1.01468	9.83527	9.56897	9.77147	9.71527	9.91015	9.81321	9.8513	9.78081	-1.06567	-1.00596	-1.03813	-1.02311	9.61231	9.90167	9.74849	9.98481	9.81182	-1.04301
aa119035_s_at	Ddx16	DEAD/H (Asp-Glu-Ala-Asp/His) box polypeptide 16	7.77736	7.92891	8.03371	8.23463	7.88159	8.07053	8.19403	8.47125	8.074	8.00998	7.86419	7.92927	7.93448	-1.10154	7.77359	7.62076	7.66981	7.93489	7.74976	-1.25201	-1.1366	7.89606	7.79326	8.11194	7.78396	7.84481	7.886	-1.13918	1.09904	7.91703	7.77615	7.67129	7.39213	7.75569	7.91243	7.89211	7.75955	-1.24354	-1.12891	1.00681	-1.09161	7.94521	8.095	7.92784	8.17426	8.03558	-1.02699
aa119070_s_at	Shc1	src homology 2 domain-containing transforming protein C1	11.3015	11.1819	11.3714	11.2663	11.4954	11.1838	11.6459	11.3092	11.3444	11.0068	10.9499	10.7334	10.8967	-1.36387	10.9821	10.9802	10.9873	11.0244	10.9935	-1.27537	1.0694	10.8103	10.652	12.0781	10.9546	11.0388	11.1068	-1.17906	1.08168	11.0456	10.799	11.2301	11.1429	11.5548	11.4226	11.1894	11.1978	-1.10701	1.23203	1.15208	1.06508	11.292	11.3809	11.3848	11.1715	11.3073	-1.02606
aa119173_f_at	AV047578	Mus musculus, clone MGC:46985 IMAGE:5004588, mRNA, complete cds	11.7112	11.7633	11.9403	11.6098	12.005	11.7066	11.7274	13.0074	11.9339	11.354	11.8015	11.6454	11.6003	-1.26015	11.7465	11.6469	11.9524	11.89	11.8089	-1.09045	1.15562	11.6326	11.2767	11.4331	11.4145	12.4754	11.6465	-1.22044	-1.11921	12.3445	12.047	11.6959	11.7326	11.3287	11.4354	11.7114	11.7565	-1.13082	1.11436	-1.03703	1.07925	12.2794	13.376	11.3657	11.3851	12.1016	1.12326
aa119173_i_at	AV047578	Mus musculus, clone MGC:46985 IMAGE:5004588, mRNA, complete cds	6.65635	6.49354	6.85181	7.14204	6.78999	6.82736	6.70049	6.75504	6.77708	6.68835	6.69209	6.92545	6.76863	-1.00588	6.78918	6.54037	6.6392	6.72756	6.67408	-1.07401	-1.06773	6.83621	6.88422	6.67735	6.59327	6.53904	6.70602	-1.05049	1.02239	7.27878	6.62186	6.95595	6.50583	6.53229	6.61784	6.54307	6.72223	-1.03875	-1.03268	1.03394	1.0113	6.65565	7.26219	6.6494	6.76584	6.83327	1.03972
AA119213_f_at	LOC238799	hypothetical protein LOC238799	8.83345	8.89024	9.12158	9.09479	9.15497	9.25083	9.03828	8.65812	9.00528	9.18063	9.40662	9.51168	9.36631	1.28434	9.07793	9.04784	9.21734	9.29851	9.1604	1.11351	-1.15341	8.98118	9.38023	9.15054	9.1171	9.34761	9.19533	1.1408	1.02451	9.64501	9.14837	9.38214	9.20606	8.96842	9.16293	9.00309	9.21658	1.15772	-1.10937	1.0397	1.01483	9.33547	9.09777	9.02459	9.28721	9.18626	1.13365
aa119226_s_at	Dyrk1a	dual-specificity tyrosine-(Y)-phosphorylation regulated kinase 1a	9.40341	9.37669	9.37647	9.37101	9.57189	9.24997	9.49556	9.51284	9.41973	9.12989	9.2559	9.15938	9.18172	-1.17936	9.13248	9.29562	9.53087	9.33445	9.32335	-1.06909	1.10315	9.2236	9.19669	9.52241	9.43231	9.42482	9.35997	-1.0423	1.0257	9.45294	9.28324	9.22886	9.51476	9.24292	9.08361	9.35433	9.30867	-1.08003	1.09198	-1.01023	-1.0362	9.39717	9.27718	9.16894	9.2253	9.26715	-1.11156
aa119245_s_at	Adprt1	ADP-ribosyltransferase (NAD+; poly (ADP-ribose) polymerase) 1	8.83778	8.83185	9.01515	8.94413	9.22939	9.48691	9.27991	9.58307	9.15102	9.03436	9.07128	8.85189	8.98584	-1.12131	8.84774	8.99303	9.29599	9.09658	9.05834	-1.06635	1.05154	8.82229	8.84475	8.91657	8.99527	9.13596	8.94297	-1.15513	-1.08325	8.94065	9.06519	8.65594	9.22495	8.75561	8.76911	8.96891	8.91148	-1.18062	-1.05289	-1.10716	-1.02207	9.47698	9.24687	9.0843	9.18271	9.24771	1.06932
aa119419_s_at	1110004B15Rik	RIKEN cDNA 1110004B15 gene	8.42318	8.58409	8.5058	8.48061	8.71498	8.50049	8.80743	8.68216	8.58734	8.37103	8.47074	8.32321	8.38833	-1.14792	8.36285	8.49112	8.71264	8.66011	8.55668	-1.02148	1.12378	8.35414	8.64906	8.78822	8.67612	8.61811	8.61713	1.02086	1.04279	8.60159	8.51713	8.23331	8.73528	8.39906	8.36797	8.41052	8.46641	-1.08744	1.05561	-1.06457	-1.11012	8.78105	8.54336	8.64925	8.5226	8.62407	1.02578
AA119553_s_at	2700084A09Rik	RIKEN cDNA 2700084A09 gene	9.6664	9.97571	9.6943	9.69621	9.88849	9.83861	9.79013	9.72779	9.78471	9.63978	9.83806	9.8766	9.78481	1.00007	9.52577	9.61609	9.71661	9.81275	9.66781	-1.0844	-1.08448	9.6356	9.7705	9.61783	9.62655	9.80841	9.69178	-1.06653	1.01675	9.931	9.64378	9.85652	9.4921	9.55887	9.60411	9.42076	9.64388	-1.10254	-1.10262	-1.01672	-1.03376	9.56274	9.65266	9.47069	9.63363	9.57993	-1.15251
aa119603_at	Actr2	ARP2 actin-related protein 2 homolog (yeast)	10.7096	10.7716	10.6219	10.532	10.7779	10.6735	10.7084	10.6777	10.6841	11.0486	11.0563	11.0298	11.0449	1.28418	11.1426	11.4852	11.446	11.4601	11.3835	1.62385	1.2645	11.1883	11.2453	11.6762	11.483	11.5347	11.4255	1.67181	1.02954	11.2463	11.4949	11.2961	11.4598	11.2804	11.3971	11.5942	11.3955	1.63746	1.27511	1.00838	-1.02098	11.5286	11.4437	11.2664	11.3067	11.3863	1.62707
aa119661_s_at	BB128963	expressed sequence BB128963	8.64952	8.42065	8.05578	8.09404	8.18207	8.0953	8.215	8.03577	8.21852	8.26349	8.34902	8.24219	8.2849	1.04709	8.16376	8.46254	8.55199	8.81389	8.49804	1.2138	1.15921	8.35733	8.65299	8.35021	8.59758	8.51462	8.49454	1.21086	-1.00243	8.62122	8.31691	8.20224	8.3471	8.33257	8.33407	8.43762	8.37025	1.1109	1.06094	-1.09262	-1.08998	8.318	8.39279	8.45048	8.35062	8.37797	1.11687
aa119680_s_at	AA408776	Mus musculus 2 days neonate thymus thymic cells cDNA, RIKEN full-length enriched library, clone:E430007C20 product:weakly similar to ACTIN INTERACTING PROTEIN [Arabidopsis thaliana], full insert sequence.	9.76543	9.4367	9.15838	9.17124	8.93169	8.90923	8.98699	8.78829	9.14349	8.99508	9.06077	9.12482	9.06023	-1.05941	9.08048	9.04697	9.02152	9.08218	9.05779	-1.06121	-1.00169	9.13567	9.67518	8.83317	9.00468	9.21971	9.17368	1.02114	1.08365	9.40368	9.02918	9.31748	8.82943	8.9435	9.06197	8.7962	9.05449	-1.06363	-1.00398	-1.00229	-1.08612	8.8823	9.096	8.78866	9.0499	8.95422	-1.14019
aa119706_at	D4Wsu24e	DNA segment, Chr 4, Wayne State University 24, expressed	6.96873	7.38398	6.97259	6.84006	7.34353	6.8433	7.5934	7.04585	7.12393	6.78828	6.85262	6.62612	6.75568	-1.29079	6.88647	6.95795	7.0194	7.04784	6.97791	-1.10651	1.16654	6.84962	7.06116	6.87138	8.40958	6.87241	7.21283	1.06356	1.17684	7.06891	6.92247	6.70857	6.81686	6.64903	6.76185	6.85042	6.82544	-1.22985	1.04955	-1.11147	-1.30802	6.92609	7.15638	6.80616	7.01135	6.97499	-1.10875
aa119775_s_at	Tnk2	tyrosine kinase, non-receptor, 2	10.2222	10.5166	10.1158	10.2574	10.295	10.0601	10.3277	10.7271	10.3152	10.3025	10.3735	10.4749	10.3836	1.04853	10.3939	10.4474	10.5924	10.4581	10.473	1.11551	1.06388	10.3984	10.3875	10.5529	10.6399	10.6847	10.5327	1.16268	1.04228	10.664	10.43	10.414	10.2209	10.4119	10.4465	10.251	10.4055	1.06454	1.01527	-1.04788	-1.09219	10.2631	10.366	9.98551	10.1719	10.1966	-1.08569
aa119916_s_at	LOC216860	hypothetical protein LOC216860	9.79883	9.98203	9.81435	9.93795	9.79952	9.77684	9.90259	10.301	9.91414	9.49829	9.46545	9.51427	9.49267	-1.33929	9.59255	9.67422	9.57088	9.67199	9.62741	-1.21987	1.0979	9.59359	9.71591	9.53513	9.61253	9.62231	9.61589	-1.22965	-1.00802	9.7619	9.71719	9.6938	9.55452	9.35812	9.59121	9.64624	9.61757	-1.22822	1.09043	-1.00685	1.00116	9.59726	9.84923	9.52495	9.61217	9.6459	-1.20434
aa120342_at	Fbxl12	F-box and leucine-rich repeat protein 12	9.91297	9.97559	9.71533	10.0015	9.83058	9.8511	9.87564	9.63099	9.84921	9.71833	9.72887	9.76325	9.73682	-1.08102	9.66146	9.52304	9.56838	9.68973	9.61065	-1.17981	-1.09139	9.7322	9.8339	9.52768	9.53277	9.65039	9.65539	-1.14379	1.03149	10.0404	9.5376	9.98482	9.52117	9.62548	9.7638	9.54148	9.71639	-1.09643	-1.01426	1.07605	1.04319	9.55052	9.7101	9.64697	9.69875	9.65158	-1.14681
aa120443_s_at	Tardbp	TAR DNA binding protein	9.87646	9.56922	9.42064	9.38453	9.86435	10.1006	10.0363	10.5629	9.85187	10.1242	9.67002	9.8162	9.87015	1.01275	9.56673	10.0574	10.1516	10.0785	9.96357	1.08051	1.0669	9.80379	9.84979	10.5771	9.98758	9.98033	10.0397	1.13907	1.0542	9.63073	9.87638	9.68179	10.0884	10.2653	10.0878	10.4637	10.0134	1.1185	1.10442	1.03517	-1.01839	10.1412	10.0387	10.066	10.1078	10.0884	1.17818
AA120542_at	Suv39h2	suppressor of variegation 3-9 homolog 2 (Drosophila)	8.18959	8.19473	7.86858	8.34127	8.00787	8.05831	8.10751	7.90186	8.08372	8.13386	8.0877	7.94807	8.05654	-1.01901	7.72785	7.93216	7.8717	7.99316	7.88122	-1.15069	-1.12922	8.1853	8.23654	7.93274	7.97293	8.00469	8.06644	-1.01205	1.13699	8.32846	7.92703	8.0287	7.9001	7.96109	8.14825	7.92232	8.03085	-1.03732	-1.01797	1.10929	-1.02498	7.73889	7.74916	7.92971	7.97979	7.84939	-1.17636
aa120563_at	Kpnb3	karyopherin (importin) beta 3	10.0229	10.0928	9.81015	10.0173	9.91763	9.84658	10.0228	10.4659	10.0245	10.0217	9.85787	9.73085	9.87015	-1.11293	9.9774	10.1238	10.0988	9.97397	10.0435	1.01326	1.12769	10.1079	10.0425	10.4068	10.1656	10.052	10.155	1.09463	1.08031	10.3207	10.1525	10.0877	10.039	9.74388	10.0342	10.1368	10.0736	1.03459	1.15142	1.02105	-1.05804	10.3357	10.2781	9.93349	10.0567	10.151	1.09163
aa120563_g_at	Kpnb3	karyopherin (importin) beta 3	10.2796	10.116	10.1509	10.2826	10.0612	10.2668	10.049	10.515	10.2151	10.0378	9.96389	9.89278	9.96483	-1.18947	10.3118	10.2232	10.2424	10.1943	10.2429	1.01944	1.21259	10.1953	10.1218	10.5347	10.3023	10.1991	10.2706	1.0392	1.01939	10.4485	10.222	10.3638	10.2581	10.1363	10.2801	10.2501	10.2798	1.04587	1.24403	1.02592	1.00641	10.3038	10.4577	10.0929	10.0676	10.2305	1.01069
aa120608_s_at	Gabpa	GA repeat binding protein, alpha	6.45999	6.52971	6.531	6.89691	6.73508	6.42358	6.91524	6.59941	6.63637	6.58404	6.52238	6.37769	6.4947	-1.10318	6.54423	6.74548	6.55837	6.60473	6.6132	-1.01618	1.08561	6.62341	6.42702	6.80987	6.58874	6.6159	6.61299	-1.01633	-1.00015	6.64576	6.50254	6.39041	6.61054	6.48814	6.60657	6.68809	6.56172	-1.0531	1.04755	-1.03633	-1.03618	6.86421	6.7018	6.59851	6.64056	6.70127	1.04602
aa120636_s_at	Stk25	serine/threonine kinase 25 (yeast)	9.60655	9.61771	9.68095	10.0263	9.67334	9.80796	9.80736	9.57967	9.72498	9.77544	9.52733	9.64055	9.64777	-1.05497	9.74445	9.48419	9.40007	9.49149	9.53005	-1.14467	-1.08502	9.8709	9.73472	9.51534	9.5388	9.51731	9.63541	-1.06405	1.07576	9.77588	9.69623	9.73549	9.42991	9.4432	9.68706	9.47806	9.60655	-1.08556	-1.02899	1.05445	-1.02021	9.25433	9.81723	9.49262	9.56968	9.53346	-1.14196
AA120640_s_at	AI841487	expressed sequence AI841487	9.1055	9.34353	9.21706	9.43476	9.60649	9.24664	9.50184	10.4191	9.48436	9.43362	9.34228	9.23209	9.336	-1.10832	9.09022	9.48798	9.60477	9.59897	9.44549	-1.02732	1.07885	9.49552	9.31004	9.62171	9.89867	9.85334	9.63586	1.11072	1.14106	9.33423	9.33215	8.90523	9.64822	9.40012	9.47217	9.52207	9.37346	-1.07991	1.02631	-1.05119	-1.19947	9.47826	9.21339	9.64788	9.24583	9.39634	-1.06291
aa120653_s_at	Tagln2	transgelin 2	12.0028	11.6258	12.0973	11.8932	11.4398	11.9632	11.4566	12.2147	11.8367	12.4917	12.2334	12.4589	12.3947	1.47223	12.4801	12.2314	12.4277	12.2731	12.3531	1.43039	-1.02925	12.4785	12.5341	12.4512	12.2715	12.2359	12.3942	1.47179	1.02894	12.5228	12.7498	12.6494	12.2099	12.0324	12.5633	12.576	12.4719	1.55324	1.05503	1.08589	1.05534	12.2189	11.9865	11.634	12.153	11.9981	1.1184
aa120705_s_at	Rab5ep-pending	rabaptin 5	8.41134	8.59718	8.58083	8.92876	8.57841	8.41294	8.67212	8.90601	8.63595	8.36644	8.3909	8.32309	8.36014	-1.21067	8.59431	8.40264	8.42047	8.51094	8.48209	-1.11254	1.0882	8.58298	8.27666	8.64438	8.44034	8.60913	8.5107	-1.0907	1.02003	8.72492	8.38058	8.39403	8.42893	8.47806	8.41204	8.37975	8.4569	-1.13214	1.06937	-1.01761	-1.03799	8.43942	8.70128	8.46536	8.49082	8.52422	-1.08052
aa122622_s_at	Itgb4bp	integrin beta 4 binding protein	11.1288	10.7673	10.6791	11.0267	10.6867	11.1904	10.7137	10.902	10.8868	11.255	11.218	11.1765	11.2165	1.25673	11.2555	10.7984	10.8806	11.0183	10.9882	1.07279	-1.17146	11.0538	11.0639	11.2203	10.8807	10.9088	11.0255	1.10088	1.02619	11.2646	11.0839	11.3915	10.9136	11.0176	11.1098	10.8223	11.0862	1.1482	-1.09452	1.0703	1.04299	10.8553	11.1168	10.8741	11.1478	10.9985	1.08047
aa122717_at	Dpp7	dipeptidylpeptidase 7	9.04458	9.83466	9.65587	9.66702	10.1897	9.10372	10.0668	9.74791	9.66378	10.4843	10.1967	10.3124	10.3311	1.58813	10.179	9.85878	9.9466	9.88017	9.96614	1.23316	-1.28786	9.93389	9.67974	9.87711	9.79558	10.027	9.86266	1.14781	-1.07436	9.95595	9.79064	9.46055	9.51065	9.7031	9.83897	9.76065	9.71722	1.03773	-1.53039	-1.18832	-1.10607	10.521	10.3307	10.0118	10.5082	10.3429	1.60118
aa122778_s_at	5133400A03Rik	RIKEN cDNA 5133400A03 gene	10.8476	11.1057	11.2145	11.2789	10.9813	11.1187	11.3358	11.1908	11.1342	10.267	10.1944	9.86836	10.1099	-2.03386	10.4174	10.3995	10.4306	10.4852	10.4332	-1.62562	1.25113	10.4382	10.2365	10.9282	10.3783	10.2987	10.456	-1.60014	1.01592	10.6061	10.3919	10.2648	10.24	10.0682	10.3262	10.23	10.3039	-1.77803	1.14389	-1.09376	-1.11117	10.8423	10.9967	10.7264	10.761	10.8316	-1.23332
aa122805_s_at	Actr3	ARP3 actin-related protein 3 homolog (yeast)	9.75542	9.4227	9.53858	9.27052	10.6559	10.4048	10.3639	10.2002	9.95152	10.8231	10.6913	10.1446	10.553	1.51726	9.3666	10.3333	10.3677	10.4027	10.1176	1.12199	-1.35229	9.85463	9.56816	10.8174	10.5827	10.6841	10.3014	1.27446	1.1359	9.97265	9.79173	9.55746	10.4673	10.5871	10.3781	10.735	10.2128	1.19851	-1.26595	1.0682	-1.06338	10.6849	10.4446	10.9097	10.7982	10.7093	1.69092
aa122808_at	2610103J23Rik	RIKEN cDNA 2610103J23 gene	8.30815	7.99273	8.49063	8.24664	8.62025	8.73141	8.61138	8.55499	8.44452	8.90537	8.80921	8.77297	8.82918	1.30555	8.79942	8.76838	9.17925	8.87627	8.90583	1.37679	1.05457	8.75026	8.85396	9.059	8.93336	8.88737	8.89679	1.36819	-1.00629	8.90707	8.72652	8.54974	8.95244	8.75349	8.64972	8.84816	8.76959	1.25272	-1.04217	-1.09904	-1.09217	9.22729	9.02166	8.79962	8.88282	8.98285	1.45228
aa122947_s_at	AA673513	expressed sequence AA673513	6.17083	6.18044	6.20777	6.31383	6.34257	6.25071	6.43987	6.51637	6.3028	6.60257	6.68753	6.37706	6.55572	1.19162	6.23166	6.27992	6.65673	6.50501	6.41833	1.08337	-1.09992	5.91498	6.22428	6.55472	6.32929	6.63322	6.3313	1.01995	-1.06218	7.15347	6.18787	6.32468	6.46543	6.46225	6.28085	6.41981	6.47062	1.12336	-1.06076	1.03691	1.10139	6.39289	6.23634	6.04418	6.45777	6.2828	-1.01396
aa123328_s_at	Qdpr	quininoid dihydropteridine reductase	9.9736	9.73928	9.90268	10.0238	10.0783	10.2381	9.88336	10.0205	9.98246	10.0994	10.2793	10.1731	10.1839	1.14988	10.0619	9.80101	10.1445	10.0982	10.0264	1.0309	-1.11541	9.89638	10.0247	9.87791	9.93502	10.0743	9.96165	-1.01453	-1.04589	10.1997	9.97528	10.038	9.82939	9.82416	9.85019	9.71118	9.91827	-1.0455	-1.20219	-1.07781	-1.03052	10.2489	10.1397	9.96279	10.2236	10.1437	1.11827
aa123450_at	4921505F14Rik	RIKEN cDNA 4921505F14 gene	9.13016	9.26635	9.13517	9.12591	9.4698	9.20609	9.35903	9.16498	9.23219	9.35738	9.49912	9.26374	9.37341	1.10284	9.31759	9.35669	9.71165	9.56925	9.48879	1.19467	1.08326	9.2759	9.378	9.50204	9.59966	9.51244	9.45361	1.16588	-1.02469	9.37061	9.34706	9.28208	9.52902	9.33565	9.21684	9.40897	9.35575	1.08942	-1.01232	-1.09661	-1.07018	9.39231	9.33291	9.32175	9.35494	9.35048	1.08545
aa123934_s_at	AW060987	Mus musculus, clone IMAGE:5401801, mRNA	7.40119	8.51757	8.5665	8.48447	8.45733	7.86863	8.48945	8.69661	8.31022	8.37301	8.44435	8.40205	8.40647	1.06899	8.5187	8.63608	8.73674	8.5617	8.6133	1.23378	1.15415	8.70439	8.58448	8.63437	8.52797	8.77038	8.64432	1.26059	1.02173	8.49139	9.24003	8.49417	8.79194	8.23216	8.47212	8.39865	8.58864	1.21287	1.13459	-1.01724	-1.03935	8.53139	8.44659	8.03052	8.46577	8.36857	1.04127
aa123989_at	Cnn3	calponin 3, acidic	10.4599	10.9755	10.7843	10.4894	11.3727	11.0116	11.3613	11.3759	10.9788	11.5674	11.8013	11.549	11.6392	1.5805	11.5887	11.6601	11.8545	11.6859	11.6973	1.64544	1.04109	11.3978	11.442	11.262	11.7898	11.8735	11.553	1.48886	-1.10517	10.8672	11.397	10.5375	11.1599	11.0396	10.8624	10.8915	10.965	-1.00962	-1.5957	-1.66126	-1.50318	11.4534	11.1333	10.8955	11.155	11.1593	1.13326
AA124090_i_at	4631402G10Rik	RIKEN cDNA 4631402G10 gene	5.97198	6.41152	5.92823	6.00602	5.93721	5.85916	5.95688	5.86385	5.99185	5.93048	6.04856	5.83494	5.93799	-1.03804	5.87017	5.93939	6.01334	6.77137	6.14857	1.11474	1.15715	5.8728	6.0233	5.96079	5.97916	6.09857	5.98693	-1.00342	-1.11856	6.26523	5.79427	5.68847	5.99278	5.86731	6.09696	5.99051	5.9565	-1.02481	1.01291	-1.1424	-1.02131	5.96457	5.87555	5.90622	5.91297	5.91483	-1.05484
AA124090_r_at	4631402G10Rik	RIKEN cDNA 4631402G10 gene	6.12808	6.16549	5.8399	5.89214	5.83108	5.78533	5.8259	5.85111	5.91488	5.83163	5.96258	5.85889	5.88437	-1.02138	5.95435	5.81295	5.90646	6.18001	5.96344	1.03423	1.05634	5.86083	6.296	5.87982	5.88343	5.86471	5.95696	1.0296	-1.0045	6.41812	5.75898	5.76811	5.8345	5.84161	5.91285	5.85461	5.91268	-1.00152	1.01982	-1.03581	-1.03117	5.82709	5.78964	5.75869	5.86055	5.80899	-1.07616
aa124433_at	AI449432	expressed sequence AI449432	9.34738	9.20305	9.04612	9.14389	9.19424	9.23511	9.13854	9.09997	9.17604	9.07916	9.15387	9.1815	9.13817	-1.02659	9.1602	9.17267	9.10258	9.40031	9.20894	1.02307	1.05027	9.17858	9.36601	9.03468	9.18744	9.31766	9.21687	1.02871	1.00552	9.31814	9.28988	9.38556	9.10434	9.22495	9.29418	9.31366	9.27581	1.07161	1.1001	1.04745	1.0417	9.09548	9.20923	9.02614	9.20743	9.13457	-1.02916
aa124729_s_at	2700025J07Rik	RIKEN cDNA 2700025J07 gene	8.46085	8.22518	7.99818	7.84796	8.04437	7.94554	8.22221	8.06283	8.10089	7.7595	7.83718	7.85159	7.81609	-1.21824	7.79963	8.14906	8.04721	8.0724	8.01708	-1.05982	1.14948	7.79474	8.16322	8.2945	7.98786	8.0407	8.0562	-1.03146	1.02749	8.39378	7.72514	7.82324	7.96142	7.9527	8.00166	8.01818	7.9823	-1.08567	1.12211	-1.0244	-1.05256	7.97327	7.92899	8.06427	7.86171	7.95706	-1.10483
aa124803_at	2410004C24Rik	RIKEN cDNA 2410004C24 gene	9.60073	9.8206	9.55729	9.56377	9.64459	9.61178	9.5347	9.39254	9.59075	9.58726	9.7048	9.58447	9.62551	1.02439	9.30169	9.4862	9.47225	9.53879	9.44974	-1.10268	-1.12957	9.56557	9.4257	9.47793	9.7487	9.5799	9.55956	-1.02186	1.0791	9.67513	9.3941	9.85078	9.30296	9.48022	9.6403	9.39572	9.53417	-1.04	-1.06536	1.06028	-1.01775	9.29297	9.53402	9.3488	9.60039	9.44405	-1.10704
aa124813_s_at	2310047M15Rik	RIKEN cDNA 2310047M15 gene	9.84142	9.79582	9.55891	9.74575	9.74338	10.0176	9.8636	9.6704	9.77962	9.61059	9.65422	9.7475	9.67077	-1.07837	9.50545	9.24322	9.51462	9.49634	9.43991	-1.2655	-1.17354	9.45808	9.65417	9.50278	9.42826	9.32137	9.47293	-1.23686	1.02315	9.64214	9.58445	9.55254	9.28216	9.31428	9.44662	9.30376	9.44657	-1.25967	-1.16813	1.00463	-1.01844	9.80761	9.53761	9.51411	9.57607	9.60885	-1.12566
AA124822_at	AI851540	ESTs	8.10497	8.27892	8.06039	8.29543	8.03094	7.88839	7.96125	7.66175	8.03526	7.84478	7.86736	8.00089	7.90434	-1.09499	7.84761	7.79081	7.87409	7.9001	7.85315	-1.13454	-1.03612	7.90414	8.19647	7.73351	7.88452	7.85868	7.91546	-1.08658	1.04414	8.22951	7.67211	7.84005	7.60874	7.84867	7.94128	7.81809	7.85121	-1.13607	-1.03752	-1.00135	-1.04554	7.68951	7.78668	7.74536	7.84196	7.76588	-1.20529
AA124895_s_at	Pgls	6-phosphogluconolactonase	9.84628	9.81834	9.76016	9.77868	9.83874	9.80689	9.73042	10.1477	9.8409	9.99107	10.0488	9.89474	9.97822	1.09986	9.74282	9.93208	9.9482	9.82059	9.86092	1.01398	-1.0847	9.82044	9.73269	10.0485	9.95962	9.90978	9.89421	1.03764	1.02334	10.0781	10.081	9.88769	9.93403	9.56963	9.97673	9.84904	9.91089	1.04971	-1.04778	1.03524	1.01162	9.77477	9.86466	9.64299	9.78747	9.76747	-1.05222
aa125019_at	Maoa	monoamine oxidase A	6.86489	6.9457	6.63376	7.19979	7.00088	6.56558	7.18855	7.35734	6.96956	6.9093	7.14392	6.75298	6.9354	-1.02396	6.52211	6.90508	6.89539	6.98687	6.82736	-1.10359	-1.07776	6.59327	6.59203	7.1341	6.86785	6.75526	6.7885	-1.13372	-1.0273	7.14201	6.59628	6.67158	6.82903	6.84214	6.85089	7.0192	6.85016	-1.08628	-1.06086	1.01593	1.04367	6.97851	6.62293	6.65614	7.21842	6.869	-1.07219
aa125108_s_at	8430421I07Rik	RIKEN cDNA 8430421I07 gene	10.7793	10.918	10.8117	10.9634	10.8845	10.8638	10.9295	10.7895	10.8674	10.8597	10.8063	10.8428	10.8362	-1.02187	10.6845	10.8539	10.7488	10.8618	10.7873	-1.05716	-1.03454	10.9234	10.9043	10.8171	10.8975	10.9046	10.8894	1.01531	1.07334	10.9065	10.7958	11.0483	10.682	10.8578	10.9219	10.8665	10.8684	1.00067	1.02255	1.05786	-1.01464	10.6703	10.9147	10.7946	10.8976	10.8193	-1.03393
aa125159_s_at	MGC41320	hypothetical protein MGC41320	6.90161	7.15871	7.04065	7.62508	6.96031	6.83403	6.95091	6.95467	7.05325	7.00419	6.96329	7.07207	7.01318	-1.02816	6.9855	7.01829	6.91491	6.96128	6.96999	-1.0594	-1.03039	7.22065	7.17526	7.06705	7.07033	7.05527	7.11771	1.0457	1.10782	7.14887	7.04117	7.05343	6.78068	6.88495	7.12942	7.05186	7.01291	-1.02835	-1.00019	1.0302	-1.07534	6.86535	7.03542	6.87169	7.06545	6.95948	-1.06716
AA125262_at	Zfp148	ESTs	7.77835	7.83854	7.86046	8.24956	7.82224	7.88245	7.90274	7.75239	7.88584	7.93201	7.90442	8.00341	7.94661	1.04302	7.8177	7.78077	7.7956	7.86792	7.8155	-1.04997	-1.09514	8.01739	7.89046	7.80259	7.88034	7.81627	7.88141	-1.00308	1.04675	7.94791	7.75056	8.00417	7.67066	7.81995	7.92311	7.88192	7.8569	-1.02027	-1.06416	1.02911	-1.01714	7.70867	7.76555	7.83636	7.93818	7.81219	-1.05238
aa125294_at	4933434E20Rik	RIKEN cDNA 4933434E20 gene	8.54443	8.9237	8.80187	8.84343	9.11163	8.37062	9.18568	8.85092	8.82903	8.877	8.60967	8.64575	8.71081	-1.0854	8.57197	8.65928	8.5368	8.43497	8.55075	-1.21275	-1.11733	8.55152	8.4601	8.91111	8.66659	8.68249	8.65436	-1.12871	1.07446	8.98736	8.66734	8.8664	8.82805	8.61915	8.72003	9.06122	8.82136	-1.00533	1.07965	1.20632	1.12272	9.09788	9.02957	8.81337	9.02655	8.99184	1.11946
aa125294_g_at	4933434E20Rik	RIKEN cDNA 4933434E20 gene	9.02434	9.19193	9.04117	9.32203	9.20489	8.73644	9.48628	8.98616	9.12415	8.99505	8.82944	8.89981	8.9081	-1.16155	8.84595	8.83511	8.79442	8.87136	8.83671	-1.22048	-1.05073	9.04924	8.84242	9.12473	8.88234	8.78581	8.93691	-1.13859	1.07192	9.29039	8.88219	9.1005	8.88752	8.98327	8.89411	9.02357	9.00879	-1.08325	1.07229	1.12668	1.05109	9.08868	9.37362	8.90171	9.34596	9.1775	1.03766
aa125393_at	2410004N11Rik	RIKEN cDNA 2410004N11 gene	9.45858	9.51836	9.54252	9.74596	9.63939	9.13622	9.76226	9.96662	9.59624	9.4776	9.3858	9.35877	9.40739	-1.13985	9.46086	9.69551	9.70369	9.61703	9.61927	1.01609	1.1582	9.70018	9.49372	10.0062	9.7351	9.64679	9.71641	1.08686	1.06964	9.67955	9.59644	9.5153	9.69992	9.68368	9.67977	9.5789	9.63337	1.02607	1.16957	1.00982	-1.05925	9.58357	10.0648	9.61961	9.7261	9.74852	1.11132
aa125580_at	Snap23	synaptosomal-associated protein, 23kD	6.59015	6.61726	6.53219	7.01442	6.81566	6.68593	6.79911	6.61678	6.70894	6.91235	6.88105	6.49581	6.76307	1.03824	6.67757	6.72289	6.89654	6.78255	6.76989	1.04315	1.00474	7.01859	6.84449	7.02309	6.83472	6.80364	6.90491	1.14549	1.09811	6.88111	6.79071	6.53406	6.69491	6.82116	6.95587	6.8575	6.79076	1.05836	1.01938	1.01457	-1.08233	6.79616	6.8872	7.03642	6.92635	6.91153	1.15076
aa137292_s_at	Ccl19	chemokine (C-C motif) ligand 19	10.1845	10.2624	10.1971	10.6066	10.2509	10.5528	10.231	10.1724	10.3072	10.2808	10.1821	10.2133	10.2254	-1.05834	10.113	10.0249	10.0664	10.1836	10.097	-1.15687	-1.09309	10.4127	10.3084	10.0842	10.0611	10.2369	10.2207	-1.06182	1.08951	10.3826	10.1242	10.3004	9.9908	10.217	10.1849	10.0165	10.1738	-1.0969	-1.03643	1.05467	-1.03304	9.9095	10.2374	10.2191	10.2954	10.1654	-1.10331
aa137436_s_at	Scd1	stearoyl-Coenzyme A desaturase 1	9.48137	9.28196	9.0218	9.41757	9.16178	9.08159	9.30692	9.58754	9.29257	9.31449	9.18527	9.11567	9.20514	-1.06247	9.46206	9.40796	9.27495	9.48105	9.4065	1.08218	1.14978	9.61455	9.34964	9.60848	9.30306	9.17296	9.40974	1.08461	1.00225	9.54037	9.3089	9.24833	9.48254	9.26088	9.27546	9.10189	9.31691	1.01702	1.08055	-1.06407	-1.06646	9.15948	9.35829	9.19925	9.26304	9.24501	-1.03351
aa137620_s_at	1110025G12Rik	RIKEN cDNA 1110025G12 gene	7.6028	7.70092	7.56909	7.97648	7.75311	7.32905	7.71927	7.66991	7.66508	7.72168	7.56283	7.62757	7.63736	-1.0194	7.53611	7.34009	7.39029	7.5904	7.46422	-1.14938	-1.12751	7.90003	7.50945	7.62355	7.4012	7.54162	7.59517	-1.04965	1.09501	7.74958	7.39997	7.62802	7.25082	7.57902	7.51906	7.39539	7.50312	-1.1188	-1.09751	1.02733	-1.06588	7.49237	7.57519	7.49025	7.63628	7.54853	-1.08414
AA137679_at	Cidea	cell death-inducing DNA fragmentation factor, alpha subunit-like effector A	6.58221	6.23317	6.59491	6.87274	6.05433	6.21053	6.55684	6.47131	6.447	6.4067	6.52047	6.42704	6.45141	1.00306	6.50586	6.38241	6.3578	6.53363	6.44493	-1.00144	-1.0045	6.65309	6.49644	6.46791	6.56587	6.72345	6.58135	1.0976	1.09918	6.94201	6.72735	6.40157	6.42839	6.46153	6.48168	6.69934	6.59169	1.10549	1.10213	1.10709	1.00719	6.38728	6.17798	6.34049	6.44548	6.3378	-1.07863
aa137837_s_at	3300002C04Rik	RIKEN cDNA 3300002C04 gene	7.9503	7.65913	7.42904	7.85001	7.60353	7.48966	7.57462	7.70517	7.65768	7.72193	7.72312	7.62356	7.68953	1.02232	7.42451	7.37727	7.36285	7.51526	7.41997	-1.17912	-1.20544	7.73975	7.72588	7.47596	7.40482	7.57242	7.58377	-1.05257	1.12023	7.9645	7.43585	7.61079	7.37726	7.53829	7.31156	7.41644	7.5221	-1.09854	-1.12306	1.07336	-1.04367	7.46178	7.55974	7.36994	7.72833	7.52995	-1.09258
aa137972_s_at	Rpl35a	ribosomal protein L35a	6.80764	6.82152	7.00033	7.24751	7.0062	6.91856	6.9571	6.78358	6.9428	6.86398	6.9708	6.93729	6.92402	-1.0131	6.83175	6.80549	6.94461	6.86822	6.86252	-1.05723	-1.04355	6.82101	6.9465	6.80832	6.81407	6.9988	6.87774	-1.04613	1.01061	7.43168	6.92437	6.97122	6.85583	6.86391	6.76048	6.89898	6.95807	1.01063	1.02388	1.06847	1.05726	6.83823	7.35693	6.7258	6.95369	6.96866	1.01808
AA137984_at	Yy1	YY1 transcription factor	9.25144	9.63861	9.71432	9.51813	9.91832	9.39533	9.9768	9.75427	9.6459	9.68657	9.95164	9.50569	9.71463	1.04879	9.50839	9.81871	9.97642	9.73815	9.76042	1.08261	1.03224	9.41576	9.49886	10.0134	9.8297	10.1515	9.78185	1.09881	1.01496	9.91058	9.81967	9.53861	10.0705	9.70682	9.5151	9.69169	9.75043	1.07514	1.02512	-1.00695	-1.02202	9.83653	9.8568	9.57593	9.56276	9.708	1.04398
aa138036_s_at	1810029F08Rik	RIKEN cDNA 1810029F08 gene	10.0811	10.0218	10.2285	10.0622	10.1703	10.2472	10.1307	10.044	10.1232	10.122	10.1359	10.2223	10.1601	1.02587	10.1113	9.83938	10.141	10.1469	10.0597	-1.04504	-1.07208	10.03	10.032	9.92273	9.93375	10.053	9.9943	-1.09348	-1.04635	10.3097	10.1117	10.1892	10.0372	9.89296	9.98651	9.97455	10.0717	-1.03637	-1.06319	1.00836	1.05511	10.1602	10.156	10.0195	10.1928	10.1321	1.00617
AA138388_at	1810037I17Rik	RIKEN cDNA 1810037I17 gene	8.61607	8.59449	8.60254	8.67447	8.78467	8.5467	8.63612	8.52492	8.6225	8.52837	8.71998	9.52947	8.92594	1.23409	8.4484	8.36252	8.71835	8.63844	8.54193	-1.05744	-1.30497	8.53865	8.58544	8.60856	8.68802	8.65775	8.61568	-1.00473	1.05245	9.0509	8.49375	8.64597	8.47698	8.41126	8.49592	8.45618	8.57585	-1.03286	-1.27464	1.02379	-1.02799	8.40869	8.40626	8.3945	8.51646	8.43148	-1.14157
aa138440_at	2810410P22Rik	RIKEN cDNA 2810410P22 gene	11.1691	11.716	11.9928	11.5958	11.937	11.5801	12.058	11.85	11.7374	11.3624	11.6623	11.4534	11.4927	-1.18479	11.6243	11.8769	11.9218	11.7067	11.7824	1.03172	1.22237	11.5894	11.5471	12.203	11.7838	12.0074	11.8261	1.06347	1.03077	11.6274	11.9394	11.6774	12.1289	11.8058	11.7604	11.7509	11.8129	1.05374	1.24846	1.02135	-1.00923	11.962	11.9284	11.7951	11.5125	11.7995	1.04401
aa138440_g_at	2810410P22Rik	RIKEN cDNA 2810410P22 gene	8.87604	9.42756	9.27094	9.07623	9.36227	9.09203	9.49733	9.33092	9.24166	9.06906	9.37848	9.06734	9.17163	-1.04974	9.28929	9.47224	9.5036	9.3461	9.40281	1.11817	1.1738	9.10408	9.16054	9.84446	9.45368	9.55245	9.42304	1.13397	1.01412	9.40216	9.38428	9.13457	9.59951	9.31106	9.30883	9.37975	9.36002	1.0855	1.13949	-1.0301	-1.04465	9.33819	9.44626	9.41881	9.08217	9.32136	1.05679
aa138773_at	1190002L16Rik	RIKEN cDNA 1190002L16 gene	9.51438	9.66649	9.51588	9.51224	9.6156	9.65106	9.54233	9.54785	9.57073	9.48122	9.52764	9.50232	9.50373	-1.04754	9.34279	9.30757	9.37905	9.71289	9.43558	-1.09821	-1.04837	9.38587	9.54183	9.35324	9.36315	9.47772	9.42436	-1.10678	-1.00781	9.7269	9.21424	9.62077	9.25421	9.45422	9.51474	9.2696	9.43638	-1.09759	-1.04779	1.00056	1.00837	9.23311	9.40674	9.2789	9.41713	9.33397	-1.17834
AA138853_s_at	Strn3	striatin, calmodulin binding protein 3	9.31453	9.66372	9.45189	9.17845	10.5651	9.98844	10.2889	10.4297	9.86009	9.95334	10.128	9.88451	9.98863	1.09319	9.37765	10.05	10.2023	10.296	9.98149	1.08779	-1.00496	9.50709	9.54835	10.1468	10.1249	10.3723	9.93989	1.05687	-1.02926	9.64409	9.63807	9.3665	9.93702	10.1101	9.79263	9.82878	9.75959	-1.07214	-1.17206	-1.16627	-1.13312	10.6795	9.99078	10.2997	10.1759	10.2865	1.34385
aa138875_s_at	Pdcd8	programmed cell death 8	9.25023	9.09219	8.8932	8.86341	9.00745	9.03726	9.0026	9.18133	9.04096	9.02419	9.01736	9.01697	9.01951	-1.01498	8.89639	8.76161	8.91297	8.97557	8.88664	-1.1129	-1.09648	9.04725	9.09071	8.87456	9.10053	8.81821	8.98625	-1.03865	1.07149	9.12105	8.90034	8.8534	8.6713	8.65428	8.7528	8.74134	8.8135	-1.17077	-1.15349	-1.052	-1.12721	8.98129	8.92331	8.81929	8.95757	8.92037	-1.08718
aa139030_s_at	Incenp	inner centromere protein	9.80836	9.70412	9.61147	9.57742	9.47724	9.61436	9.46601	9.6544	9.61417	9.48214	9.53188	9.55894	9.52432	-1.06426	9.35786	9.40535	9.50894	9.55881	9.45774	-1.11453	-1.04723	9.49031	9.58944	9.45575	9.44867	9.54185	9.50521	-1.07846	1.03345	9.65235	9.42194	9.64333	9.31225	9.45121	9.51911	9.48571	9.49799	-1.08387	-1.01842	1.02829	-1.00502	9.29838	9.37669	9.28253	9.44903	9.35166	-1.19957
aa139055_at	D4Ertd196e	DNA segment, Chr 4, ERATO Doi 196, expressed	10.8902	11.0498	10.8078	10.812	10.9281	11.0593	10.8753	10.8292	10.9065	10.9393	11.0159	11.08	11.0117	1.07569	10.8062	10.8292	11.0053	10.9557	10.8991	-1.00511	-1.08118	11.0095	11.1007	10.8839	10.9629	10.8757	10.9665	1.04251	1.04784	11.1531	10.9087	11.1767	10.7573	10.9204	10.8124	10.8106	10.9342	1.01938	-1.05524	1.02459	-1.02269	10.7355	10.9306	10.7863	10.9545	10.8517	-1.03868
aa139243_s_at	1190005L05Rik	RIKEN cDNA 1190005L05 gene	9.6629	10.1365	9.89375	9.91766	10.1641	9.9626	10.2682	9.69874	9.96306	9.61767	9.75447	9.92336	9.76516	-1.14702	9.4972	9.52184	9.64258	9.52394	9.54639	-1.33484	-1.16374	9.60872	9.59533	9.55961	9.56169	9.6621	9.59749	-1.28839	1.03605	9.75619	9.78069	9.81614	9.44648	9.29184	9.55652	9.38778	9.57652	-1.30726	-1.13969	1.0211	-1.01464	9.98616	9.85437	9.64562	9.9559	9.86051	-1.07367
aa139495_f_at	Cltc	clathrin, heavy polypeptide (Hc)	10.3833	10.0709	9.6415	9.68957	10.1966	10.69	10.2999	10.3019	10.1592	10.9562	10.8816	10.67	10.8359	1.59853	10.2305	11.2203	11.1921	11.0308	10.9184	1.6926	1.05885	10.5765	10.672	11.2342	11.2585	11.1296	10.9742	1.75927	1.03939	10.7701	10.7709	10.6233	11.1627	10.883	10.9621	11.188	10.9086	1.6811	1.05166	-1.00684	-1.0465	11.5901	11.0952	11.2124	11.0804	11.2445	2.12189
aa139510_s_at	AW112037	Mus musculus adult female vagina cDNA, RIKEN full-length enriched library, clone:9930106P14 product:unclassifiable, full insert sequence.	9.05405	9.11449	8.9082	9.09215	8.89168	8.99239	8.83787	8.96042	8.98141	9.02443	9.06043	9.13535	9.0734	1.06584	9.23061	9.12047	9.1948	9.05434	9.15006	1.12401	1.05457	9.4129	9.45772	9.26563	9.14983	9.20297	9.29781	1.24522	1.10784	9.40562	9.14376	9.24601	9.09207	9.01517	9.08166	8.91487	9.12845	1.1073	1.0389	-1.01509	-1.12456	9.18957	9.19733	9.05806	9.06605	9.12775	1.10676
aa140362_s_at	6720484A09Rik	RIKEN cDNA 6720484A09 gene	7.98684	8.03529	7.78865	8.22848	7.82806	8.1001	7.84057	7.71678	7.9406	7.90743	7.9306	7.99738	7.94513	1.00315	7.96239	7.72661	7.75318	7.73607	7.79456	-1.10653	-1.11001	8.11145	7.91822	7.84351	7.81591	7.71782	7.88138	-1.0419	1.06203	8.13705	7.79116	8.0551	7.70875	7.67645	7.8978	7.7134	7.85424	-1.06168	-1.06503	1.04224	-1.01899	7.73587	7.78015	7.80311	7.93021	7.81234	-1.09297
aa140446_s_at	Tm7sf1	transmembrane 7 superfamily member 1	8.33424	8.60062	8.46436	8.8086	8.52275	8.18661	8.62663	8.27644	8.47753	8.70116	8.66111	8.68889	8.68372	1.15364	8.61051	8.71386	8.57075	8.5799	8.61876	1.10284	-1.04606	8.79964	8.83325	8.63257	8.62124	8.63016	8.70337	1.16946	1.0604	9.0522	8.66248	8.64803	8.40134	8.48186	8.65317	8.56815	8.63818	1.11779	-1.03207	1.01355	-1.04622	9.01524	9.2334	8.64881	8.97362	8.96777	1.40467
aa142482_s_at	Suclg1	succinate-CoA ligase, GDP-forming, alpha subunit	10.2082	9.88335	9.91306	10.0273	10.38	10.2359	10.2913	10.1443	10.1354	10.2934	10.3724	10.3022	10.3227	1.13858	10.0519	10.3004	10.3453	10.2173	10.2287	1.06682	-1.06727	10.0106	10.0125	10.522	10.4006	10.2641	10.242	1.07665	1.00922	10.2421	10.0897	10.0308	10.106	9.99352	10.1572	10.2366	10.1223	-1.00916	-1.14901	-1.07659	-1.08651	10.1351	10.0208	10.0393	10.0938	10.0723	-1.04475
aa142815_at	Cnot2	CCR4-NOT transcription complex, subunit 2	9.69935	9.79792	9.84218	10.0959	10.0064	9.58705	10.0079	9.85854	9.86191	9.75735	9.63175	9.70595	9.69835	-1.12005	9.65828	9.52955	9.64966	9.66186	9.62484	-1.1786	-1.05228	9.59266	9.4987	9.89874	9.70236	9.55229	9.64895	-1.15906	1.01685	9.93368	9.642	9.79331	9.7029	9.53481	9.723	9.68666	9.71662	-1.10595	1.01275	1.06569	1.04803	9.81333	9.92378	9.66049	9.85062	9.81206	-1.03516
aa142815_g_at	Cnot2	CCR4-NOT transcription complex, subunit 2	7.17368	6.97056	7.00996	7.53041	7.55055	7.01503	7.68504	7.397	7.29153	7.39687	7.29429	7.13745	7.2762	-1.01068	7.19955	7.39103	7.51476	7.36255	7.36697	1.05369	1.06494	7.2044	6.96559	7.92821	7.65214	7.39788	7.42964	1.10047	1.0444	7.39589	7.19284	7.04313	7.62723	7.29508	7.57901	7.85552	7.42696	1.09842	1.11015	1.04245	-1.00186	7.66681	7.41204	7.59465	7.59612	7.5674	1.21073
aa143935_at	A930019L04Rik	RIKEN cDNA A930019L04 gene	8.94544	9.13364	9.35952	9.43202	9.02288	8.73363	9.23619	8.8939	9.09465	8.8661	8.86182	8.74649	8.8248	-1.20568	8.72064	8.44988	8.6365	8.54921	8.58906	-1.41971	-1.17752	8.62525	8.53353	8.49034	8.51523	8.57121	8.54711	-1.46159	-1.0295	9.16648	8.51791	9.06658	8.31551	8.70229	8.72335	8.39824	8.69862	-1.31588	-1.0914	1.07891	1.11073	8.71172	9.49785	8.62822	8.74979	8.8969	-1.14691
aa144045_s_at	2900057C09Rik	RIKEN cDNA 2900057C09 gene	9.3402	9.3183	9.3065	9.50617	9.27747	9.02857	9.39349	9.56707	9.34222	9.38326	9.19797	9.21556	9.2656	-1.05455	9.15174	9.22915	9.33845	9.22452	9.23597	-1.07643	-1.02075	9.39892	9.2447	9.20155	9.16152	9.38647	9.27863	-1.04506	1.03001	9.52633	9.33082	9.33284	9.12436	9.30412	9.47975	9.54497	9.3776	1.02483	1.08073	1.10315	1.07101	9.42305	9.50854	9.16495	9.38797	9.37113	1.02024
aa144734_at	Snrpa1	small nuclear ribonucleoprotein polypeptide A'	7.93441	8.06167	7.9791	8.35295	7.8766	7.68157	7.98727	7.98503	7.98232	7.91322	7.89165	7.83101	7.87863	-1.07452	7.81897	7.7547	7.85379	7.87093	7.8246	-1.11553	-1.03816	8.00154	7.82854	7.97095	7.84373	7.91534	7.91202	-1.04994	1.06247	8.06866	7.75953	8.00103	7.78357	7.91193	7.98146	7.89928	7.91507	-1.04772	1.02558	1.06472	1.00211	7.6404	7.97637	7.76727	7.92034	7.8261	-1.11437
aa145148_s_at	Prkrir	protein-kinase, interferon-inducible double stranded RNA dependent inhibitor, repressor of (P58 repressor)	9.61646	9.55157	9.23903	9.67052	9.64974	9.42811	9.45169	9.8921	9.5624	9.53999	9.56355	9.13861	9.41405	-1.1083	9.50409	9.79063	9.70655	9.7581	9.68984	1.09235	1.21066	9.71057	9.30656	10.1338	9.71023	9.67017	9.70627	1.10487	1.01145	9.57181	9.55976	9.52819	9.90919	9.69367	9.76576	9.56157	9.65571	1.06681	1.18235	-1.02394	-1.03567	9.09872	9.60443	9.32107	9.32984	9.33852	-1.16787
aa145203_at	AA589396	expressed sequence AA589396	7.01875	7.24948	6.95734	7.84912	7.1864	6.77141	7.16424	7.17294	7.17121	7.04888	7.02654	6.89057	6.98866	-1.13489	6.75206	7.00992	6.83394	7.02138	6.90432	-1.20321	-1.0602	7.47436	7.00407	7.08915	6.93709	7.06084	7.1131	-1.0411	1.15571	7.14926	6.93783	6.95466	6.98321	7.02933	6.98452	6.99368	7.00464	-1.12239	1.01114	1.07201	-1.07808	6.92647	6.98349	7.05017	7.1144	7.01863	-1.11156
aa145203_g_at	AA589396	expressed sequence AA589396	10.2097	10.2608	10.2797	10.2793	10.7779	10.1834	10.6887	10.1943	10.3592	10.2215	10.0699	10.0369	10.1094	-1.18904	9.93853	9.89755	9.99968	10.0146	9.9626	-1.31644	-1.10715	9.74777	9.6957	10.5232	9.98818	10.1437	10.0197	-1.26534	1.04038	10.1387	9.74701	10.0141	9.84782	9.86157	10.0658	9.93023	9.9436	-1.33389	-1.12182	-1.01326	-1.05418	10.1576	10.1185	10.0736	10.2711	10.1552	-1.15192
aa145250_s_at	9430065L19Rik	RIKEN cDNA 9430065L19 gene	7.46582	6.21944	6.4724	6.66442	6.75161	7.33516	7.3439	8.04479	7.03719	7.00088	6.59675	6.3774	6.65834	-1.3003	6.3097	6.99778	6.91711	7.00438	6.80724	-1.1728	1.10872	6.318	6.0751	7.68387	6.89431	6.9501	6.78428	-1.19161	-1.01604	6.8205	6.54181	6.42925	7.14467	6.8294	7.07359	7.04187	6.84016	-1.14634	1.13431	1.02308	1.03949	6.94415	6.8284	7.0663	6.90182	6.93517	-1.07328
aa145471_s_at	Rock1	Rho-associated coiled-coil forming kinase 1	9.57714	9.55853	9.62758	9.58692	10.1227	9.68686	10.1384	9.8862	9.77304	9.73121	9.91671	9.60098	9.74963	-1.01636	9.39414	9.87224	9.93697	9.73736	9.73518	-1.02659	-1.01007	9.36341	9.34132	9.93273	9.80958	10.1577	9.72095	-1.03677	-1.00991	9.49757	9.29227	9.20556	9.91059	9.70495	9.28418	9.60446	9.49994	-1.20841	-1.18895	-1.1771	-1.16555	10.1565	9.74229	9.68626	9.81058	9.8489	1.05399
aa145627_f_at	Smr1	submaxillary gland androgen regulated protein 1	6.10502	6.01863	6.12573	6.18478	6.19859	6.0755	6.22229	6.20766	6.14228	6.10664	6.28216	6.34852	6.24577	1.07437	6.31422	6.06664	6.1853	6.12994	6.17403	1.02225	-1.05099	6.0367	6.51712	6.16405	6.16541	6.15168	6.20699	1.04588	1.02311	6.58944	6.06518	6.27183	6.07709	5.98074	6.11999	6.1222	6.17521	1.02309	-1.05013	1.00082	-1.02227	6.14638	6.69979	6.03401	6.06449	6.23617	1.06724
aa145657_at	Jcam3	junction cell adhesion molecule 3	8.50024	8.53559	8.5746	8.52437	8.65128	8.34514	8.58412	8.39372	8.51363	8.38677	8.68413	8.53853	8.53648	1.01596	8.38845	8.34529	8.44959	8.67164	8.46374	-1.03519	-1.05171	8.44124	8.57811	8.31383	8.43845	8.54446	8.46322	-1.03556	-1.00036	8.75171	8.29055	8.41973	8.47703	8.37772	8.27741	8.35104	8.42074	-1.06651	-1.08353	-1.03026	-1.02988	8.35671	8.36095	8.22977	8.43597	8.34585	-1.12333
AA145730_at	1810073P09Rik	RIKEN cDNA 1810073P09 gene	8.95586	8.79118	8.8466	8.93777	8.98687	9.00344	8.78559	8.71856	8.87824	8.69399	8.825	9.01464	8.84454	-1.02363	8.91741	8.60132	8.90057	8.95484	8.84354	-1.02434	-1.0007	8.91695	9.0421	8.64537	8.76603	8.81331	8.83675	-1.02917	-1.00471	9.13762	8.81685	8.84317	8.67551	8.68525	8.63746	8.60501	8.77155	-1.07675	-1.05189	-1.05116	-1.04623	8.77636	8.7114	8.69072	8.85527	8.75844	-1.08658
aa145920_s_at	Ppt	palmitoyl-protein thioesterase	9.8264	10.3021	10.2454	10.1013	10.419	10.0286	10.4666	10.0055	10.1744	10.3424	10.4575	10.3322	10.3774	1.1511	10.3688	10.3079	10.5465	10.4262	10.4124	1.17936	1.02455	10.1273	10.3248	10.0729	10.3152	10.3311	10.2343	1.04239	-1.1314	10.2491	10.3442	9.97341	10.4587	10.184	10.0461	10.1696	10.2036	1.02047	-1.12801	-1.1557	-1.02148	10.5768	10.3153	10.0792	10.3544	10.3314	1.11502
aa145945_f_at	2610301D06Rik	RIKEN cDNA 2610301D06 gene	11.9168	11.7638	11.8033	11.7655	12.1061	12.2996	12.0266	11.746	11.9285	12.069	12.248	11.9699	12.0956	1.12285	11.792	11.9	12.0912	12.0763	11.9648	1.02554	-1.09489	11.5994	11.5384	12.0928	11.9081	11.9564	11.819	-1.07881	-1.10636	11.8287	11.7571	11.8621	12.1202	12.016	11.7566	11.8743	11.8879	-1.02855	-1.15491	-1.05482	1.04887	11.7451	11.687	11.8561	11.8723	11.7901	-1.10064
AA145988_at	Col4a1	EST	6.06564	6.14494	6.06341	6.15699	6.05556	6.01789	6.01968	6.03808	6.07027	5.97289	6.05745	5.95217	5.99417	-1.05417	6.01552	5.87745	6.0475	6.01095	5.98785	-1.05879	-1.00439	5.86569	6.28305	6.05835	5.97443	6.0335	6.043	-1.01908	1.03897	6.68797	5.94075	5.97917	5.94795	5.87101	6.00916	5.96152	6.05679	-1.00939	1.04436	1.04894	1.0096	6.01696	5.89768	5.8654	5.86061	5.91016	-1.11737
AA146012_at	1200007B05Rik	ESTs	7.8979	7.97959	7.83571	8.07055	8.06362	7.93719	7.93517	7.66429	7.923	7.93082	8.09919	7.99743	8.00915	1.06153	7.81084	7.85619	7.93237	8.46616	8.01639	1.06687	1.00503	7.91293	8.03914	7.82877	7.88618	8.05264	7.94393	1.01461	-1.05151	8.00298	7.81567	8.0304	7.82855	7.83536	7.91147	7.82285	7.89247	-1.02139	-1.08424	-1.08969	-1.03631	7.68785	7.83775	7.75765	7.87489	7.78953	-1.09693
aa146107_s_at	AA960558	expressed sequence AA960558	8.12741	7.95786	7.93092	7.82862	7.7871	7.98223	7.84026	7.93123	7.9232	7.8588	8.05354	7.86495	7.92576	1.00178	8.00488	7.79435	8.0269	8.58414	8.10257	1.13238	1.13038	7.94347	8.15769	7.99516	7.84472	7.9312	7.97445	1.03616	-1.09287	8.30895	7.98913	8.07672	7.85191	7.68208	7.87041	7.65739	7.91951	-1.00256	-1.00434	-1.13528	-1.03881	7.86128	8.09232	7.9104	7.94206	7.95151	1.01982
aa146119_at	Fnbp4	formin binding protein 4	7.00586	7.01722	6.6566	6.47814	7.32369	6.79786	7.42534	7.67283	7.04719	6.89475	6.87301	6.70234	6.82337	-1.16782	6.49641	7.15045	7.24153	7.12788	7.00407	-1.03034	1.13343	6.77505	6.92774	7.38648	7.47157	7.05057	7.12228	1.05343	1.08539	7.21474	6.81248	6.69908	7.22869	7.10915	7.23652	7.42119	7.10312	1.03953	1.21399	1.07107	-1.01337	7.10271	7.08124	6.96594	7.14599	7.07397	1.01873
aa146119_g_at	Fnbp4	formin binding protein 4	9.80237	9.98744	9.82139	9.87327	10.0677	9.7691	10.1168	10.361	9.97488	9.76944	9.6898	9.72194	9.72706	-1.18741	9.62119	10.0196	10.0635	9.98137	9.92142	-1.03776	1.14421	9.94619	9.93739	10.1263	10.2172	9.93308	10.032	1.0404	1.07968	9.89694	9.9738	9.72298	10.0228	9.97582	10.0245	10.1486	9.96651	-1.00582	1.18054	1.03175	-1.04646	9.98366	10.0817	9.90769	10.0004	9.99335	1.01288
aa146328_s_at	1700007F21Rik	RIKEN cDNA 1700007F21 gene	8.69799	8.8933	8.43074	8.78822	8.60684	8.63747	8.58531	8.41891	8.63235	8.56402	8.66717	8.70159	8.64426	1.00829	8.34744	8.54044	8.55989	8.67142	8.5298	-1.07367	-1.08257	8.64492	8.6454	8.43948	8.57091	8.60598	8.58134	-1.03599	1.03637	8.81546	8.43503	8.67282	8.37012	8.60307	8.64049	8.53872	8.58224	-1.03534	-1.04392	1.03702	1.00063	8.31696	8.48425	8.49973	8.63864	8.48489	-1.10761
AA146344_at	Ace	ESTs	9.52434	9.59849	9.32913	9.61421	9.38397	9.7157	9.45509	9.27806	9.48737	9.48581	9.45645	9.43946	9.46057	-1.01875	9.28862	9.28018	9.36535	9.46029	9.34861	-1.10096	-1.0807	9.36754	9.51771	9.21306	9.25864	9.36747	9.34488	-1.10381	-1.00259	9.63119	9.21601	9.43612	9.22099	9.40327	9.43478	9.31968	9.38029	-1.07705	-1.05722	1.0222	1.02485	9.40024	9.46828	9.37234	9.41796	9.4147	-1.05166
AA146377_at	1200014H14Rik	RIKEN cDNA 1200014H14 gene	9.01053	9.22998	8.8564	9.20728	8.68375	8.37321	8.69341	8.59941	8.83175	8.68833	8.77931	8.70934	8.72566	-1.07631	8.89476	8.58681	8.61843	8.62175	8.68044	-1.11058	-1.03184	8.80782	9.08546	8.61649	8.67873	8.69925	8.77755	-1.03828	1.06963	9.23912	8.5569	8.91245	8.40888	8.52123	8.52555	8.52771	8.67026	-1.11844	-1.03914	-1.00708	-1.0772	8.55876	8.64379	8.49274	8.72869	8.60599	-1.16939
AA146395_at	Tfpt	TCF3 (E2A) fusion partner	8.53641	8.77388	8.3721	8.90663	8.55334	8.48577	8.64252	8.39672	8.58342	8.48616	8.4866	8.45988	8.47755	-1.07615	8.29655	8.39387	8.26156	8.43137	8.34584	-1.17902	-1.09559	8.56636	8.70746	8.3593	8.47911	8.47284	8.51701	-1.04711	1.12597	8.67882	8.31326	8.65495	8.2919	8.3802	8.50704	8.30296	8.44702	-1.09916	-1.02139	1.07265	-1.04971	8.30447	8.35073	8.40934	8.56075	8.40632	-1.13061
aa146509_s_at	Scyb9	ESTs	9.12687	9.09836	8.87379	9.32373	8.98878	9.02676	9.09083	8.87012	9.04991	8.99561	8.98433	9.02787	9.0026	-1.03333	8.85116	8.88711	8.88809	9.00913	8.90887	-1.10269	-1.06713	9.11907	9.10759	8.90758	8.94347	8.97653	9.01085	-1.02744	1.07324	9.23157	8.87626	9.11927	8.78649	8.94597	9.02788	9.03016	9.00252	-1.03339	-1.00006	1.06706	-1.00579	8.61284	8.8802	8.96691	9.09521	8.88879	-1.11815
aa146539_at	Rab10	RAB10, member RAS oncogene family	6.37782	6.55427	6.35874	7.29444	6.43346	6.56381	6.34482	6.36421	6.53645	6.2198	6.35869	6.36394	6.31414	-1.16659	6.36492	6.35055	6.30332	6.33815	6.33923	-1.14648	1.01754	6.44085	6.53098	6.32107	6.41172	6.29451	6.39982	-1.09933	1.04289	6.58421	6.3874	6.37623	6.30233	6.29024	6.31984	6.32891	6.36988	-1.12239	1.03939	1.02147	-1.02097	6.30519	6.24016	6.33859	6.45536	6.33482	-1.14999
aa146539_g_at	Rab10	RAB10, member RAS oncogene family	8.60149	8.58596	8.55593	8.90478	8.82197	8.92415	8.91942	8.99933	8.78913	8.97935	9.07301	9.01863	9.02367	1.17653	8.81988	8.66983	8.97488	8.66692	8.78288	-1.00434	-1.18164	9.58833	9.34578	8.88891	8.80367	8.90554	9.10645	1.24601	1.25142	8.99758	9.28408	8.86902	8.62419	8.58648	8.86174	8.62768	8.83583	1.0329	-1.13906	1.03738	-1.20633	8.81385	9.32668	8.893	8.83277	8.96657	1.13088
aa152590_f_at	Eif4a1	eukaryotic translation initiation factor 4A1	11.5382	11.0399	11.2105	11.1622	11.4848	11.6895	11.4946	12.0604	11.46	11.6821	11.3705	11.5439	11.5322	1.05129	11.1831	11.3728	11.483	11.2693	11.3271	-1.09653	-1.15277	11.2701	11.2139	11.956	11.4905	11.4902	11.4841	1.01686	1.11502	11.6074	11.5201	11.6032	11.5775	11.6093	11.5781	11.8034	11.6141	1.11275	1.05847	1.22017	1.0943	11.7909	11.6774	11.5781	11.7506	11.6992	1.18036
aa152671_s_at	Eln	elastin	12.7722	10.5926	11.4615	11.2218	11.1897	12.6374	10.649	12.1658	11.5863	13.1143	13.175	13.4345	13.2413	3.1493	13.4959	13.4351	13.5635	13.4006	13.4738	3.7	1.17486	13.4749	13.5476	13.2438	13.3083	12.9036	13.2957	3.27028	-1.1314	12.9118	13.5141	12.6893	12.8156	12.5787	12.4671	12.5114	12.784	2.29382	-1.37295	-1.61303	-1.42569	10.7932	10.9225	11.9659	11.2688	11.2376	-1.27337
aa153127_s_at	Abt1	activator of basal transcription	8.07916	7.97216	7.95335	8.53924	8.00909	7.9313	8.1617	8.0072	8.08165	8.04208	7.99427	8.02746	8.02127	-1.04274	7.88325	7.91559	7.97625	8.01262	7.94693	-1.09788	-1.05288	8.18748	8.08762	7.95457	7.95315	8.0459	8.04574	-1.0252	1.07089	8.18771	7.77927	7.99255	7.9333	7.93569	8.01105	7.96123	7.97154	-1.07931	-1.03507	1.01721	-1.05278	7.73665	8.20175	7.88355	8.06355	7.97138	-1.07943
AA153465_at	MGC38950	hypothetical protein MGC38950	8.46054	8.53512	8.55613	9.18965	8.75485	8.25941	8.75366	8.76521	8.65932	8.52242	8.53634	8.42613	8.49496	-1.12067	8.21954	8.53086	8.61817	8.65145	8.505	-1.1129	1.00698	8.50662	8.24839	8.58755	8.58348	8.64759	8.51473	-1.10542	1.00676	8.47801	8.10077	8.48237	8.61379	8.65422	8.71973	8.50931	8.50831	-1.11034	1.0093	1.0023	-1.00445	8.31846	8.62969	8.57021	8.66098	8.54484	-1.08259
aa153748_at	DKFZp564K0822	hypothetical protein DKFZp564K0822	7.10302	7.20425	6.86648	7.80303	7.31962	6.65925	7.32638	7.52327	7.22566	7.61194	7.61479	7.37193	7.53289	1.23733	7.52893	7.70896	7.68376	7.62528	7.63673	1.32967	1.07463	7.76244	7.53194	8.28837	7.89229	7.85903	7.86681	1.55957	1.1729	7.96843	8.14202	7.46927	7.81335	7.65641	8.12141	8.12051	7.89877	1.59451	1.28867	1.19917	1.0224	7.822	7.79587	7.73192	7.78905	7.78471	1.4733
aa153748_g_at	DKFZp564K0822	hypothetical protein DKFZp564K0822	9.21108	9.05606	9.15719	9.49118	9.17995	8.96662	9.3715	9.28396	9.21469	9.47455	9.43131	9.40559	9.43715	1.16672	9.41465	9.54742	9.54754	9.54419	9.51345	1.23008	1.05431	9.64504	9.56009	9.6841	9.5939	9.64161	9.62495	1.32892	1.08035	9.49871	9.70896	9.49614	9.56471	9.64948	9.75245	9.9174	9.65541	1.35728	1.16333	1.1034	1.02134	9.62421	9.64582	9.55234	9.74796	9.64258	1.34526
aa153878_at	Scel	sciellin	6.17943	6.2205	5.97242	6.45024	6.00144	5.82055	6.03209	5.99494	6.08395	5.97707	5.90946	5.88095	5.92249	-1.11842	5.84605	5.88536	5.87939	5.95233	5.89078	-1.14327	-1.02222	6.08359	5.97912	5.92338	5.81858	5.88667	5.93827	-1.10625	1.03346	6.17919	5.81228	5.86982	5.8893	5.90417	5.99448	5.97008	5.94562	-1.10063	1.01616	1.03874	1.00511	5.85168	5.89232	5.91485	5.91391	5.89319	-1.14136
aa153942_s_at	Timm8a	translocase of inner mitochondrial membrane 8 homolog a (yeast)	7.18865	6.69115	6.81785	7.39066	6.74545	7.67931	7.01918	8.41496	7.2434	7.50394	7.23049	7.12015	7.28486	1.02915	7.022	6.99482	7.0674	7.28435	7.09214	-1.11054	-1.14292	7.10312	6.96128	7.26252	7.12117	7.09701	7.10902	-1.09762	1.01177	7.18244	6.96326	6.79749	6.72988	6.83487	7.0015	7.07369	6.94045	-1.23367	-1.26964	-1.11088	-1.12395	7.12198	6.91333	6.92629	7.22984	7.04786	-1.14516
AA154171_at	MGC37193	hypothetical protein MGC37193	9.12435	8.66204	8.52367	9.02718	8.4568	8.57718	8.56941	8.7035	8.70551	8.71792	8.63443	8.53989	8.63075	-1.05319	8.43011	8.50481	8.34335	8.58341	8.46542	-1.18107	-1.12142	8.79624	8.70699	8.50195	8.34522	8.55356	8.58079	-1.0903	1.08326	8.92781	8.47812	8.64345	8.35819	8.52597	8.63973	8.52675	8.58572	-1.08658	-1.0317	1.08696	1.00342	8.37985	8.56102	8.41918	8.69771	8.51444	-1.14161
aa154321_s_at	1810013H02Rik	RIKEN cDNA 1810013H02 gene	10.1587	10.1675	10.4643	10.0574	10.5616	10.3679	10.5644	10.3459	10.336	10.7994	10.8472	10.6808	10.7758	1.35644	10.737	10.8554	11.0964	10.7453	10.8585	1.4365	1.05902	10.6983	10.7975	10.7444	10.8432	11.055	10.8277	1.40613	-1.02159	10.8227	10.9074	10.6507	10.8805	10.4336	10.3408	10.6043	10.6629	1.25431	-1.08143	-1.14525	-1.12104	10.7115	10.7267	10.4224	10.5902	10.6127	1.21146
aa154376_s_at	Lig3	ligase III, DNA, ATP-dependent	6.45317	6.42384	6.82182	6.72552	6.8361	6.59608	7.1329	6.90361	6.73663	6.60732	6.88941	6.71376	6.73683	1.00014	6.51124	6.41371	6.98557	6.77739	6.67198	-1.04583	-1.04598	6.3254	6.40065	6.82992	6.67188	6.82519	6.61061	-1.09128	-1.04346	7.14333	6.61017	6.70264	6.95379	6.44931	6.40455	6.74433	6.71545	-1.01479	-1.01493	1.03059	1.07537	6.98917	6.64406	6.64416	6.71532	6.74818	1.00804
aa154456_s_at	Mrpl34	mitochondrial ribosomal protein L34	9.96559	9.9845	9.91687	10.0997	10.0971	10.1534	9.97052	9.84285	10.0038	9.95593	10.0278	10.0802	10.0213	1.0122	9.90124	9.82033	9.95134	10.0604	9.93333	-1.05007	-1.06288	9.98325	10.0206	9.81071	9.85923	9.99865	9.93449	-1.04923	1.0008	10.0883	9.88724	10.0883	9.86218	9.83042	9.89957	9.79857	9.92209	-1.05829	-1.0712	-1.00782	-1.00863	9.7156	9.90905	9.8708	9.93403	9.85737	-1.10684
aa154528_s_at	1110033L15Rik	RIKEN cDNA 1110033L15 gene	6.71664	6.58897	6.99288	7.08235	7.06989	7.03956	6.91794	6.9732	6.92268	6.86068	7.00965	6.84981	6.90672	-1.01112	6.75582	6.69146	6.97562	6.99996	6.85572	-1.04751	-1.03598	6.71342	6.93696	6.78852	6.90239	6.84541	6.83734	-1.06093	-1.01282	7.3554	6.66911	6.81441	6.83104	6.7862	6.86096	6.83	6.87816	-1.03134	-1.01999	1.01568	1.0287	6.84103	6.76293	6.6787	6.94185	6.80613	-1.08414
AA154544_at	Rabac1	Rab acceptor 1 (prenylated)	8.7622	8.85863	8.90332	8.88968	8.88596	8.93072	8.80706	8.5351	8.82158	8.75555	8.88847	8.78573	8.80991	-1.00812	8.78121	8.63317	8.80079	8.87356	8.77218	-1.03484	-1.0265	8.83487	8.79806	8.62061	8.75235	8.81403	8.76398	-1.04073	-1.0057	9.05659	8.80147	9.0664	8.71736	8.642	8.7903	8.62931	8.81478	-1.00473	1.00338	1.02996	1.03583	8.5851	8.76669	8.57881	8.779	8.6774	-1.1051
aa154593_s_at	C76800	expressed sequence C76800	10.2809	10.0949	10.0342	10.0414	10.2305	10.3539	10.1943	10.5832	10.2267	10.2729	10.34	10.3265	10.3131	1.06177	9.84783	10.1862	10.1881	10.2439	10.1165	-1.07935	-1.14602	10.1403	10.0867	10.3048	10.0468	10.328	10.1813	-1.03192	1.04597	10.4743	10.1949	10.453	10.1074	10.0947	10.0516	10.0715	10.2067	-1.0139	-1.07652	1.06456	1.01777	10.2524	10.0705	10.0443	10.2183	10.1464	-1.05722
AA154594_at	Gbe1	glucan (1,4-alpha-), branching enzyme 1	9.23094	9.29749	8.95284	9.24275	9.55595	9.49874	9.40877	9.27791	9.30817	9.47227	9.49402	9.503	9.48976	1.13413	9.26837	9.58214	9.84	9.83403	9.63113	1.25089	1.10295	9.12981	9.36224	9.24706	9.57013	9.87896	9.43764	1.09389	-1.14353	9.41366	9.53325	9.06771	9.30353	9.1145	9.24723	9.34247	9.28891	-1.01344	-1.14938	-1.26771	-1.1086	10.417	10.0471	9.57216	9.65437	9.92266	1.53102
aa154633_s_at	2210419D22Rik	RIKEN cDNA 2210419D22 gene	9.36032	9.57784	9.52244	9.40818	9.88943	9.35131	9.68758	9.38494	9.52276	9.29766	9.45866	9.37183	9.37605	-1.10704	9.33285	9.63719	9.69693	10.0278	9.6737	1.11029	1.22914	9.38903	9.54813	9.86968	9.60344	9.59737	9.60153	1.05612	-1.05129	9.54165	9.55851	9.55125	9.65277	9.46918	9.4899	9.52598	9.54132	1.01295	1.12137	-1.0961	-1.04262	9.58522	9.67134	9.5677	9.43992	9.56605	1.03046
AA154646_s_at	Cpne1	copine I	9.91682	9.625	9.61955	9.39096	10.2329	9.87509	10.207	9.75852	9.82822	9.93188	10.2788	10.2764	10.1624	1.26063	9.56709	10.4373	10.5745	10.2503	10.2073	1.3005	1.03162	9.94675	10.131	10.0059	9.98037	10.3478	10.0824	1.19263	-1.09044	9.96638	9.99603	9.722	10.2657	9.91421	10.1743	9.9963	10.005	1.13034	-1.11526	-1.15053	-1.05511	10.185	10.3973	10.4226	10.1156	10.2801	1.36784
aa154688_s_at	Farsl	phenylalanine-tRNA synthetase-like	10.0572	9.9357	9.80279	9.85641	10.072	10.1526	10.0163	10.5216	10.0518	10.1329	10.1746	10.1014	10.1363	1.06033	9.91552	10.1098	10.3023	10.1417	10.1174	1.04648	-1.01323	9.91714	10.0922	10.2961	10.1967	10.2513	10.1507	1.07094	1.02337	10.1421	10.1684	10.1476	10.2821	10.2641	10.325	10.436	10.2522	1.14899	1.08362	1.09796	1.07288	9.97875	10.0607	9.93943	10.1311	10.0275	-1.017
aa154786_s_at	D930033N23Rik	RIKEN cDNA D930033N23 gene	9.75598	9.99364	9.62575	9.88974	9.88583	10.1791	9.93335	9.56609	9.85369	9.82187	9.82446	9.9725	9.87294	1.01343	9.80226	9.81389	9.884	9.8365	9.83416	-1.01363	-1.02724	9.96633	9.99188	9.65069	10.1007	9.98067	9.93805	1.06022	1.07467	9.97462	9.85538	9.94641	9.58844	9.84897	9.90813	10.0021	9.87486	1.01478	1.00133	1.02861	-1.04478	10.0418	10.0624	9.96171	10.0562	10.0305	1.1304
aa154787_at	Pou2af1	ESTs	9.31469	9.66791	9.31179	9.56063	9.4101	9.48181	9.39595	9.20509	9.41849	9.4635	9.54808	9.71898	9.57686	1.11602	9.27546	9.32558	9.34124	9.46599	9.35207	-1.04712	-1.16861	9.42965	9.60683	9.19799	9.44912	9.39509	9.41573	-1.00191	1.04512	9.63955	9.37498	9.60711	9.27451	9.33793	9.42103	9.37047	9.43223	1.00956	-1.10545	1.05713	1.0115	9.21215	9.37276	9.16932	9.5405	9.32368	-1.06793
AA154795_at	Pf4	ESTs	9.38722	9.50098	9.28261	9.51653	9.34281	9.10352	9.2876	9.0973	9.31482	9.28365	9.31776	9.33835	9.31325	-1.00109	9.07481	9.24939	9.15765	9.33273	9.20365	-1.08011	-1.07893	9.22727	9.43724	9.12041	9.32476	9.27235	9.27641	-1.02699	1.05173	9.42659	9.10936	9.33282	9.22542	9.28921	9.40307	9.31153	9.29971	-1.01053	-1.00943	1.06886	1.01629	9.0885	9.0746	9.15821	9.24702	9.14208	-1.1272
AA154817_at	Xpo1	exportin 1, CRM1 homolog (yeast)	7.22104	7.31747	7.06545	7.4231	7.09316	6.92957	7.04879	7.03642	7.14187	7.04428	7.13618	7.01172	7.06406	-1.05541	6.91069	7.05472	6.92355	6.97521	6.96604	-1.12962	-1.0703	7.24304	7.23061	7.03526	7.00479	7.08449	7.11964	-1.01553	1.11234	7.36615	6.90352	7.07662	6.96066	7.02496	7.08401	6.92855	7.04921	-1.06634	-1.01035	1.05934	-1.05003	6.80351	6.94284	6.91506	7.05237	6.92844	-1.15944
aa154864_at	Rce1	Ras and a-factor-converting enzyme 1 homolog (S. cerevisiae)	10.1855	10.2556	10.0175	10.2461	10.1025	10.2583	10.1596	10.074	10.1624	10.242	10.2224	10.2659	10.2434	1.05778	10.0629	10.0279	10.1421	10.1023	10.0838	-1.05599	-1.11701	10.209	10.2842	10.0881	10.209	10.1806	10.1942	1.02228	1.07952	10.3167	10.2213	10.2601	9.92757	10.2421	10.2535	10.1682	10.1985	1.02534	-1.03164	1.08275	1.00299	9.9401	10.1165	10.0095	10.2382	10.0761	-1.06165
aa155321_at	Prpf8	pre-mRNA processing factor 8	9.12002	8.94701	8.86522	9.30671	8.74409	8.82716	8.8394	9.0318	8.96018	8.89676	8.84242	8.91135	8.88351	-1.05458	8.98662	9.08391	9.07375	8.97793	9.03055	1.04999	1.10729	9.10204	9.11744	9.1159	9.12213	9.03407	9.09832	1.10049	1.04809	9.48363	9.33514	9.22047	9.08005	8.79355	9.03858	8.9616	9.13043	1.12526	1.18667	1.07168	1.02251	9.18336	9.0808	9.01471	8.95515	9.05851	1.07053
aa155321_g_at	Prpf8	pre-mRNA processing factor 8	8.91877	8.67255	8.41016	8.70929	8.56226	8.64281	8.80011	8.88786	8.70048	8.81875	8.7319	8.5278	8.69282	-1.00532	8.84502	8.85571	8.77349	8.91539	8.8474	1.10721	1.1131	9.01072	8.89519	9.14008	8.86996	8.81347	8.94588	1.18543	1.07064	9.12069	9.09499	9.04602	8.7859	8.56234	8.95804	8.85612	8.91773	1.16252	1.16871	1.04995	-1.01971	9.31161	9.33604	9.00576	9.02438	9.16945	1.38413
AA155358_at	Pcbp2	poly(rC) binding protein 2	8.26282	8.48432	8.28544	8.75556	8.23126	8.23524	8.31386	8.09352	8.33275	8.379	8.26991	8.23722	8.29537	-1.02625	8.19661	8.08314	8.15755	8.18501	8.15558	-1.13067	-1.10175	8.26316	8.2408	8.18521	8.2556	8.21123	8.2312	-1.07293	1.05381	8.30587	8.03115	8.22543	8.09312	8.16392	8.36996	8.21298	8.20035	-1.09612	-1.06809	1.03152	-1.02162	7.92652	8.21668	8.1537	8.34433	8.16031	-1.12697
aa155379_s_at	D17Wsu94e	DNA segment, Chr 17, Wayne State University 94, expressed	9.40556	9.3084	9.31256	9.55159	9.50955	9.26645	9.59989	9.31686	9.40886	9.56505	9.48519	9.42067	9.4903	1.05808	9.29132	9.33316	9.36849	9.29176	9.32118	-1.06266	-1.12438	9.34669	9.16773	9.46398	9.34789	9.29637	9.32453	-1.06019	1.00233	9.447	9.60195	9.44477	9.3721	9.19392	9.45196	9.27268	9.39777	-1.00771	-1.06624	1.05452	1.05207	9.31413	9.50663	9.16792	9.41689	9.35139	-1.04064
AA155383_at	2810407C02Rik	RIKEN cDNA 2810407C02 gene	7.31923	7.39807	7.4137	7.9152	7.3845	7.249	7.46652	7.39721	7.44293	7.32365	7.4052	7.28096	7.33661	-1.07648	7.30347	7.32082	7.3503	7.40608	7.34516	-1.07011	1.00595	7.44502	7.37921	7.46597	7.35098	7.47188	7.42261	-1.01418	1.05515	7.52294	7.27095	7.24209	7.36937	7.51405	7.44018	7.42963	7.39846	-1.03131	1.0438	1.03763	-1.01688	7.21901	7.34292	7.46188	7.4762	7.375	-1.04821
aa155529_s_at	E430034L04Rik	RIKEN cDNA E430034L04 gene	9.72027	9.59293	9.6357	9.74189	10.1596	10.1354	10.1553	10.2598	9.9251	9.9196	9.97517	9.81073	9.90183	-1.01625	9.82799	10.106	10.2805	10.1544	10.0922	1.12282	1.14107	10.0849	9.7609	10.2125	10.3665	10.2331	10.1316	1.15388	1.02766	9.74177	9.97294	9.45602	9.86884	9.80723	9.81056	9.8029	9.78004	-1.10578	-1.08809	-1.24159	-1.27594	9.99706	10.0837	9.85458	9.85391	9.9473	1.01551
AA155558_at	E230011A21Rik	RIKEN cDNA E230011A21 gene	8.21042	8.35747	8.3087	8.88175	8.43503	8.34767	8.56524	8.32551	8.42897	8.33711	8.37104	8.38362	8.36392	-1.04612	8.07855	8.10982	8.24124	8.22613	8.16394	-1.20167	-1.14869	8.44984	8.1772	8.21511	8.20625	8.20815	8.25131	-1.13105	1.06243	8.43446	8.141	8.42487	8.15381	8.33172	8.48012	8.28598	8.32171	-1.07719	-1.0297	1.11556	1.05001	8.09602	8.25178	8.28921	8.38816	8.25629	-1.12715
aa161790_s_at	Arha2	ras homolog gene family, member A2	9.14282	8.50221	8.58094	9.00009	9.44071	9.87335	9.30164	9.04332	9.11063	10.4718	10.3485	10.2262	10.3488	2.35901	9.95723	10.1358	10.4564	10.0949	10.1611	2.07117	-1.13897	10.0001	9.74022	10.5138	10.472	10.4008	10.2254	2.16557	1.04558	9.97881	10.1428	9.84486	10.119	10.0041	10.1902	9.96039	10.0343	1.89695	-1.24358	-1.09184	-1.14161	9.64618	9.67045	9.96947	9.8115	9.7744	1.58421
aa161799_s_at	Pgam1	phosphoglycerate mutase 1	9.64867	9.16713	9.49811	9.75476	9.53677	10.0926	9.31611	9.54642	9.57007	10.4727	10.115	10.3356	10.3078	1.66752	10.3229	10.1329	10.3498	10.2133	10.2547	1.60731	-1.03747	10.1347	9.9219	10.8893	10.4555	10.4097	10.3622	1.73166	1.07737	10.0188	10.1071	10.0679	10.1375	10.3824	10.4373	10.3906	10.2202	1.56932	-1.06258	-1.0242	-1.10345	10.8788	10.6648	10.7328	11.0035	10.82	2.37828
aa161860_s_at	1110025H24Rik	RIKEN cDNA 1110025H24 gene	10.2812	10.2471	10.283	10.2831	10.5586	10.1662	10.4372	10.9417	10.3998	10.4826	10.4089	10.3676	10.4197	1.01393	10.6072	10.6205	10.4973	10.568	10.5733	1.12779	1.1123	10.5982	10.4978	10.4911	10.5322	10.6598	10.5558	1.11426	-1.01215	10.3877	10.5215	10.1359	10.2166	10.378	10.3815	10.3354	10.3367	-1.04471	-1.05926	-1.17822	-1.16408	10.2113	10.4541	10.0867	10.3965	10.2871	-1.08118
aa162122_s_at	Parg	poly (ADP-ribose) glycohydrolase	8.76313	9.05262	8.95455	9.18094	9.11295	8.79038	9.29596	9.39636	9.06836	8.90727	8.78011	8.68603	8.79114	-1.21186	8.87433	8.80953	8.84975	8.8986	8.85805	-1.15693	1.04747	8.95338	8.71311	9.47799	8.97502	9.11955	9.04781	-1.01434	1.14057	8.98758	8.76206	9.02817	8.42085	9.41867	9.47121	9.1165	9.02929	-1.02745	1.17948	1.12603	-1.01292	9.16091	9.68634	9.27253	9.61769	9.43437	1.28878
aa162557_s_at	Vapa	vesicle-associated membrane protein, associated protein A	11.7778	11.1715	11.3579	11.3252	11.652	11.8581	11.611	12.0425	11.5995	12.2136	12.1685	12.2263	12.2028	1.51918	12.0317	12.1554	12.1789	11.953	12.0798	1.39498	-1.08903	11.9574	11.8773	12.4053	12.1534	12.3224	12.1432	1.45767	1.04494	11.8334	12.0259	11.6715	12.1349	12.1202	11.7088	12.1962	11.9558	1.28014	-1.18673	-1.08971	-1.13868	11.867	11.4392	11.8313	11.8802	11.7544	1.11334
aa162560_s_at	6330407G11Rik	RIKEN cDNA 6330407G11 gene	8.85685	8.3677	8.70749	8.55768	8.77292	9.04879	8.81202	9.03753	8.77012	9.26323	9.36544	9.20589	9.27819	1.42214	9.03779	9.23269	9.58292	9.27754	9.28274	1.42663	1.00316	8.98847	8.96057	9.86441	9.39459	9.64531	9.37067	1.51629	1.06285	9.4225	9.13419	9.10125	9.8166	9.46405	9.00635	9.52656	9.35307	1.49791	1.05328	1.04996	-1.01227	9.38659	9.49548	9.29293	9.28094	9.36398	1.50928
aa162581_s_at	2310035O07Rik	RIKEN cDNA 2310035O07 gene	10.6554	10.5834	10.6086	10.453	10.6542	10.6882	10.8408	10.6732	10.6446	10.5028	10.5299	10.2997	10.4441	-1.14907	10.3755	10.8911	11.0444	10.8921	10.8008	1.11432	1.28043	10.3136	10.3442	10.9161	10.8651	10.6589	10.6196	-1.01751	-1.13384	10.5423	10.5709	10.5019	10.9687	10.5038	10.1645	10.5494	10.5431	-1.07291	1.07099	-1.19556	-1.05444	10.9541	10.6892	10.692	10.5933	10.7321	1.06255
aa162785_s_at	Zfp161	zinc finger protein 161	9.48713	9.49019	9.44279	9.49232	9.66086	9.3313	9.6179	9.71664	9.52989	9.45382	9.71482	9.57624	9.58163	1.03651	9.42973	9.62238	9.75547	9.72685	9.63361	1.07454	1.03669	9.55291	9.52361	9.66393	9.66537	9.64473	9.61011	1.05718	-1.01642	9.76894	9.51462	9.44593	9.65784	9.46954	9.51709	9.50536	9.55419	1.01698	-1.0192	-1.05659	-1.03952	9.62873	9.5838	9.36446	9.55452	9.53288	1.00207
aa162840_s_at	Gfm	G elongation factor	9.38174	9.26875	9.2052	9.31663	9.28785	9.37714	9.32135	9.47095	9.3287	9.2361	9.30868	9.18842	9.2444	-1.06017	9.3488	9.1665	9.46244	9.32332	9.32526	-1.00239	1.05765	9.2239	9.35535	9.51841	9.18964	9.28338	9.31414	-1.01015	-1.00774	9.48365	9.23143	9.29701	9.31923	9.22765	9.04455	9.14689	9.25006	-1.05603	1.00393	-1.05351	-1.04542	9.64064	9.42644	9.30348	9.54481	9.47884	1.10968
aa163080_s_at	Timm23	translocase of inner mitochondrial membrane 23 homolog (yeast)	11.1437	10.8158	11.1918	10.8722	11.2147	11.2954	11.0502	11.4017	11.1232	11.3914	11.4859	11.5166	11.4646	1.26702	11.3755	11.5758	11.5857	11.4914	11.5071	1.30486	1.02986	11.1387	11.157	12.0629	11.5458	11.4653	11.4739	1.2752	-1.02326	11.3876	11.3976	11.4555	11.7786	11.8082	11.8117	11.7978	11.6339	1.42471	1.12445	1.09184	1.11724	11.4259	11.3858	11.4135	11.5454	11.4426	1.24784
aa163090_s_at	AA408582	expressed sequence AA408582	8.71395	9.0089	8.85981	8.61179	8.97292	8.81342	9.18178	8.85844	8.87763	8.79436	8.86802	8.8248	8.82906	-1.03424	8.62847	8.7509	8.85526	8.83958	8.76855	-1.07854	-1.04283	8.4384	8.7701	8.94574	8.65438	8.82187	8.7261	-1.11074	-1.02986	9.15828	8.57721	8.80434	8.72007	8.69776	8.71784	8.66336	8.76269	-1.08292	-1.04707	-1.00407	1.02569	9.11636	9.02169	8.85791	9.02592	9.00547	1.09266
aa163096_s_at	6530411B15Rik	Mus musculus, Similar to tropomyosin 4, clone IMAGE:5345587, mRNA	10.6335	10.0646	10.1165	9.87083	10.9742	11.1083	10.662	11.2024	10.579	11.8575	12.0234	11.5909	11.8239	2.37002	11.1184	11.9419	11.6901	11.8328	11.6458	2.09472	-1.13143	11.0265	10.8713	11.7445	11.8074	11.9806	11.4861	1.87516	-1.11709	11.3072	10.9626	11.1876	11.509	11.7044	11.5536	11.4387	11.3804	1.7428	-1.3599	-1.20193	-1.07595	11.4378	11.0136	11.259	11.297	11.2519	1.5942
AA163244_at	E330010H22Rik	RIKEN cDNA E330010H22 gene	10.0138	9.86454	9.78431	9.90735	10.1926	10.639	10.202	10.0651	10.0836	9.8061	9.89168	9.84794	9.84857	-1.17691	9.56291	9.8336	9.86768	10.2127	9.86921	-1.1602	1.01441	9.67704	9.88211	9.89414	9.83933	10.1223	9.88299	-1.14917	1.00959	9.97284	9.7032	9.7694	9.6897	9.91583	9.85579	9.73145	9.80546	-1.21262	-1.03034	-1.04518	-1.05521	10.2125	9.85597	10.4575	9.85435	10.0951	1.00799
aa163256_s_at	Rbmx	RNA binding motif protein, X chromosome	7.99977	8.41388	8.1284	8.2613	8.58332	8.04264	8.53942	8.35797	8.29084	7.8638	7.79143	7.89705	7.85076	-1.35668	7.88835	8.06138	8.03333	8.17988	8.04073	-1.18929	1.14074	7.95066	8.26746	8.13089	7.96641	8.00768	8.06462	-1.16976	1.0167	8.33974	7.91566	8.12667	7.98937	8.0612	8.07958	8.03905	8.07875	-1.15836	1.1712	1.0267	1.00984	8.14802	8.21185	8.02593	8.1986	8.1461	-1.10553
AA163258_r_at	Grcc2f	gene rich cluster, C2f gene	10.267	10.4682	10.4829	10.2593	10.2026	9.68799	10.238	10.4556	10.2577	10.0263	10.1406	10.244	10.137	-1.08729	9.98954	10.1905	10.1394	10.2396	10.1398	-1.08518	1.00194	10.2148	10.1264	10.2786	10.1849	10.2769	10.2163	-1.02908	1.05451	10.5911	9.7182	10.1842	10.1873	10.204	10.142	10.1314	10.1655	-1.06602	1.01995	1.01797	-1.0359	10.1998	9.93056	10.097	10.1756	10.1007	-1.11493
aa163314_s_at	Pdcd6ip	programmed cell death 6 interacting protein	8.65427	8.97757	8.44992	8.6555	9.20336	8.67201	9.17523	9.04552	8.85417	9.22264	9.32032	9.15835	9.23377	1.30098	9.01724	9.44556	9.48917	9.25497	9.30174	1.36373	1.04824	9.05728	9.22302	9.62534	9.55252	9.61351	9.41433	1.47443	1.08117	9.31425	9.26894	8.9676	9.19634	9.26857	9.25844	9.43109	9.2436	1.30988	1.00684	-1.04112	-1.12563	9.68128	9.5628	9.28656	9.23115	9.44045	1.50136
aa163326_s_at	Cdc42	ESTs	9.18543	9.77854	9.50286	9.57996	9.99264	9.07805	9.88721	9.7693	9.59675	9.45201	9.5012	9.5663	9.5065	-1.06455	9.18506	9.99523	9.62151	9.7046	9.6266	1.02091	1.08681	9.41035	9.50789	9.63168	9.66157	10.4082	9.72393	1.09216	1.06979	9.45958	9.37845	9.29749	9.56119	10.0241	9.45652	9.8779	9.57931	-1.01216	1.05176	-1.03332	-1.10544	9.69812	9.36114	9.42454	9.49799	9.49545	-1.07274
AA163353_at	1700023D09Rik	RIKEN cDNA 1700023D09 gene	9.23084	9.36788	9.15783	9.40943	9.1661	9.081	9.22071	9.00134	9.20439	9.11039	9.13062	9.16058	9.13386	-1.0501	9.01196	8.99341	9.07477	9.18124	9.06534	-1.10118	-1.04864	9.31577	9.30355	8.92822	9.09306	9.1732	9.16276	-1.02928	1.06985	9.34673	8.91674	9.15715	8.92916	9.13088	9.13034	9.16906	9.11144	-1.06655	-1.01567	1.03246	-1.03621	8.92741	9.04263	9.03442	9.15396	9.0396	-1.121
aa163363_s_at	2610204K14Rik	RIKEN cDNA 2610204K14 gene	8.21322	8.62405	8.32257	8.4685	8.82659	8.09341	8.75637	8.47059	8.47191	8.49512	8.46067	8.53769	8.49783	1.01812	8.02009	8.6179	8.51932	8.47411	8.40786	-1.0454	-1.06435	8.41429	8.4016	8.59231	8.71242	8.60747	8.54562	1.05242	1.1002	8.53832	8.28502	8.32802	8.4159	8.4493	8.54697	8.67199	8.46222	-1.00674	-1.02499	1.0384	-1.05951	8.80454	8.63207	8.55114	8.80588	8.69841	1.16999
aa163370_s_at	Ssfa1	sperm specific antigen 1	10.8822	10.6131	10.5169	10.6345	10.7056	10.8037	10.7691	11.2022	10.7659	10.76	10.6348	10.6911	10.6953	-1.05014	10.5803	10.6511	10.6613	10.5723	10.6162	-1.1093	-1.05634	10.5424	10.5209	11.054	10.7034	10.5886	10.6818	-1.06	1.04652	10.7885	10.5723	10.6446	10.6718	10.6578	10.725	10.7856	10.6922	-1.05239	-1.00214	1.05408	1.00723	10.8193	10.7484	10.5967	10.7411	10.7264	-1.02778
aa163373_s_at	Bat8	HLA-B associated transcript 8	9.92433	10.3325	10.3702	10.1161	10.4853	10.0993	10.6227	10.7881	10.3423	10.0342	10.0011	9.81743	9.95093	-1.31165	9.89597	10.1856	10.1624	10.0946	10.0847	-1.19553	1.09712	9.99864	10.0286	10.2973	10.2256	10.2455	10.1591	-1.13538	1.05298	10.2329	10.2039	10.1617	10.0295	10.1852	10.3485	10.3835	10.2207	-1.08792	1.20565	1.09892	1.04363	10.6044	10.6086	10.2919	10.4718	10.4942	1.11102
aa163441_s_at	AI451597	Mus musculus adult male diencephalon cDNA, RIKEN full-length enriched library, clone:9330157H23 product:inferred: Mus musculus, Similar to zinc finger protein 281, clone MGC:7737 IMAGE:3498439, mRNA, complete cds, full insert sequence.	9.95619	9.57309	9.64376	9.70997	9.66304	9.84987	9.65812	9.77703	9.72888	9.9032	9.69083	9.62449	9.73951	1.00739	9.56346	9.80145	9.84771	9.83057	9.7608	1.02237	1.01487	9.72725	9.57931	10.1535	9.8077	9.76485	9.80653	1.0553	1.03221	9.82501	9.41232	9.5233	9.8135	9.82853	9.83674	9.73135	9.71011	-1.0131	-1.02059	-1.03576	-1.06912	9.84937	9.65112	9.77524	9.85396	9.78242	1.03781
aa163449_s_at	Prkar1a	protein kinase, cAMP dependent regulatory, type I, alpha	11.9221	11.9486	11.8133	11.7012	12.3133	12.0605	12.393	12.4365	12.0736	11.918	11.847	11.736	11.8337	-1.1809	11.9635	12.2169	12.2684	12.1376	12.1466	1.05191	1.24221	12.0526	11.9066	12.746	12.4281	12.2255	12.2718	1.14725	1.09063	12.0122	11.9697	12.0289	12.3182	12.2876	12.2902	12.3308	12.1768	1.07418	1.2685	1.02117	-1.06803	12.9743	12.9869	12.7119	12.7067	12.8449	1.70689
aa163465_at	ank	progressive ankylosis	9.13676	9.45867	9.18177	9.52106	9.37728	9.19258	9.65399	9.18149	9.33795	9.27119	9.14094	9.14567	9.18593	-1.11112	9.22731	9.40939	9.3841	9.21378	9.30865	-1.02052	1.08878	9.39995	9.29743	10.0926	9.49495	9.34675	9.52634	1.13949	1.16288	9.87652	9.41295	10.1684	9.68169	9.7963	10.3577	10.4316	9.96074	1.53985	1.71096	1.57145	1.35134	9.89361	9.78878	9.95685	9.6475	9.82168	1.39836
aa163476_s_at	AI256744	Mus musculus 12 days embryo spinal ganglion cDNA, RIKEN full-length enriched library, clone:D130005N12 product:unclassifiable, full insert sequence.	8.19065	8.21659	8.03869	8.53968	9.0617	8.32413	8.79744	8.36393	8.4416	7.71524	7.65972	7.60132	7.65876	-1.72051	7.46815	7.773	7.8936	7.92319	7.76449	-1.59894	1.07604	8.01886	7.5422	8.65086	8.04196	7.95227	8.04123	-1.31985	1.21146	7.83492	7.84756	8.06902	7.78928	8.29003	8.79024	8.42988	8.15013	-1.22388	1.40578	1.30645	1.07841	8.44163	8.17061	9.19356	8.3349	8.53518	1.06701
aa163485_at	AW558171	Mus musculus adult male olfactory brain cDNA, RIKEN full-length enriched library, clone:6430549I20 product:hypothetical WWE domain/Zinc finger C-x8-C-x5-C-x3-H type containing protein, full insert sequence.	7.92806	7.57374	7.42948	7.94174	7.4125	7.65116	7.5499	7.62393	7.63881	7.65959	7.5955	7.59357	7.61622	-1.01578	7.5049	7.83719	7.61789	7.56679	7.63169	-1.00495	1.01078	7.71837	7.62997	7.72526	7.70635	8.03059	7.76211	1.08922	1.09461	7.62348	7.56286	7.40882	7.48123	7.57509	7.70232	7.49772	7.55022	-1.06333	-1.04681	-1.0581	-1.15821	7.4692	7.44346	7.61728	7.40458	7.48363	-1.11356
aa163502_s_at	Ide	insulin degrading enzyme	10.2316	10.1072	9.98604	10.1106	9.96034	10.1748	10.0455	10.5866	10.1503	10.0214	9.95542	9.91373	9.96352	-1.13823	10.0457	10.2943	10.1489	10.0423	10.1328	-1.0122	1.12451	9.98143	9.98834	10.2897	10.1669	10.1634	10.118	-1.02267	-1.01035	9.99774	10.2942	10.011	10.243	10.0327	10.1293	10.1379	10.1208	-1.02063	1.11522	-1.00833	1.002	10.3908	10.6565	10.2583	10.3569	10.4157	1.20192
aa163552_at	Canx	calnexin	11.2393	11.3258	11.1391	11.5522	11.3455	11.2687	11.2877	11.147	11.2882	11.4062	11.3003	11.2059	11.3041	1.01113	10.9517	11.3789	11.1946	11.4365	11.2405	-1.03363	-1.04514	11.4417	11.3424	11.199	11.2767	11.3247	11.3169	1.0201	1.05441	11.4149	11.1282	11.3636	11.2953	11.4167	11.5331	11.3602	11.3589	1.05021	1.03865	1.08553	1.02952	10.7486	11.1926	11.1997	11.3211	11.1155	-1.12715
aa163552_g_at	Canx	calnexin	11.1814	10.9408	10.7985	10.8446	10.8846	11.0324	11.0184	11.5356	11.0295	11.1653	11.0293	10.8788	11.0244	-1.00353	10.9691	11.4807	11.3384	11.3026	11.2727	1.1836	1.18777	10.8171	10.7521	11.6561	11.4563	11.2935	11.195	1.12154	-1.05533	11.0313	11.0371	10.949	11.4978	11.1747	11.2695	11.3566	11.188	1.1161	1.12004	-1.06047	-1.00487	11.0591	11.1806	10.976	11.2007	11.1041	1.05305
aa163638_s_at	1110001O19Rik	RIKEN cDNA 1110001O19 gene	9.56395	9.58921	9.53466	9.85822	9.74605	9.77091	9.7374	9.75851	9.69486	9.67251	9.55223	9.57806	9.60093	-1.06727	9.40198	9.47974	9.4118	9.55136	9.46122	-1.1758	-1.10169	9.54004	9.39073	9.46638	9.39258	9.48502	9.45495	-1.18092	-1.00435	9.68739	9.24601	9.39136	9.04718	9.44574	9.51829	9.44184	9.39683	-1.22947	-1.15197	-1.04564	-1.04111	9.40372	9.35102	9.44689	9.52638	9.432	-1.19985
aa163680_s_at	R74819	Mus musculus 3 days neonate thymus cDNA, RIKEN full-length enriched library, clone:A630082L06 product:unknown EST, full insert sequence.	7.73668	7.56517	7.3842	7.79323	7.35914	7.61977	7.66234	7.9084	7.62862	7.74331	7.62727	7.64276	7.67111	1.02989	7.25721	7.40283	7.26143	7.57326	7.37368	-1.19328	-1.22895	7.7165	7.24461	7.46301	7.38986	7.55237	7.47327	-1.11369	1.07147	7.88063	7.216	7.5772	7.2719	7.61926	7.46088	7.50024	7.50373	-1.09042	-1.12302	1.09433	1.02134	7.29299	7.47187	7.44612	7.61939	7.45759	-1.12586
AA163694_f_at	5730453I16Rik	RIKEN cDNA 5730453I16 gene	9.23784	9.15257	9.34108	9.2496	9.79444	9.35925	9.70321	10.0513	9.48617	9.32217	9.09894	8.92625	9.11579	-1.29269	9.10453	9.55853	9.66864	9.62365	9.48884	1.00185	1.29509	9.04003	9.10367	9.90685	9.47243	9.56684	9.41797	-1.04841	-1.05035	9.35313	9.23685	8.94865	9.78218	9.60187	9.19589	9.55642	9.38214	-1.07477	1.20277	-1.07676	-1.02514	9.43211	9.39491	9.46098	9.23215	9.38004	-1.07634
aa163805_at	1200009K17Rik	RIKEN cDNA 1200009K17 gene	11.6185	11.2233	11.3827	11.187	11.3593	11.7246	11.2714	11.5573	11.4155	10.6383	10.7423	10.5114	10.6307	-1.72289	10.5115	10.82	11.0341	11.0173	10.8457	-1.48429	1.16075	10.5532	10.3925	10.9348	10.8516	10.9887	10.7442	-1.59255	-1.07294	10.3239	10.569	10.2496	11.0034	10.7205	10.2748	10.5313	10.5246	-1.85427	-1.07625	-1.24926	-1.16434	11.5221	11.2888	11.5513	11.2946	11.4142	-1.0009
AA163812_f_at	3300002C04Rik	RIKEN cDNA 3300002C04 gene	8.17409	8.11579	8.2619	8.37276	8.32343	8.46289	8.21453	8.07568	8.25013	8.11036	8.38372	8.1998	8.23129	-1.01314	7.99321	8.08014	8.16567	8.39095	8.15749	-1.06632	-1.05249	7.8471	8.28337	7.91897	8.18647	8.32752	8.11269	-1.09996	-1.03154	8.44613	8.10397	8.28774	8.13741	8.11768	8.10153	7.95176	8.16374	-1.06171	-1.04794	1.00434	1.03602	8.01789	7.98752	7.83129	8.15109	7.99695	-1.19184
aa163872_at	2210412K09Rik	RIKEN cDNA 2210412K09 gene	7.2026	7.37091	7.64034	7.36497	7.64903	7.39675	7.57703	7.46188	7.45794	7.56189	7.74244	7.53146	7.61193	1.11264	7.55494	7.6828	7.90459	7.62266	7.69125	1.17553	1.05652	7.40204	7.63545	7.88319	7.84589	7.79278	7.71187	1.19245	1.0144	7.95168	7.73228	7.56068	7.99018	7.64409	7.55551	7.76488	7.74276	1.21826	1.09492	1.03635	1.02164	7.72105	7.6334	7.41012	7.52024	7.5712	1.08167
aa163872_g_at	2210412K09Rik	RIKEN cDNA 2210412K09 gene	10.3103	10.4799	10.5948	10.4465	10.811	10.5974	10.9221	10.7152	10.6097	10.9145	10.8708	10.8409	10.8754	1.20225	10.7969	10.8776	11.0131	10.7859	10.8684	1.19641	-1.00488	10.7077	10.7719	11.052	10.8839	10.9505	10.8732	1.20042	1.00335	10.8587	11.0254	10.6733	11.2191	10.6835	10.8908	10.9965	10.9068	1.22867	1.02198	1.02697	1.02353	11.464	11.0033	11.1072	11.3139	11.2221	1.52882
aa163876_s_at	AW112010	ESTs	7.9109	8.45825	8.66298	8.50531	8.38788	8.11011	8.15063	7.73997	8.24075	9.49172	8.96022	9.03859	9.16351	1.89573	8.79953	8.49024	8.85935	8.36086	8.62749	1.30744	-1.44996	8.18493	8.40446	8.0693	7.85751	8.45993	8.19523	-1.03206	-1.34935	8.36153	8.20228	7.96583	8.03509	8.00065	8.19335	8.21481	8.13908	-1.07302	-2.03416	-1.4029	-1.03969	8.46011	7.84884	7.79126	7.95861	8.01471	-1.16963
AA163908_at	Smcy	ESTs	7.46181	7.9424	7.44493	7.54008	7.65525	7.40234	7.57702	7.39536	7.5524	7.3389	7.46514	7.35915	7.38773	-1.12091	7.14328	7.5925	7.56509	7.6317	7.48314	-1.04917	1.06837	7.3269	7.56788	7.32329	7.45998	7.48663	7.43294	-1.08633	-1.03541	7.62904	7.2584	7.34063	7.45364	7.34804	7.46645	7.35954	7.40796	-1.1053	1.01412	-1.05349	-1.01746	7.49703	7.46617	7.35093	7.42239	7.43413	-1.08543
AA163960_s_at	AA793972	EST AA793972	10.4975	10.8272	10.9538	10.7651	10.9178	10.5593	11.0245	10.4594	10.7506	10.898	11.0877	10.9937	10.9931	1.18308	11.1099	11.1185	10.9627	11.1617	11.0882	1.26366	1.06811	11.2296	11.0642	10.621	11.118	11.3959	11.0857	1.26153	-1.00169	11.1102	11.1748	10.8495	10.7995	10.7497	10.973	10.6985	10.9079	1.11521	-1.06086	-1.13312	-1.1312	10.7221	10.8604	10.4444	10.9282	10.7388	-1.00821
AA164044_s_at	Mmp24	matrix metalloproteinase 24	9.28639	9.36849	9.31751	9.21091	9.43962	9.31092	9.38572	9.34146	9.33263	9.30939	9.54229	9.34978	9.40049	1.04816	9.33819	9.32239	9.3736	9.83024	9.4661	1.09693	1.04653	9.26966	9.21335	9.43386	9.41891	9.8688	9.44092	1.07795	-1.01761	9.46932	9.29221	9.22925	9.19983	9.32992	9.26917	9.39432	9.312	-1.0144	-1.06325	-1.11273	-1.09347	9.28121	9.26722	9.17868	9.31793	9.26126	-1.05071
aa164049_s_at	AU020206	Mus musculus 3 days neonate thymus cDNA, RIKEN full-length enriched library, clone:A630040D01 product:unknown EST, full insert sequence.	8.71145	8.94304	9.05607	9.08011	8.72648	8.96885	8.73707	8.83437	8.88218	8.60288	8.62109	8.58054	8.6015	-1.21476	8.45529	8.44377	8.69008	8.60542	8.54864	-1.2601	-1.03732	8.37194	8.73323	8.63962	8.54637	8.60313	8.57886	-1.23398	1.02117	8.79163	8.69178	8.74143	8.55689	8.60003	8.7475	8.7108	8.69143	-1.14135	1.06432	1.10404	1.08116	8.76515	8.85435	8.77401	8.81375	8.80182	-1.05729
AA164054_at	Helb	helicase (DNA) B	6.82954	7.21808	6.79977	6.9178	6.84866	6.73387	6.85065	6.96759	6.89575	6.73107	6.81756	6.74178	6.76347	-1.09602	6.84121	6.81943	6.83615	6.87134	6.84203	-1.03793	1.05597	6.80503	6.82586	6.80124	6.79906	6.89846	6.82593	-1.04958	-1.01122	7.06159	6.77057	6.78038	6.73572	6.7466	6.81447	6.70981	6.80273	-1.06659	1.02759	-1.02761	-1.01621	6.8112	6.76165	6.75788	6.81493	6.78642	-1.07873
AA164089_at	AI507382	EST	8.38061	8.7964	8.30065	8.5736	8.3514	8.82013	8.34587	8.05787	8.45332	8.4478	8.52541	8.60492	8.52605	1.0517	8.3062	8.27938	8.25439	8.37383	8.30345	-1.10946	-1.16683	8.48551	8.64003	8.32266	8.32715	8.43619	8.44231	-1.00766	1.10103	8.66375	8.25557	8.32537	8.1713	8.31854	8.35446	8.31513	8.34344	-1.07913	-1.13493	1.02811	-1.07093	8.13909	8.20417	8.27284	8.26884	8.22124	-1.17453
AA164101_at	2010004M01Rik	ESTs	7.81444	8.11543	7.63341	8.21668	7.67635	7.54366	7.69791	7.48481	7.77284	7.62597	7.66061	7.85113	7.71257	-1.04266	7.5071	7.56719	7.41784	7.57276	7.51622	-1.19467	-1.14579	7.73043	7.92789	7.43691	7.56139	7.69823	7.67097	-1.07316	1.11322	7.99959	7.35145	7.71469	7.4867	7.52948	7.7148	7.39448	7.59874	-1.12826	-1.0821	1.05886	-1.05134	7.31278	7.38795	7.37161	7.62249	7.42371	-1.27379
AA165765_at	Lamr1	laminin receptor 1 (ribosomal protein SA)	8.38216	8.26132	7.96026	8.56797	7.89899	8.07782	7.89453	7.80352	8.10582	7.88024	7.9439	7.93599	7.92004	-1.13743	7.95608	8.12668	7.7943	7.89634	7.94335	-1.1192	1.01629	8.14875	8.17012	7.90686	7.88599	7.98805	8.01995	-1.06133	1.05453	8.48395	7.81926	8.22164	7.80726	7.88912	8.04612	7.82908	8.01377	-1.06588	1.06713	1.05003	-1.00429	7.55765	7.74012	7.80047	7.86572	7.74099	-1.28773
AA165775_s_at	Abcc3	ATP-binding cassette, sub-family C (CFTR/MRP), member 3	9.81444	9.59645	9.37708	9.73012	9.44291	9.65749	9.48131	9.42999	9.56622	9.43912	9.46371	9.391	9.43128	-1.09805	9.2228	9.6266	9.51516	9.50926	9.46846	-1.07012	1.0261	9.57629	9.53114	9.61424	9.57552	9.68612	9.59666	1.02132	1.09294	9.61848	9.71841	9.65446	9.5536	9.49933	9.63176	9.65514	9.61874	1.03707	1.13876	1.10979	1.01542	9.37191	9.53509	9.5975	9.49267	9.49929	-1.04749
aa166384_s_at	AI849128	expressed sequence AI849128	9.92689	10.2561	10.1477	10.1342	10.4816	9.83589	10.6417	10.5258	10.2438	10.1059	10.1421	10.2663	10.1714	-1.05141	9.79902	10.2055	10.2258	10.1527	10.0958	-1.10801	-1.05384	10.1071	10.0966	10.6234	10.2795	10.3488	10.2911	1.03336	1.14498	10.1463	10.1316	9.93932	10.2054	10.4398	10.4064	10.3746	10.2348	-1.00623	1.04489	1.10115	-1.0398	10.6991	10.6339	10.3827	10.6182	10.5835	1.26553
AA166452_at	AU043608	Mus musculus 10 days neonate cortex cDNA, RIKEN full-length enriched library, clone:A830006N08 product:hypothetical Ankyrin repeat region circular profile/Yeast DNA-binding domain containing protein, full insert sequence.	6.37986	6.58331	6.25822	6.75187	6.28724	6.23899	6.39552	6.32807	6.40288	6.31525	6.26871	6.22942	6.27113	-1.09563	6.24028	6.28035	6.23452	6.3072	6.26558	-1.09984	-1.00385	6.36749	6.37307	6.24203	6.34654	6.4091	6.34765	-1.03903	1.05853	6.48092	6.22263	6.17407	6.27951	6.42988	6.35413	6.30879	6.32142	-1.05809	1.03547	1.03946	-1.01835	6.26533	6.10163	6.23886	6.36617	6.243	-1.1172
AA167977_at	Pkp3	plakophilin 3	9.44218	9.46935	9.29149	9.83594	9.53353	9.61553	9.50539	9.34794	9.50517	9.58037	9.50686	9.44532	9.51085	1.00395	9.29654	9.22899	9.27605	9.39954	9.30028	-1.1526	-1.15715	9.60335	9.58733	9.23263	9.37511	9.36874	9.43343	-1.05098	1.09669	9.75719	9.2834	9.60989	9.25168	9.43203	9.57241	9.35535	9.46599	-1.02753	-1.03158	1.12172	1.02282	9.14237	9.44727	9.42614	9.45282	9.36715	-1.10039
aa168064_at	2310005N03Rik	Mus musculus 0 day neonate thymus cDNA, RIKEN full-length enriched library, clone:A430083K13 product:unknown EST, full insert sequence.	7.60459	7.74742	7.5423	8.102	7.66706	7.36113	7.89381	7.69774	7.70201	7.61848	7.46577	7.57395	7.55273	-1.10901	7.37175	7.60527	7.49146	7.68951	7.5395	-1.11923	-1.00922	7.7172	7.55263	7.52588	7.59429	7.44005	7.56601	-1.09885	1.01855	7.77704	7.47188	7.60929	7.60572	7.90099	7.62415	7.57144	7.6515	-1.03563	1.07086	1.08073	1.06105	7.39076	7.69248	7.40131	7.72157	7.55153	-1.10994
aa168148_s_at	AB041568	hypothetical protein, MNCb-1213	9.37797	9.21735	9.41283	9.32281	10.096	9.93409	10.1334	10.3231	9.72718	10.3034	10.0148	10.0876	10.1353	1.32694	9.58192	10.0309	10.2423	10.1227	9.99447	1.20354	-1.10253	9.7977	9.61388	10.4291	10.2064	10.313	10.072	1.27001	1.05522	9.76792	9.93603	9.7751	10.18	10.3593	10.3719	10.5749	10.1379	1.32932	1.0018	1.1045	1.0467	10.338	10.1678	10.2455	10.2657	10.2543	1.44101
aa168261_s_at	4631426H08Rik	RIKEN cDNA 4631426H08 gene	7.26205	7.52846	7.29674	7.93629	7.32643	7.30171	7.33376	7.27179	7.40715	7.41025	7.29382	7.3537	7.35259	-1.03854	7.27868	7.38244	7.26778	7.26563	7.29863	-1.07812	-1.03811	7.49282	7.24658	7.31406	7.36719	7.32979	7.35009	-1.04035	1.03631	7.61031	7.15028	7.41641	7.31444	7.33148	7.47704	7.29786	7.37112	-1.02529	1.01292	1.05153	1.01468	7.08206	7.30723	7.22453	7.35762	7.24286	-1.12062
aa168363_s_at	2410004D02Rik	RIKEN cDNA 2410004D02 gene	8.35596	7.73568	8.43415	8.45794	8.47108	8.41405	8.39042	8.59793	8.35715	8.75749	8.59623	8.53115	8.62829	1.20676	8.46175	8.43465	8.66787	8.63251	8.5492	1.14238	-1.05635	8.70885	8.27307	9.1219	8.76869	8.65548	8.7056	1.27319	1.11451	8.72942	8.75391	8.47618	8.68464	8.54921	8.8084	8.72849	8.67575	1.24712	1.03345	1.09168	-1.0209	8.63485	8.80279	8.64865	8.71202	8.69958	1.26788
aa168373_s_at	1110061O04Rik	RIKEN cDNA 1110061O04 gene	8.84072	8.82461	8.78459	9.1315	8.86398	8.57749	8.87453	8.72595	8.82792	8.85037	8.75775	8.96682	8.85831	1.02129	8.84596	8.6012	8.77862	8.91687	8.78566	-1.02973	-1.05165	8.95337	8.87295	8.71423	8.70378	8.83059	8.81498	-1.00901	1.02053	8.81796	8.71834	8.87412	8.51472	8.70872	8.76878	8.66181	8.72349	-1.07507	-1.09796	-1.04403	-1.06547	8.40577	8.71347	8.57372	8.79393	8.62172	-1.15364
aa168403_at	Ninj1	ninjurin 1	9.80198	9.78902	9.85343	10.0003	9.70783	9.56378	9.83428	9.73798	9.78607	10.2714	10.2274	10.2025	10.2338	1.36388	10.2136	10.0796	9.97027	10.0606	10.081	1.22686	-1.11168	10.2246	10.1194	10.3579	10.1406	10.2208	10.2127	1.34404	1.09552	10.3072	10.3481	10.3901	10.0071	9.98459	10.1268	9.94956	10.1591	1.29503	-1.05317	1.05556	-1.03785	10.3666	10.3965	10.0175	10.2904	10.2678	1.39638
aa168433_s_at	Ppp3ca	ESTs, Moderately similar to fibroblast growth factor receptor 3 [Mus musculus] [M.musculus]	9.62708	9.69917	9.68226	9.9669	9.75011	9.59797	9.71396	9.83925	9.73459	9.84265	9.72608	9.71876	9.7625	1.01953	9.55309	9.46118	9.33372	9.61561	9.4909	-1.18401	-1.20714	9.70001	9.65143	9.62112	9.39658	9.58673	9.59117	-1.10452	1.07198	9.86338	9.5371	9.81427	9.23073	9.60943	9.72569	9.49437	9.61071	-1.08966	-1.11094	1.08659	1.01363	9.4057	9.72562	9.56102	9.78054	9.61822	-1.084
AA168469_f_at	Fln29-pending	FLN29 gene product	8.79969	8.94804	9.22946	9.14961	8.93039	8.82482	9.08047	8.98873	8.9939	8.93464	8.64026	8.77109	8.782	-1.15822	8.77416	8.78438	8.66363	8.85218	8.76859	-1.16903	-1.00934	9.09557	8.88215	8.99597	8.76175	8.8585	8.91879	-1.05344	1.10972	8.841	8.70737	8.76994	8.56533	8.95527	8.98723	9.02319	8.83562	-1.11596	1.03787	1.04756	-1.05934	9.05137	9.16585	8.99926	9.24334	9.11495	1.08753
AA168476_at	5830431A10Rik	RIKEN cDNA 5830431A10 gene	6.99966	6.75149	7.1199	6.96151	6.97342	6.79794	6.91199	6.98261	6.93732	7.09641	7.06791	7.07562	7.07998	1.10394	7.002	6.70566	6.94217	6.98716	6.90925	-1.01964	-1.12563	6.91738	6.98855	6.83995	6.88602	7.05895	6.93817	1.00059	1.02025	7.713	6.76893	6.90226	6.92618	6.8482	6.72768	6.84024	6.96093	1.0165	-1.08602	1.03647	1.0159	6.77395	7.29467	6.84601	7.0566	6.99281	1.03922
aa168666_s_at	1110018N15Rik	RIKEN cDNA 1110018N15 gene	9.19855	9.0674	9.24764	9.30081	9.05701	9.13133	9.07792	8.99808	9.13484	9.06246	9.10817	9.18362	9.11809	-1.01168	9.05558	8.81877	9.09532	9.06917	9.00971	-1.09061	-1.07801	9.12816	9.17578	8.90528	8.96014	9.0007	9.03401	-1.07239	1.01699	9.38509	9.18854	9.16581	9.08873	8.88475	8.98262	9.04798	9.10622	-1.02004	-1.00826	1.06918	1.05132	8.92401	9.15553	8.86685	9.06706	9.00336	-1.09542
aa168824_s_at	AI597080	ESTs, Weakly similar to A45973 trichohyalin - human [H.sapiens]	6.43303	6.61518	6.66225	6.76849	6.44699	6.40998	6.51857	6.39555	6.53126	6.46854	6.62076	6.60905	6.56612	1.02446	6.42135	6.41187	6.62734	6.58141	6.51049	-1.0145	-1.03931	6.41953	6.52522	6.42362	6.46377	6.52153	6.47073	-1.04284	-1.02794	6.90284	6.4009	6.62415	6.51523	6.43499	6.4445	6.50686	6.54707	1.01102	-1.01329	1.02568	1.05433	6.43422	6.37515	6.34657	6.48653	6.41062	-1.08722
aa168999_f_at	2610003B19Rik	RIKEN cDNA 2610003B19 gene	8.68893	8.78916	8.7697	8.63126	8.89282	8.75461	8.90304	8.87361	8.78789	8.71237	8.92277	8.8297	8.82161	1.02365	8.58133	8.49561	8.80541	8.81839	8.67519	-1.08125	-1.10682	8.52504	8.60637	8.56488	8.66234	8.81109	8.63395	-1.11261	-1.029	8.83891	8.48448	8.56382	8.68304	8.69553	8.54098	8.64519	8.63599	-1.11103	-1.13731	-1.02754	1.00142	8.43551	8.54046	8.33751	8.74535	8.51471	-1.20847
AA169001_at	BC003993	cDNA sequence BC003993	7.4634	7.72887	7.57565	7.62251	9.05555	7.77421	7.92375	7.91747	7.88268	7.77983	7.63555	7.48457	7.63332	-1.18868	7.12923	7.57077	7.71464	7.71695	7.5329	-1.27436	-1.07208	7.24083	7.62282	7.71964	7.82277	8.15914	7.71304	-1.12478	1.13299	8.09261	7.41863	7.36462	7.77534	7.55079	7.75213	7.56296	7.6453	-1.17885	1.00834	1.08102	-1.04807	8.17829	7.48504	7.70404	7.55711	7.73112	-1.11077
aa169049_s_at	F830029L24Rik	RIKEN cDNA F830029L24 gene	10.1449	10.6459	10.7437	10.1931	10.8193	10.1997	10.8537	10.7065	10.5383	10.0372	10.3886	10.0871	10.1709	-1.29003	10.1364	10.7162	10.5041	10.7205	10.5193	-1.01329	1.27311	10.1118	10.0401	10.7317	10.5306	10.8234	10.4475	-1.06498	-1.05101	10.3413	10.3105	10.1249	10.7129	10.5159	10.4343	10.5376	10.4253	-1.08148	1.19283	-1.0673	-1.0155	10.6898	10.5317	10.4386	10.3579	10.5045	-1.02374
aa170245_s_at	Thbd	Mus musculus 13 days embryo male testis cDNA, RIKEN full-length enriched library, clone:6030405P05 product:unclassifiable, full insert sequence.	9.30627	9.4067	9.53696	9.47812	9.34973	9.11964	9.27142	9.06369	9.31657	9.33261	9.33294	9.42982	9.36512	1.03423	9.26081	9.41842	9.36317	9.46613	9.37713	1.04288	1.00836	9.38579	9.57776	9.21338	9.28722	9.39121	9.37107	1.0385	-1.00421	9.44425	9.31608	9.4518	9.28995	9.10789	9.2609	9.12532	9.28517	-1.022	-1.05698	-1.06582	-1.06135	9.37536	9.35783	9.06775	9.28771	9.27216	-1.03126
aa170292_s_at	2810485I05Rik	RIKEN cDNA 2810485I05 gene	8.34642	8.889	8.7496	8.62309	9.23107	8.83644	9.23755	9.07219	8.87317	8.56121	8.75308	8.66163	8.65864	-1.16033	8.69163	9.09469	9.05648	9.4184	9.0653	1.14245	1.32562	8.66612	8.7386	9.14468	9.0002	9.13375	8.93667	1.045	-1.09326	8.58117	8.79589	8.47825	9.02298	8.84808	8.87232	8.77168	8.7672	-1.07622	1.07815	-1.22953	-1.12465	9.22067	9.06201	8.88222	8.85855	9.00586	1.09633
aa170321_s_at	1110033J02Rik	RIKEN cDNA 1110033J02 gene	11.555	11.5839	11.4732	11.4045	11.4161	11.3214	11.3545	11.3034	11.4265	11.3079	11.3787	11.3257	11.3374	-1.06369	11.3405	11.4675	11.4079	11.6829	11.4747	1.03396	1.09981	11.4828	11.5081	11.2873	11.3662	11.4687	11.4226	-1.0027	-1.03675	11.5581	11.4851	11.5174	11.2585	11.2735	11.3038	11.1674	11.3663	-1.04263	1.0202	-1.07804	-1.03983	11.6485	11.6788	11.4397	11.4414	11.5521	1.09096
AA170444_at	1300004C08Rik	RIKEN cDNA 1300004C08 gene	8.24551	8.62886	8.91912	8.65723	8.70858	7.37351	9.10816	8.97607	8.57713	8.64529	8.48908	8.439	8.52446	-1.03718	8.19025	8.77532	8.68799	8.59544	8.56225	-1.01037	1.02654	8.07627	8.31342	8.75207	8.71072	8.8337	8.53723	-1.02804	-1.01749	8.50708	8.83666	8.38323	8.68131	8.69509	9.28607	9.07476	8.7806	1.15147	1.19428	1.1634	1.18375	9.23642	8.86781	8.21386	9.03659	8.83867	1.19876
AA170444_g_at	1300004C08Rik	RIKEN cDNA 1300004C08 gene	10.4784	10.6624	10.5641	10.681	10.6685	10.6321	10.6285	10.4421	10.5947	10.6395	10.5404	10.5995	10.5931	-1.00106	10.4476	10.5249	10.6222	10.6571	10.563	-1.0222	-1.02112	10.6251	10.6298	10.4827	10.5864	10.631	10.591	-1.00256	1.01959	10.7421	10.7738	10.775	10.3495	10.5582	10.7068	10.5826	10.6412	1.03276	1.03386	1.05569	1.03541	10.6248	10.7634	10.4693	10.7343	10.648	1.03764
aa170479_s_at	Rmp-pending	RPB5-mediating protein	9.54324	9.62211	9.34323	9.58895	9.66514	9.39129	9.4752	9.40433	9.50419	9.42394	9.20364	9.43218	9.35325	-1.11029	9.42988	9.51756	9.64836	9.62944	9.55631	1.03679	1.15114	9.59364	9.61439	9.62753	9.65199	9.67138	9.63179	1.09247	1.05371	9.63098	9.49988	9.45565	9.51024	9.4381	9.57774	9.51116	9.51768	1.0094	1.12072	-1.02714	-1.08231	9.71524	9.66813	9.68154	9.5311	9.649	1.10559
aa170492_s_at	Cd19	CD19 antigen	10.2216	10.2707	10.0057	10.334	10.0828	10.0166	10.0857	9.89414	10.1139	10.0609	10.0967	10.2237	10.1271	1.0092	9.88654	10.1875	9.94299	10.0629	10.02	-1.06728	-1.07709	10.2519	10.1992	9.86818	9.99615	10.1066	10.0844	-1.02067	1.04566	10.207	9.89809	10.2344	9.83687	10.1322	10.1968	9.961	10.0666	-1.03332	-1.04282	1.03287	-1.01239	9.82362	10.006	9.93491	9.9671	9.9329	-1.13368
aa170546_s_at	Ecgf1	endothelial cell growth factor 1 (platelet-derived)	9.52303	9.57025	9.09672	9.54225	9.22813	9.32319	9.28255	9.16491	9.34138	9.21067	9.31943	9.30941	9.27984	-1.04358	9.3161	9.3181	9.15952	9.32364	9.27934	-1.04394	-1.00035	9.35104	9.41278	9.13832	9.25249	9.25658	9.28224	-1.04184	1.00201	9.48562	9.24335	9.4833	9.149	9.21209	9.19356	9.01769	9.25494	-1.06174	-1.01741	-1.01705	-1.0191	9.0047	9.2323	9.13539	9.2585	9.15772	-1.13576
aa170612_s_at	Mbd2	methyl-CpG binding domain protein 2	10.0064	10.1315	9.98352	10.2559	10.1358	9.67828	10.2012	9.92607	10.0398	10.1879	10.3508	10.2957	10.2781	1.1796	10.2925	10.3695	10.424	10.1856	10.3179	1.21258	1.02796	10.0976	10.0151	10.3905	10.4266	10.4809	10.2821	1.18286	-1.02512	10.2229	10.0573	10.0363	10.2846	10.1787	10.2013	10.1766	10.1654	1.09093	-1.08127	-1.11151	-1.08427	10.1487	10.2396	10.0021	10.2662	10.1641	1.08996
aa170668_s_at	Ifng	ESTs, Weakly similar to lysophospholipase 1; phospholipase 1a; lysophopholipase 1 [Mus musculus] [M.musculus]	10.1444	10.618	10.7069	10.806	10.8952	9.84147	10.9258	10.2878	10.5282	10.5471	10.3388	10.3029	10.3962	-1.09577	10.1069	10.804	10.7581	10.6121	10.5703	1.02959	1.1282	10.3718	10.0968	10.6611	10.8235	10.8413	10.5589	1.02151	-1.00791	10.1053	10.4496	10.0209	10.7393	10.386	10.6538	10.6049	10.4228	-1.07577	1.01859	-1.1076	-1.09891	10.6534	10.3041	10.499	10.4304	10.4717	-1.0399
aa170696_s_at	Icam1	intercellular adhesion molecule	8.09058	8.08542	7.98668	8.30849	8.16548	8.0483	8.22395	8.37906	8.161	8.20197	8.20448	8.17694	8.19446	1.02347	8.22721	8.20298	8.23316	8.14591	8.20231	1.02905	1.00546	8.12124	8.19047	8.44981	8.30572	8.20757	8.25496	1.0673	1.03717	8.45968	7.97295	7.93986	8.23244	8.23389	8.21849	8.397	8.20776	1.03294	1.00926	1.00378	-1.03326	8.2599	8.17657	8.22085	8.37249	8.25745	1.06914
aa170698_at	Trim13	tripartite motif protein 13	6.45402	6.47912	6.19646	7.10829	6.48096	6.32368	6.49576	6.47398	6.50153	6.60156	6.42057	6.41857	6.48024	-1.01487	6.44379	6.43531	6.47703	6.47689	6.45826	-1.03045	-1.01535	6.40958	6.47355	6.59796	6.56774	6.52476	6.51472	1.00918	1.03991	6.89124	6.37727	6.46023	6.50804	6.44849	6.75027	6.79455	6.6043	1.07383	1.0898	1.10653	1.06406	6.46374	6.28095	6.45024	6.44061	6.40888	-1.06633
aa170779_s_at	2610034N03Rik	RIKEN cDNA 2610034N03 gene	11.0482	9.84143	9.64831	10.0426	10.2341	10.8447	9.85883	10.4679	10.2482	11.0176	10.6017	10.9383	10.8526	1.52025	10.9365	10.9838	10.982	10.9886	10.9727	1.6523	1.08686	10.9864	10.9285	10.4723	11.1835	11.1214	10.9384	1.61347	-1.02407	10.6161	10.8981	10.1726	10.6927	10.3278	10.1368	10.2208	10.4378	1.14044	-1.33304	-1.44883	-1.41478	9.47362	9.64057	9.87765	9.88262	9.71862	-1.44356
aa170909_s_at	2210409M21Rik	RIKEN cDNA 2210409M21 gene	9.45847	9.44395	9.40845	9.61853	10.009	9.7858	9.96497	9.68181	9.67137	9.88131	9.64723	9.62383	9.71746	1.03246	9.39263	9.61547	9.82379	9.60813	9.61001	-1.04345	-1.07732	9.61565	9.36601	9.71581	9.74046	9.63894	9.61538	-1.03957	1.00373	9.62561	9.59728	9.40219	9.50705	9.64886	9.72311	9.6881	9.59888	-1.05153	-1.08566	-1.00774	-1.0115	9.57123	9.55643	9.59043	9.69135	9.60236	-1.049
AA171106_at	Efnb3	ephrin B3	10.8295	11.0183	10.8258	11.0423	11.1139	10.5222	11.0584	10.9158	10.9158	10.8295	10.7497	10.7125	10.7639	-1.11105	10.4776	10.5841	10.5403	10.6334	10.5589	-1.28069	-1.15269	10.8491	10.7033	10.5249	10.5674	10.5538	10.6397	-1.21091	1.05763	10.8555	10.526	10.8787	10.4971	10.6476	10.7955	10.4988	10.6713	-1.18468	-1.06627	1.08105	1.02214	10.3087	10.7763	10.5397	10.737	10.5904	-1.25299
aa171110_s_at	D530048A03Rik	RIKEN cDNA D530048A03 gene	6.92843	6.9826	6.88056	7.55069	7.00967	6.77999	7.05405	6.91815	7.01302	7.79794	7.44555	7.28037	7.50795	1.40926	7.22007	7.3544	7.72312	7.39551	7.42327	1.32892	-1.06045	7.74731	7.412	7.52137	7.47619	7.36677	7.50473	1.40611	1.05809	7.88498	7.45126	7.47079	7.45397	7.21588	7.6127	7.6225	7.5303	1.43125	1.01561	1.077	1.01788	7.06719	7.32544	6.95055	7.26918	7.15309	1.10196
aa172349_s_at	Ncoa6ip	nuclear receptor coactivator 6 interacting protein	9.04171	8.90369	8.9739	9.27549	9.40739	9.1575	9.46203	10.0644	9.28576	9.04336	8.98758	8.84916	8.96003	-1.25329	8.76006	9.04168	9.25557	9.06814	9.03136	-1.19284	1.05068	9.04229	9.01376	9.47231	9.13302	9.19996	9.17227	-1.08184	1.1026	9.06231	9.0046	8.82025	9.24646	9.10799	9.29284	9.26864	9.11473	-1.12586	1.11319	1.05949	-1.04069	9.09188	9.25713	9.13889	9.04542	9.13333	-1.11144
aa172523_s_at	9030624B09Rik	RIKEN cDNA 9030624B09 gene	9.45358	9.43056	9.49842	9.78602	9.63557	9.96033	9.67119	9.66085	9.63706	9.57336	9.41767	9.48976	9.4936	-1.10456	9.39872	9.21727	9.39209	9.30827	9.32909	-1.23797	-1.12078	9.47155	9.28898	9.50123	9.28352	9.49457	9.40797	-1.1721	1.0562	9.70889	9.44803	9.68831	9.25608	9.3149	9.66519	9.39707	9.49692	-1.10201	1.00231	1.12337	1.0636	9.49259	10.0274	9.43039	9.5912	9.63539	-1.00116
aa172673_s_at	Peg3	Mus musculus 9 days embryo whole body cDNA, RIKEN full-length enriched library, clone:D030010D15 product:paternally expressed gene 3, full insert sequence.	8.30915	8.65421	8.70981	8.99065	8.73851	8.45965	8.86341	8.96503	8.7113	8.17688	8.13196	8.14239	8.15041	-1.47518	8.15429	8.34743	8.3558	8.59962	8.36428	-1.27193	1.1598	8.26882	8.2589	7.94848	8.29648	8.46078	8.24669	-1.37995	-1.08492	8.03372	8.11175	8.31897	7.89951	7.98526	7.96993	8.03323	8.05034	-1.58114	-1.07183	-1.2431	-1.1458	8.37537	9.68484	8.01398	8.5949	8.66727	-1.03099
aa172719_at	LOC219072	similar to hypothetical protein FLJ20424	8.48713	8.96202	8.88449	9.20775	9.06272	9.13866	9.07843	8.68233	8.93794	8.99188	9.0811	9.04055	9.03784	1.0717	8.79857	8.98736	8.92943	8.79741	8.87819	-1.04229	-1.11702	8.83773	8.94729	8.69743	8.87072	9.24009	8.91865	-1.01346	1.02844	9.30902	9.41437	8.88479	8.48597	8.77211	8.70305	8.66828	8.89109	-1.03301	-1.10708	1.00898	-1.01929	8.70709	8.89687	8.84399	9.05328	8.87531	-1.04437
aa172719_g_at	LOC219072	similar to hypothetical protein FLJ20424	9.51096	9.51677	9.44107	9.70313	9.67438	9.4034	9.65028	9.43161	9.54145	9.54743	9.63015	9.65249	9.61002	1.04868	9.44688	9.46109	9.46727	9.3303	9.42638	-1.08302	-1.13574	9.53235	9.65885	9.19493	9.40039	9.63469	9.48424	-1.04045	1.04092	9.79285	10.0373	9.52818	9.29608	9.32141	9.25403	9.21504	9.49213	-1.03478	-1.08515	1.04662	1.00548	9.28909	9.45181	9.34863	9.61295	9.42562	-1.0836
aa172851_s_at	Lrg-pending	leucine-rich alpha-2-glycoprotein	10.9073	10.7491	11.9301	11.5977	10.5092	10.3783	10.6057	10.6648	10.9178	10.6985	11.0882	10.9823	10.923	1.00365	10.831	10.8792	11.0848	10.661	10.864	-1.03796	-1.04174	10.8014	11.0239	10.9698	10.9675	11.0905	10.9706	1.03733	1.0767	11.221	11.7841	11.1891	11.1631	11.2441	11.6173	12.4906	11.5299	1.52851	1.52295	1.58652	1.4735	11.2056	11.0464	10.8021	11.1914	11.0614	1.10467
aa172864_s_at	37869	septin 5	9.37617	9.02516	9.2692	9.16299	9.08281	9.39139	8.98593	9.17444	9.18351	9.01213	9.13844	9.03326	9.06128	-1.08842	9.04312	8.73686	8.99034	9.08204	8.96309	-1.16507	-1.07043	9.09747	9.17426	8.92549	8.99004	8.93014	9.02348	-1.11731	1.04275	9.32711	9.2821	9.23035	8.87246	8.69213	8.86063	8.99157	9.03662	-1.10718	-1.01724	1.05229	1.00915	9.01942	8.93193	8.86164	8.92463	8.9344	-1.18847
aa172909_f_at	Ccr4	carbon catabolite repression 4 homolog (S. cerevisiae)	8.84018	9.9624	9.87215	9.76454	10.7026	9.03482	10.3393	9.37395	9.73624	9.73452	9.67203	9.76628	9.72428	-1.00833	9.39201	9.13491	9.55765	9.22005	9.32616	-1.32876	-1.31779	9.11595	9.24314	9.85714	9.38445	9.66274	9.45268	-1.21719	1.09166	9.91218	9.54107	9.54499	9.63224	9.08587	9.08537	8.9763	9.39686	-1.26521	-1.25476	1.05023	-1.03945	10.53	9.88794	10.1484	10.3659	10.2331	1.4111
AA172988_at	Zfp292	zinc finger protein 292	8.75659	9.2876	9.33838	9.22953	9.37081	8.92662	9.25772	9.22214	9.17367	8.79156	9.02154	8.83338	8.88216	-1.22392	8.93726	9.08211	9.13554	9.11629	9.0678	-1.07614	1.13732	8.90796	8.95193	9.18623	9.15805	9.22959	9.08675	-1.0621	1.01322	9.12956	8.93831	9.0431	9.15186	9.1367	9.16355	9.14266	9.10082	-1.05179	1.16365	1.02315	1.0098	9.45362	9.22577	9.15489	9.24279	9.26927	1.06851
aa174303_s_at	Txndc4	thioredoxin domain containing 4 (endoplasmic reticulum)	9.40264	9.03296	9.40267	8.9561	9.4286	9.85753	9.50434	9.38045	9.37066	9.84446	9.93029	9.81146	9.86207	1.40582	9.53763	9.536	9.53762	9.48711	9.52459	1.1126	-1.26355	9.34207	9.5027	9.50069	9.48908	9.58555	9.48402	1.08174	-1.02852	9.62618	9.61942	9.56412	9.72113	9.27747	9.34922	9.41657	9.51059	1.10185	-1.27587	-1.00975	1.01859	9.74936	9.38856	9.39236	9.55061	9.52022	1.10923
aa174394_f_at	Tc10-pending	ras-like protein	11.3066	12.0358	12.4651	12.0889	12.2658	11.7729	12.3734	12.0977	12.0508	11.2638	11.304	11.2659	11.2779	-1.70867	11.3603	11.6174	11.5401	11.5628	11.5202	-1.44456	1.18283	11.3783	11.3798	11.6768	11.5112	11.6289	11.515	-1.44972	-1.00358	11.4089	11.4574	11.2783	11.5481	11.5621	11.8245	11.6522	11.5331	-1.43168	1.19347	1.00899	1.0126	12.5203	12.4571	12.2873	11.9793	12.311	1.19768
aa174485_s_at	Arih1	ariadne ubiquitin-conjugating enzyme E2 binding protein homolog 1 (Drosophila)	8.9035	9.51336	9.37993	9.16059	9.7777	9.41709	9.69205	9.59132	9.42944	9.18844	9.32928	9.08724	9.20166	-1.17104	9.07371	9.64707	9.59427	9.66666	9.49543	1.0468	1.22584	9.09134	9.18968	9.73511	9.56104	9.54952	9.42534	-1.00285	-1.04978	9.38327	9.30425	9.18348	9.54979	9.41861	9.4767	9.54515	9.40875	-1.01445	1.15436	-1.06192	-1.01157	9.88662	9.56897	9.62884	9.50563	9.64751	1.16318
aa174489_at	Eomes	eomesodermin homolog (Xenopus laevis)	7.52066	7.73179	7.43826	7.52524	7.53711	7.48067	7.38085	7.35511	7.49621	7.51314	7.55434	7.56266	7.54338	1.03324	7.41275	7.58171	7.6199	8.05806	7.6681	1.12654	1.0903	7.33316	7.56784	7.29258	7.40166	7.52401	7.42385	-1.05144	-1.18448	7.643	7.28463	7.36726	7.37729	7.38108	7.49903	7.31219	7.40921	-1.06216	-1.09746	-1.19656	-1.0102	7.36191	7.39745	7.32291	7.41589	7.37454	-1.08799
AA174512_s_at	Arf6	ADP-ribosylation factor 6	7.3553	7.33188	7.23423	7.35953	7.65961	7.74656	7.54295	7.9123	7.51779	7.98216	8.01096	7.91262	7.96858	1.36678	7.32828	7.98344	8.04169	8.38711	7.93513	1.33546	-1.02346	7.35672	7.71718	8.15297	7.83721	7.71746	7.75631	1.17978	-1.13196	7.97346	7.86319	7.55605	8.10239	7.61867	7.96901	7.9792	7.866	1.27297	-1.07369	-1.04909	1.07899	8.00563	7.39823	7.68949	7.639	7.68309	1.12139
aa174604_s_at	2600011I06Rik	RIKEN cDNA 2600011I06 gene	10.6273	10.9892	10.7704	10.6785	11.2446	10.7686	11.1725	10.716	10.8709	11.1127	11.1977	11.0714	11.1273	1.19446	10.9993	11.4277	11.361	11.2325	11.2551	1.30517	1.09268	11.0949	11.0623	11.6055	11.618	11.5258	11.3813	1.42445	1.09139	11.1906	11.1554	11.2526	11.2653	11.5826	11.4905	11.3688	11.3294	1.37414	1.15042	1.05285	-1.03661	11.7871	11.4774	11.625	11.63	11.6299	1.69228
aa174677_s_at	Srpk2	serine/arginine-rich protein specific kinase 2	9.37153	10.3449	10.0749	10.0502	10.7228	9.77252	10.634	10.1676	10.1423	9.78162	9.96608	9.78938	9.84569	-1.22826	9.46625	9.89166	10.0269	9.81351	9.79959	-1.26815	-1.03247	9.73181	9.55471	10.0251	9.98589	10.2214	9.90378	-1.17979	1.07489	9.77559	9.86093	9.64949	9.75792	9.804	9.71658	9.72524	9.75568	-1.30733	-1.06438	-1.0309	-1.10811	10.4839	10.2127	10.1193	10.2351	10.2628	1.08707
aa174748_at	A430109M19Rik	RIKEN cDNA A430109M19 gene	8.90884	9.1364	8.71751	8.94552	9.29291	8.97619	9.30635	9.08128	9.04563	8.79769	8.90906	8.88261	8.86312	-1.13485	8.89639	9.32264	9.37501	9.27315	9.2168	1.12597	1.27781	9.14152	9.08386	9.35985	9.35702	9.36329	9.26111	1.16109	1.03119	8.88751	8.95335	8.84108	9.15322	9.27007	9.09518	9.0306	9.033	-1.00879	1.12496	-1.13587	-1.1713	9.25457	8.97963	9.05323	8.74937	9.0092	-1.02557
aa174755_s_at	B230315M08Rik	RIKEN cDNA B230315M08 gene	9.37999	9.52416	9.368	9.49577	9.35556	9.29129	9.3542	9.11845	9.36093	9.38041	9.39972	9.63952	9.47322	1.08094	9.26883	9.46244	9.40525	9.47569	9.40305	1.02963	-1.04984	9.48703	9.58867	9.28537	9.37251	9.37866	9.42245	1.04356	1.01354	9.59357	9.35289	9.40513	9.32861	9.38159	9.56348	9.40418	9.43278	1.05106	-1.02843	1.02082	1.00719	9.60156	9.70303	9.3593	9.55858	9.55562	1.14448
aa174777_s_at	4930422C14	hypothetical protein 4930422C14	7.82907	7.9796	7.54793	7.85568	7.53795	7.53313	7.68065	7.50664	7.68383	7.63521	7.57292	7.63785	7.61533	-1.04863	7.48545	7.82959	7.50742	7.62176	7.61105	-1.05174	-1.00297	7.54824	7.81815	7.5808	7.51429	7.58353	7.609	-1.05324	-1.00142	7.91174	7.2845	7.59895	7.45915	7.41526	7.7923	7.55122	7.5733	-1.07962	-1.02956	-1.02651	-1.02505	7.63147	7.54907	7.40802	7.79671	7.59632	-1.06254
aa174883_f_at	edr	erythroid differentiation regulator	11.9146	12.0008	12.1325	12.2919	12.1833	12.4678	11.827	13.036	12.2317	11.8054	11.8384	11.9482	11.864	-1.29031	12.2353	12.0196	11.8965	11.9984	12.0374	-1.14416	1.12773	12.4333	12.0794	12.25	12.1798	12.5759	12.3037	1.05113	1.20267	12.4998	12.528	11.8797	11.9569	11.5557	12.0351	11.9707	12.0608	-1.12577	1.14616	1.01634	-1.18333	12.5118	12.9058	12.1079	12.0287	12.3886	1.11483
aa174970_s_at	qk	quaking	8.38576	8.84482	8.76782	8.33784	9.25313	8.91696	9.23922	9.26723	8.8766	8.96717	8.97409	8.87691	8.93939	1.04449	8.439	9.0302	9.07298	8.96924	8.87786	1.00087	-1.04357	8.72224	8.56597	9.14626	9.26033	9.15408	8.96978	1.06672	1.06579	8.68232	8.65412	8.30984	8.93549	8.97532	8.94767	9.09966	8.80063	-1.05406	-1.10096	-1.05499	-1.12439	9.23669	9.01685	9.14395	9.06245	9.11498	1.17967
aa174982_s_at	Coro1a	coronin, actin binding protein 1A	9.33713	9.44804	9.2941	9.48427	9.23351	9.51696	9.28133	9.11671	9.33901	9.73695	9.49239	9.50321	9.57752	1.17978	9.44437	9.18163	9.32332	9.24146	9.29769	-1.02905	-1.21405	9.42262	9.35857	9.01105	9.32327	9.18398	9.2599	-1.05637	-1.02655	9.55875	9.45723	9.185	9.03736	8.93578	9.2562	9.01533	9.20652	-1.09618	-1.29324	-1.06523	-1.03769	9.55218	9.68418	9.45745	9.61177	9.57639	1.17886
aa175127_s_at	C87860	expressed sequence C87860	8.90677	8.73448	8.6963	8.67247	8.83805	9.0918	8.86321	9.54008	8.91789	9.11284	8.88204	8.84607	8.94698	1.02037	8.58132	8.86967	9.04614	8.84241	8.83489	-1.05922	-1.0808	8.69792	8.42212	9.12882	9.00574	8.87297	8.82551	-1.06613	-1.00652	8.64922	8.69305	8.5805	8.81498	8.70209	8.91709	8.89511	8.75029	-1.12319	-1.14607	-1.06039	-1.05352	9.12141	8.88326	8.91286	8.94503	8.96564	1.03365
aa175140_s_at	2610019N13Rik	RIKEN cDNA 2610019N13 gene	10.1438	10.2198	10.1786	10.1397	10.9829	10.2868	10.9226	10.989	10.4829	10.2188	9.50199	10.0254	9.91542	-1.48193	9.64062	10.3384	10.4601	10.3117	10.1877	-1.22707	1.2077	9.96549	9.8376	10.6546	10.4055	10.3127	10.2352	-1.18732	1.03348	9.91281	10.157	9.8263	10.4535	10.38	10.4146	10.4969	10.2344	-1.18794	1.24749	1.03295	-1.00052	10.4976	10.5887	10.3939	10.3967	10.4692	-1.00954
aa175164_at	Rnf11	ring finger protein 11	9.29115	9.19334	9.11141	9.15854	9.60618	9.36525	9.51842	9.34723	9.32394	9.82418	9.60795	9.47908	9.63707	1.2424	9.44073	10.0251	9.9053	9.92449	9.82391	1.41418	1.13827	9.73817	9.5679	10.588	10.1003	10.0368	10.0062	1.60468	1.13471	9.83111	9.59804	9.86076	10.1656	10.1257	10.1935	10.2357	10.0015	1.5994	1.28735	1.13097	-1.0033	9.91471	9.84177	10.1674	9.79144	9.92884	1.52087
aa175184_s_at	Rb1	ESTs	6.77794	6.87712	6.70162	7.21642	6.58865	6.74566	6.81722	6.61079	6.79193	6.6265	6.57102	6.5649	6.58747	-1.15225	6.79479	6.55876	6.63484	6.74666	6.68376	-1.07786	1.06902	7.09268	6.53752	6.55666	6.57781	6.47225	6.64738	-1.10538	-1.02553	6.75801	6.46935	6.6514	6.57933	6.6077	6.63646	6.5473	6.60708	-1.1367	1.01368	-1.05459	-1.02833	6.61041	6.60691	6.57228	6.64525	6.60872	-1.13541
aa175185_s_at	D3Wsu161e	DNA segment, Chr 3, Wayne State University 161, expressed	7.89523	7.9851	7.7856	8.11578	8.03436	7.8863	7.97804	8.42699	8.01342	8.02004	7.94369	7.86797	7.9439	-1.04937	7.78875	7.92612	8.10433	8.02397	7.9608	-1.03715	1.01178	7.94993	7.8633	8.22172	8.14372	8.06867	8.04947	1.0253	1.06339	8.06311	7.64153	7.80479	8.19234	8.05628	8.0348	8.23529	8.00402	-1.00654	1.04255	1.03041	-1.032	7.75454	7.88879	7.81077	7.82748	7.8204	-1.14316
aa175295_s_at	Eif1a	eukaryotic translation initiation factor 1A	8.62569	7.82435	8.24075	8.45754	8.34944	8.60472	8.461	8.9428	8.43829	9.4539	9.05338	9.14493	9.2174	1.71608	8.87044	9.02543	9.30408	9.14816	9.08703	1.5678	-1.09458	8.98135	8.72142	9.33663	9.23735	9.25862	9.10707	1.58974	1.01399	8.95415	9.07724	8.50223	9.10079	8.92574	9.14628	9.16354	8.98142	1.45714	-1.17771	-1.07595	-1.091	8.76056	8.58358	8.54775	8.77996	8.66796	1.17257
aa175340_s_at	AI853305	Mus musculus 16 days embryo head cDNA, RIKEN full-length enriched library, clone:C130006E23 product:unknown EST, full insert sequence.	8.83465	9.05491	9.03454	9.30651	9.39328	8.95471	9.34303	9.4728	9.1743	9.41445	9.31236	9.18751	9.30477	1.09465	9.12991	9.2605	9.38679	9.34446	9.28042	1.07633	-1.01703	9.12412	8.94399	9.61579	9.21389	9.24796	9.22915	1.03875	-1.03617	9.26335	9.12805	8.97209	9.21976	9.03	9.31708	9.21885	9.16417	-1.00705	-1.10237	-1.08391	-1.04607	9.2167	9.20155	9.23142	9.0875	9.18429	1.00695
AA175470_s_at	MGC28597	hypothetical protein MGC28597	8.56479	8.67833	8.67327	8.68688	9.2821	8.80128	9.18914	8.69231	8.82101	8.48713	8.3155	8.36242	8.38835	-1.34972	8.07771	8.39784	8.37701	8.47754	8.33252	-1.40297	-1.03945	8.15786	7.88384	8.84217	8.40695	8.44078	8.34632	-1.38962	1.00961	8.21998	8.27677	8.09115	8.16425	8.50789	8.65627	8.81887	8.39074	-1.34749	1.00166	1.04118	1.03127	8.90003	8.78947	8.8235	8.96391	8.86923	1.03398
aa175517_s_at	LOC218811	hypothetical protein LOC218811	10.2384	9.85987	10.0712	9.96139	9.64896	9.96258	9.84644	10.2583	9.98088	9.97978	9.62535	9.71861	9.77458	-1.15373	10.2785	9.9678	9.97485	10.0228	10.061	1.05709	1.2196	10.0692	10.0788	10.4407	9.99794	9.80454	10.0782	1.0698	1.01203	10.2176	10.2643	10.0922	9.70967	9.76901	9.88582	9.95571	9.98491	1.00279	1.15695	-1.05415	-1.06683	10.1057	10.1463	9.96242	10.018	10.0581	1.05497
AA175557_at	2310032D16Rik	RIKEN cDNA 2310032D16 gene	8.97892	8.81375	8.93397	9.04424	8.86286	9.03358	8.9442	8.86751	8.93488	9.00703	8.9806	8.90843	8.96536	1.02135	8.94667	9.16394	8.98534	8.92986	9.00645	1.05086	1.0289	9.06821	9.12615	9.26349	8.97492	9.15691	9.11794	1.13529	1.08034	9.24302	9.08489	9.05327	9.18863	9.18901	9.14862	9.24666	9.16487	1.17283	1.14831	1.11606	1.03307	9.18494	9.47815	9.05349	9.21676	9.23334	1.22983
aa175581_s_at	2610208E05Rik	RIKEN cDNA 2610208E05 gene	8.34289	8.26274	8.48323	8.50076	8.65454	8.54268	8.59467	8.41512	8.47458	8.48206	8.57331	8.57077	8.54204	1.04787	8.40529	8.22436	8.56414	8.30732	8.37528	-1.07126	-1.12254	8.34901	8.54523	8.35164	8.24975	8.36643	8.37241	-1.07339	-1.00199	8.62987	8.4153	8.4823	8.49089	8.26029	8.15602	8.29344	8.38973	-1.06058	-1.11135	1.01007	1.01208	8.7823	8.61906	8.61634	8.68287	8.67514	1.14915
aa175585_at	Frap1	FK506 binding protein 12-rapamycin associated protein 1	8.60871	8.43154	8.65499	8.57431	8.52327	8.70372	8.46719	8.44727	8.55138	8.45734	8.62265	8.73646	8.60548	1.03822	8.64288	8.3669	8.65355	8.76244	8.60644	1.03891	1.00067	8.64205	8.77667	8.51271	8.52818	8.61212	8.61435	1.04461	1.00549	8.83215	8.49574	8.71823	8.41547	8.38703	8.54767	8.52089	8.5596	1.00571	-1.03232	-1.03301	-1.03868	8.44568	8.28047	8.34394	8.47451	8.38615	-1.12134
AA175643_at	4921518A06Rik	RIKEN cDNA 4921518A06 gene	9.42968	9.5609	9.90464	9.58449	9.89371	9.36366	9.94814	9.64327	9.66606	9.23698	9.44367	9.38137	9.354	-1.24148	9.29633	9.50961	9.61889	9.5146	9.48486	-1.13383	1.09494	9.31679	9.30548	9.66169	9.47603	9.44638	9.44127	-1.1686	-1.03067	9.6814	9.47365	9.42587	9.79833	9.35146	9.29861	9.30565	9.47642	-1.14048	1.08856	-1.00586	1.02466	9.48193	9.66252	9.31615	9.51934	9.49499	-1.1259
aa175660_s_at	AI426465	expressed sequence AI426465	9.31582	9.38807	9.56819	9.43634	9.34705	9.29158	9.27753	9.48722	9.38898	9.48572	9.61597	9.50279	9.53482	1.10638	9.50197	9.53466	9.6193	9.4786	9.53363	1.10547	-1.00083	9.48857	9.51221	9.56879	9.6107	9.74871	9.58579	1.14617	1.03682	9.81485	9.64715	9.83627	9.61722	9.41644	9.63854	9.82189	9.68462	1.22743	1.10942	1.11033	1.0709	9.62208	9.81225	9.38528	9.62397	9.6109	1.16628
AA175706_s_at	AI851258	expressed sequence AI851258	9.07355	9.22328	9.25363	9.025	9.20336	9.47208	9.27561	9.59755	9.26551	9.29671	9.36584	9.22337	9.29531	1.02087	9.32158	9.33733	9.47856	9.47295	9.4026	1.09969	1.07721	9.39722	9.28453	9.32475	9.34509	9.44449	9.35922	1.06711	-1.03053	9.62423	9.44548	9.40292	9.33436	9.21647	9.20323	9.03502	9.3231	1.04073	1.01945	-1.05665	-1.02535	9.59568	9.54064	9.15389	9.28997	9.39505	1.09394
aa175734_s_at	1100001D10Rik	RIKEN cDNA 1100001D10 gene	10.231	10.285	10.2521	10.0474	10.2302	10.2657	10.3704	10.3854	10.2584	10.5657	10.5169	10.4211	10.5012	1.18331	10.7051	10.9152	10.8709	10.7452	10.8091	1.4648	1.23789	10.5515	10.6351	10.7824	10.8101	10.8583	10.7275	1.38422	-1.05822	10.7123	10.8954	10.4921	10.695	10.566	10.7027	10.8176	10.6973	1.35556	1.14558	-1.08058	-1.02114	10.5108	10.4934	10.3604	10.4151	10.4449	1.13801
aa175746_s_at	Siat7c	sialyltransferase 7 ((alpha-N-acetylneuraminyl 2,3-betagalactosyl-1,3)-N-acetyl galactosaminide alpha-2,6-sialyltransferase) C	7.76975	7.56274	7.65771	7.08181	7.63284	7.70779	7.43447	7.40861	7.53196	7.50192	7.66558	7.56234	7.57662	1.03143	7.45492	7.38408	7.58865	7.79739	7.55626	1.01698	-1.01421	7.53613	7.58554	7.57724	7.54813	7.54175	7.55776	1.01804	1.00104	7.61748	7.42854	7.4158	7.22294	7.35384	7.45358	7.17375	7.38085	-1.11043	-1.14533	-1.12929	-1.13046	8.12142	7.71507	7.64421	7.63145	7.77803	1.18597
aa175756_s_at	D11Ertd530e	DNA segment, Chr 11, ERATO Doi 530, expressed	9.15318	9.09648	9.27115	9.22125	9.06022	8.9554	9.08822	9.10887	9.11935	8.83378	8.85901	8.8253	8.83936	-1.21418	8.85946	8.93422	8.96746	9.40325	9.0411	-1.05573	1.15008	8.85415	9.02078	9.06497	9.0053	8.9819	8.98542	-1.09727	-1.03935	9.09934	8.83436	8.9502	8.87111	8.91917	8.94079	8.8126	8.91822	-1.14959	1.05618	-1.0889	-1.04768	8.80798	9.11026	8.79058	8.82485	8.88342	-1.17766
aa175767_f_at	Ptk2b	PTK2 protein tyrosine kinase 2 beta	8.21755	8.2607	7.90158	8.2246	8.36547	7.95081	8.19645	7.66917	8.09829	8.39896	8.41233	8.22036	8.34388	1.18558	8.34222	8.93704	8.90562	9.04943	8.80858	1.63613	1.38003	8.52511	8.4772	8.42954	8.90745	9.28172	8.7242	1.54319	-1.06023	8.50576	8.66488	8.12544	8.55773	8.49024	8.70792	8.48697	8.50557	1.32618	1.11859	-1.23372	-1.16363	8.3637	8.56544	8.41467	8.39413	8.43449	1.26242
aa175784_s_at	Vig1-pending	viral hemorrhagic septicemia virus(VHSV) induced gene 1	7.76867	7.83372	7.75992	7.70196	7.61478	7.49314	7.78177	7.77757	7.71644	7.85989	7.81395	7.67841	7.78408	1.048	7.54439	7.64623	7.83724	7.66345	7.67283	-1.03069	-1.08017	7.79931	7.69784	7.52643	7.70497	7.73393	7.69249	-1.01674	1.01372	7.86137	7.67993	7.58682	7.44887	7.61473	7.79127	7.36298	7.62085	-1.0685	-1.11979	-1.03668	-1.05091	7.67614	7.79619	7.35284	7.79234	7.65438	-1.04396
aa175794_s_at	Ian1	immune associated nucleotide 1	8.41584	8.71825	8.22691	8.37351	8.70642	8.16831	8.93651	9.23808	8.59798	9.27126	8.97362	9.0654	9.10343	1.41956	8.64327	8.92936	8.95631	8.9291	8.86451	1.20291	-1.18011	8.66795	8.65953	8.91526	8.79577	9.03721	8.81514	1.16245	-1.03481	8.78865	8.83774	8.47814	8.66776	8.49353	8.64051	8.40479	8.61587	1.01248	-1.40207	-1.18808	-1.14812	9.61648	8.94118	8.52791	9.00925	9.02371	1.34325
AA175830_at	Mrpl9	ESTs, Weakly similar to RIKEN cDNA 5730493B19 [Mus musculus] [M.musculus]	6.94949	7.20887	7.06517	7.1686	6.98533	6.80707	7.00794	6.94306	7.01694	6.98961	7.17377	6.97224	7.04521	1.01979	6.72151	7.05516	6.95381	6.95322	6.92092	-1.06882	-1.08997	7.01375	7.04777	6.86375	6.94414	6.9749	6.96886	-1.03389	1.03379	7.27594	6.71999	7.10656	6.85049	6.99504	7.1374	6.92411	7.00136	-1.01086	-1.03086	1.05734	1.02278	6.81179	6.93184	6.80883	6.93679	6.87231	-1.10544
aa175935_s_at	B230333E16Rik	RIKEN cDNA B230333E16 gene	10.9662	10.9598	10.8377	10.814	10.862	10.6954	10.8245	10.8534	10.8516	10.6235	10.6286	10.7406	10.6642	-1.13869	10.7761	10.7739	10.8817	10.8272	10.8147	-1.0259	1.10994	10.9473	10.9617	11.0331	10.9754	10.8058	10.9446	1.0666	1.09423	10.9787	10.8959	10.8327	10.8112	10.7724	10.8921	10.8099	10.8561	1.00312	1.14225	1.02911	-1.06328	10.7407	10.9845	10.7858	10.7726	10.8209	-1.02151
aa175938_s_at	Timeless	timeless homolog (Drosophila)	9.75112	9.71146	9.52366	9.84552	9.7207	9.82207	9.71646	9.78271	9.73421	9.62783	9.69991	9.64891	9.65888	-1.0536	9.48817	9.74735	9.56062	9.6239	9.60501	-1.09369	-1.03805	9.62848	9.84442	9.56945	9.62098	9.63301	9.65927	-1.05332	1.03832	9.80707	9.50578	9.81106	9.59803	9.61733	9.74916	9.7293	9.68825	-1.03237	1.02056	1.05939	1.02029	9.56484	9.77702	9.5743	9.81845	9.68365	-1.03567
AA176010_at	Pacsin2	ESTs	8.00981	8.22641	7.75766	8.27019	7.79456	7.87346	7.9396	7.85692	7.96608	7.86965	7.89156	7.80232	7.85451	-1.0804	7.65211	7.86697	7.76415	7.89161	7.79371	-1.12691	-1.04305	7.95914	7.87832	7.72456	7.84971	7.79438	7.84122	-1.0904	1.03348	7.91459	7.69883	7.81345	7.83661	7.88095	7.85705	7.88194	7.84049	-1.09095	-1.00977	1.03296	-1.00051	7.70531	7.65849	7.76122	7.8582	7.74581	-1.16495
aa176016_s_at	Chordc1	cysteine and histidine-rich domain (CHORD)-containing, zinc-binding protein 1	10.7782	10.4107	10.4602	10.4764	10.5015	10.6128	10.6576	10.972	10.6087	10.5868	10.4606	10.4461	10.4978	-1.07986	10.25	10.5616	10.5567	10.5257	10.4735	-1.09822	-1.017	10.3358	10.4324	10.9026	10.727	10.491	10.5777	-1.02168	1.07491	10.5223	10.3064	10.4316	10.8759	10.5427	10.702	10.6926	10.5819	-1.01872	1.06002	1.07804	1.00291	10.6716	10.6905	10.7134	10.6673	10.6857	1.05483
AA176017_f_at	Adar	adenosine deaminase, RNA-specific	8.3346	8.67057	8.39733	8.81346	8.4021	8.0535	8.54143	8.27814	8.43639	8.51335	8.48564	8.46539	8.48813	1.03651	8.2807	8.33332	8.23915	8.38053	8.30843	-1.09275	-1.13265	8.57871	8.45412	8.38649	8.35942	8.45795	8.44734	1.00762	1.10107	8.71813	8.61817	8.7095	8.18671	8.52082	8.77252	8.43975	8.56652	1.09439	1.05584	1.19589	1.08612	8.45249	8.70745	8.38439	8.73219	8.56913	1.09637
AA176022_at	Arf6	ADP-ribosylation factor 6	6.27871	6.2022	6.19896	6.66111	6.22031	6.2935	6.28287	6.25601	6.29921	6.25583	6.17947	6.09882	6.17804	-1.08762	6.07075	6.18264	6.21602	6.22988	6.17482	-1.09005	-1.00223	6.39552	6.12129	6.23868	6.20988	6.1201	6.2171	-1.05857	1.02974	6.38415	6.11552	6.20911	6.19553	6.17244	6.25917	6.33512	6.23872	-1.04282	1.04296	1.04529	1.0151	6.17663	6.07001	6.20366	6.13562	6.14648	-1.11167
AA176070_s_at	AU018540	ESTs	9.40782	9.31269	9.23757	9.62948	9.32272	9.2346	9.4799	9.22118	9.35574	9.45918	9.13188	9.2562	9.28242	-1.05214	9.26537	9.37045	9.26547	9.48637	9.34692	-1.00614	1.04572	9.72563	9.65169	9.33907	9.33352	9.3315	9.47628	1.08714	1.09381	9.59658	9.43119	9.51812	9.3327	9.37992	9.52736	9.27623	9.43744	1.05826	1.11344	1.06476	-1.02728	9.12309	9.38188	9.40792	9.36952	9.3206	-1.02466
AA177204_at	8430426K15Rik	RIKEN cDNA 8430426K15 gene	7.09852	7.16722	6.72642	7.30685	7.0204	6.71868	7.07391	7.0264	7.0173	7.26813	7.07728	7.15867	7.16803	1.11013	6.71403	7.2278	7.13685	7.12771	7.0516	1.02406	-1.08405	7.21696	7.07278	7.13708	7.16233	7.05381	7.12859	1.0802	1.05482	7.48588	6.89436	7.16962	7.13559	7.00269	7.13047	6.96126	7.11141	1.06741	-1.04002	1.04233	-1.01198	6.91603	7.23476	6.9815	7.17237	7.07616	1.04165
aa177231_s_at	Becn1	beclin 1 (coiled-coil, myosin-like BCL2-interacting protein)	11.1517	11.1996	11.2603	11.1082	11.4896	11.2261	11.5059	11.6974	11.3298	11.398	11.3003	11.3918	11.3633	1.0235	11.213	11.4457	11.3983	11.2686	11.3314	1.00109	-1.02238	11.3207	11.3092	11.7129	11.4972	11.5824	11.4845	1.11314	1.11193	11.3984	11.4416	11.3482	11.4599	11.5884	11.5918	11.7186	11.5067	1.13044	1.10449	1.1292	1.01554	11.6586	11.6536	11.5607	11.6428	11.6289	1.23037
aa177300_s_at	Tm7sf1	transmembrane 7 superfamily member 1	8.79191	9.06929	9.08956	9.38303	9.39264	8.94381	9.41798	9.02887	9.13964	9.42676	9.31768	9.33947	9.3613	1.16608	9.32589	9.25292	9.36675	9.28475	9.30758	1.12345	-1.03794	9.52309	9.2498	9.40841	9.47216	9.45549	9.42179	1.21601	1.08238	9.3994	9.30048	9.2311	9.18466	9.32677	9.42595	9.41333	9.32595	1.13786	-1.0248	1.01282	-1.06868	9.70256	9.97735	9.52263	9.73088	9.73336	1.50913
aa177332_s_at	1700030G05Rik	RIKEN cDNA 1700030G05 gene	8.44453	8.13421	8.18578	8.51304	8.07883	8.20024	8.15491	8.40143	8.26412	8.25258	8.13253	8.18941	8.1915	-1.05162	8.26165	8.14716	8.08256	8.20063	8.173	-1.0652	-1.01291	8.35698	8.25151	8.51029	8.18974	8.28414	8.31853	1.03844	1.10614	8.42646	8.1928	8.08555	8.24114	8.21658	8.21712	8.10428	8.21199	-1.0368	1.0143	1.02739	-1.07665	8.02283	8.18916	8.03228	8.12657	8.09271	-1.12616
aa177336_s_at	AI194947	Mus musculus adult male aorta and vein cDNA, RIKEN full-length enriched library, clone:A530066O14 product:unknown EST, full insert sequence.	7.40793	7.73281	7.2851	7.96788	7.48524	7.27806	7.55274	7.35751	7.50841	7.41285	7.46999	7.37172	7.41819	-1.06453	7.21258	7.36817	7.23092	7.4189	7.30764	-1.14931	-1.07964	7.48508	7.15775	7.37169	7.23422	7.43809	7.33737	-1.12587	1.02082	7.56052	7.14138	7.29725	7.46569	7.43844	7.51549	7.31604	7.39069	-1.08502	-1.01925	1.05925	1.03765	7.22076	7.36754	7.31374	7.51103	7.35327	-1.11353
aa177347_s_at	AI646570	expressed sequence AI646570	9.42754	9.49764	9.40902	9.59906	9.45995	9.20009	9.40758	9.92735	9.49103	9.35841	9.17619	9.10215	9.21225	-1.21317	9.35812	9.54685	9.42443	9.50096	9.45759	-1.02345	1.18537	9.47162	9.33865	9.66592	9.47336	9.455	9.48091	-1.00704	1.0163	9.36871	9.36635	9.28845	9.12295	9.31262	9.48597	9.37608	9.33159	-1.11685	1.08624	-1.09126	-1.10905	9.0885	9.36973	9.13707	9.27366	9.21724	-1.20898
aa177386_s_at	D3Ertd194e	DNA segment, Chr 3, ERATO Doi 194, expressed	8.67456	8.92862	8.85418	8.95762	9.7027	9.04708	9.77313	9.1471	9.13562	8.81161	8.77916	8.64865	8.74647	-1.30962	8.49916	8.75176	8.74397	8.80771	8.70065	-1.35189	-1.03227	8.56561	8.42593	9.09993	8.8708	8.86981	8.76642	-1.29164	1.04664	8.56354	8.51506	8.3931	8.26809	8.60361	8.71962	8.8066	8.5528	-1.49777	-1.14367	-1.10792	-1.15959	8.8934	8.76916	8.82211	8.85333	8.8345	-1.2321
aa177433_s_at	Ms4a6b	membrane-spanning 4-domains, subfamily A, member 6B	8.48724	8.05214	8.98438	8.67194	8.09531	8.30682	8.15364	8.03466	8.34827	8.84753	8.64807	8.62177	8.70579	1.28123	8.66253	8.53918	8.60184	8.57752	8.59527	1.18674	-1.07962	8.61447	8.58067	8.52544	8.63265	8.71392	8.61343	1.20177	1.01267	8.59808	8.62721	8.32682	8.51886	8.29545	8.32628	8.63835	8.47586	1.09247	-1.17277	-1.08628	-1.10005	9.14036	9.07348	8.80571	8.91739	8.98423	1.55398
aa177476_s_at	Pmscl2	polymyositis/scleroderma autoantigen 2	9.88553	9.84776	9.93602	9.88273	9.89302	9.94938	9.90625	9.93181	9.90406	9.88444	9.91869	9.90734	9.90349	-1.0004	9.78749	9.55628	9.80041	9.74582	9.7225	-1.13411	-1.13366	9.77877	9.74671	9.80791	9.65692	9.76708	9.75148	-1.11156	1.02029	10.0089	9.90448	9.84493	9.79736	9.64723	9.43668	9.67145	9.75871	-1.106	-1.10556	1.02542	1.00503	9.90978	9.84638	9.72812	9.86447	9.83719	-1.04744
AA177484_at	Tm7sf1	ESTs	7.62141	7.22381	7.16843	7.38049	7.35105	7.37857	7.40159	7.17026	7.33695	7.30305	7.55412	7.48242	7.44653	1.07891	7.30851	7.25047	7.40123	7.62769	7.39697	1.04248	-1.03495	7.33743	7.56252	7.31615	7.43208	7.48508	7.42665	1.06415	1.02078	7.66056	7.24071	7.43628	7.38877	7.35426	7.28283	7.31075	7.38202	1.03174	-1.04573	-1.01042	-1.03142	7.21703	7.35565	7.15774	7.34117	7.2679	-1.04903
aa177537_s_at	Adcy7	adenylate cyclase 7	8.41794	8.52637	8.78645	8.52042	8.6571	8.41723	8.5116	8.79461	8.57897	8.76752	8.89944	8.85817	8.84171	1.19976	8.65762	9.06992	9.18191	9.13772	9.01179	1.34988	1.12512	8.74414	8.88192	9.06499	8.92588	9.05389	8.93416	1.27916	-1.05528	8.95945	8.78366	8.78149	9.32987	8.81703	8.73204	9.04902	8.92179	1.26824	1.05708	-1.06437	-1.00861	9.09114	8.6831	8.74228	8.7179	8.8086	1.17254
aa177544_s_at	Lrrfip2	leucine rich repeat (in FLII) interacting protein 2	10.0077	10.5046	10.5593	10.1697	10.5453	10.208	10.5035	10.233	10.3414	10.1479	10.2742	10.1104	10.1775	-1.1203	9.97863	10.251	10.3507	10.2862	10.2166	-1.09032	1.0275	10.2117	10.1607	10.3218	10.2594	10.3698	10.2647	-1.05459	1.03388	10.2462	10.3384	10.1932	10.4171	10.2769	10.314	10.2828	10.2955	-1.0323	1.08525	1.0562	1.02159	11.2071	10.7478	10.7456	10.6887	10.8473	1.42005
aa177556_s_at	Nsap1-pending	NS1-associated protein 1	8.91725	8.57314	8.82772	8.66326	8.60957	8.88698	8.74127	9.21086	8.80376	8.71103	8.75891	8.5739	8.68128	-1.0886	8.70917	8.77359	9.06473	8.95683	8.87608	1.05141	1.14456	8.64537	8.86565	9.14031	8.89469	8.91322	8.89185	1.06296	1.01099	9.10101	8.79746	8.67077	9.02628	8.72923	8.6424	8.82634	8.82764	1.01669	1.10678	-1.03414	-1.04551	8.77476	8.8091	8.52867	8.4925	8.65126	-1.1115
aa177595_s_at	1110059E24Rik	RIKEN cDNA 1110059E24 gene	9.60958	9.70092	9.76395	9.5748	10.065	10.0478	9.97198	9.77888	9.81411	9.6469	9.68222	9.7417	9.69027	-1.08963	9.53813	9.69481	9.92769	10.01	9.79265	-1.01499	1.07354	9.45578	9.57677	9.66681	9.82584	9.88173	9.68139	-1.09636	-1.08017	9.54703	9.52659	9.40781	9.53905	9.61031	9.68734	9.72662	9.57782	-1.17796	-1.08107	-1.16057	-1.07443	9.80782	9.55303	9.75392	9.75464	9.71735	-1.06937
aa177625_s_at	D6Ertd365e	DNA segment, Chr 6, ERATO Doi 365, expressed	7.89585	7.95281	8.06934	7.77595	8.18639	7.80916	7.96545	7.76846	7.92793	8.10024	8.37826	8.374	8.28417	1.28008	8.55992	8.64282	8.3964	8.74536	8.58612	1.57811	1.23282	8.58611	8.75261	8.88217	8.73907	8.81451	8.75489	1.77395	1.1241	8.80295	8.6658	8.52045	8.41308	8.49457	8.34408	8.28259	8.50336	1.49012	1.16408	-1.05905	-1.19047	7.99193	8.36591	8.08822	8.01648	8.11564	1.13895
aa177675_s_at	Trim11	tripartite motif protein 11	9.75012	9.83854	9.79654	9.84924	9.75024	9.66112	9.77357	9.73388	9.76916	9.72352	9.74534	9.75961	9.74282	-1.01842	9.72859	9.71415	9.74527	10.2833	9.86784	1.0708	1.09052	9.84498	9.93512	9.65504	9.78439	9.88461	9.82083	1.03647	-1.03312	9.87709	9.76651	9.78806	9.61395	9.64491	9.60832	9.54151	9.69148	-1.05532	-1.03623	-1.13003	-1.0938	9.70583	9.76332	9.53501	9.65716	9.66533	-1.07462
aa177744_at	Eef1b2	eukaryotic translation elongation factor 1 beta 2	9.5362	9.56912	9.2733	9.47415	9.45101	9.63862	9.43585	9.49645	9.48434	9.40116	9.47881	9.34899	9.40965	-1.05313	9.09456	9.33995	9.35399	9.62681	9.35383	-1.09468	-1.03945	9.34472	9.49382	9.22643	9.36302	9.43443	9.37248	-1.08062	1.01302	9.63932	9.07855	9.55057	9.21772	9.52787	9.5204	9.20833	9.39182	-1.06623	-1.01244	1.02669	1.0135	9.19365	9.33186	9.24458	9.27899	9.26227	-1.16641
aa177753_s_at	AU018638	expressed sequence AU018638	6.95234	7.04223	7.03404	7.25479	7.04454	7.08528	7.00484	6.98988	7.05099	6.82375	7.02032	6.78052	6.87487	-1.12985	6.93281	6.9182	6.96274	6.8978	6.92789	-1.08908	1.03744	6.80166	7.08269	7.03016	6.90508	6.97849	6.95962	-1.06538	1.02224	7.33456	6.93144	7.00176	6.97041	6.8301	7.04894	6.93538	7.00751	-1.0306	1.0963	1.05674	1.03376	6.97313	7.14011	6.94684	6.88817	6.98706	-1.04531
aa177779_s_at	Ghitm	growth hormone inducible transmembrane protein	7.95777	8.12405	8.09906	7.79307	8.40557	8.30378	8.29738	8.33568	8.16454	8.45056	8.46569	8.45538	8.45721	1.2249	8.02695	8.44467	8.65094	8.4765	8.39976	1.17709	-1.04062	8.30452	8.39939	8.70419	8.60555	8.72796	8.54832	1.30475	1.10846	8.34754	8.33794	8.19251	8.67444	8.46913	8.58766	8.70813	8.47391	1.23916	1.01164	1.05273	-1.05294	8.86992	8.47492	8.77057	8.57136	8.67169	1.42124
aa177799_at	9530027K12Rik	RIKEN cDNA 9530027K12 gene	8.475	8.48041	8.27835	8.34809	8.57994	8.40579	8.47354	8.77381	8.47687	8.48378	8.41243	8.24939	8.38187	-1.06807	8.24316	8.83127	8.62358	8.62662	8.58116	1.07497	1.14813	8.50527	8.62458	9.01409	8.68802	8.78283	8.72296	1.18599	1.10328	8.79241	8.49357	8.55164	8.87519	8.83234	8.87056	8.8506	8.75233	1.21038	1.29277	1.12597	1.02057	8.51136	8.48452	8.52255	8.37992	8.47459	-1.00158
aa177799_g_at	9530027K12Rik	RIKEN cDNA 9530027K12 gene	6.53264	6.3295	6.33905	6.65772	6.53196	6.30931	6.34106	6.7016	6.46785	6.17558	6.09083	6.08982	6.11875	-1.27377	6.11369	6.46733	6.20248	6.25326	6.25919	-1.15562	1.10224	6.33917	6.43965	6.41004	6.38434	6.27511	6.36966	-1.07043	1.07958	6.45098	6.05863	6.08402	6.39331	6.21277	6.43345	6.46536	6.29979	-1.12355	1.1337	1.02854	-1.04963	6.29612	6.11061	6.26263	6.18477	6.21353	-1.19277
aa177832_s_at	5430432P15Rik	RIKEN cDNA 5430432P15 gene	8.61827	8.86902	8.49033	8.66209	8.77049	8.27155	8.81348	8.66924	8.64556	8.51185	8.50594	8.21693	8.41158	-1.17608	8.31184	8.74173	8.70282	8.67768	8.60852	-1.02601	1.14627	8.39502	8.46347	8.99409	8.72441	8.74088	8.66357	1.01256	1.0389	8.69994	8.6295	8.55647	8.68188	8.76223	8.70867	8.74324	8.68313	1.02639	1.20711	1.05308	1.01365	8.81054	8.69732	8.67804	8.5253	8.6778	1.0226
aa177851_s_at	9130009C22Rik	RIKEN cDNA 9130009C22 gene	7.16308	7.3977	7.33642	7.76031	7.24063	6.91912	7.483	7.07591	7.29702	7.53387	7.45215	7.31271	7.43291	1.09877	7.19159	7.45561	7.39495	7.4409	7.37076	1.05244	-1.04402	7.3873	7.31023	7.38336	7.32512	7.47861	7.37692	1.05694	1.00428	7.5281	7.33387	7.43372	7.29146	7.39565	7.69075	7.45727	7.44726	1.10975	1.01	1.05446	1.04996	7.44288	7.15818	7.16854	7.5136	7.3208	1.01662
aa177861_s_at	Bcl10	B-cell leukemia/lymphoma 10	10.0649	10.1135	10.0723	10.2612	10.0482	9.76897	10.1601	9.92516	10.0518	10.1878	10.0132	10.0597	10.0869	1.02464	10.0275	10.1533	10.109	10.0028	10.0732	1.01492	-1.00957	10.0752	9.95738	10.2711	10.2347	10.1591	10.1395	1.06269	1.04706	10.1288	10.0219	10.2069	10.0217	10.0027	10.2829	10.1743	10.1199	1.04833	1.02312	1.03292	-1.0137	10.2887	10.2743	10.0654	10.2025	10.2077	1.11415
aa177891_at	MGC36997	hypothetical protein MGC36997	7.109	7.22331	7.03957	7.45494	7.44086	6.94481	7.29096	7.72085	7.27804	7.26334	7.12839	6.98028	7.124	-1.11268	6.87587	7.20836	7.18179	7.18665	7.11317	-1.12106	-1.00754	7.02481	6.93387	7.45621	7.25431	7.17604	7.16905	-1.07847	1.03949	7.27096	7.05452	6.83887	7.17138	7.05744	7.35339	7.439	7.16936	-1.07823	1.03194	1.03972	1.00022	7.2033	7.07632	7.11069	7.06761	7.11448	-1.12005
aa177915_at	1300006C06Rik	RIKEN cDNA 1300006C06 gene	10.1667	10.4361	10.4387	10.5222	10.4882	10.0389	10.5192	10.5399	10.3937	10.4249	10.1449	10.3319	10.3006	-1.06671	10.2553	10.6051	10.5333	10.4007	10.4486	1.03876	1.10805	10.4815	10.3094	10.6531	10.6129	10.6216	10.5357	1.10342	1.06224	10.4456	10.5231	10.3604	10.4655	10.5452	10.5487	10.5485	10.491	1.06974	1.1411	1.02983	-1.03148	10.4067	10.5512	10.4012	10.5462	10.4763	1.05892
AA177965_at	9130422G05Rik	RIKEN cDNA 9130422G05 gene	6.84936	6.83667	6.74378	7.34012	6.86746	6.58636	6.93711	6.77995	6.8676	6.83447	6.77348	6.76707	6.79167	-1.05404	6.72935	6.95955	7.06698	6.95428	6.92754	1.04242	1.09875	6.99312	6.72095	7.0979	7.07327	6.99227	6.9755	1.07766	1.0338	6.97609	6.91583	6.85434	7.22715	6.90507	7.22181	7.26625	7.05236	1.13663	1.19805	1.09037	1.05472	6.75315	6.88284	6.77561	6.83222	6.81096	-1.04004
aa177990_s_at	Rnac-pending	RNA cyclase homolog	9.71694	9.65704	9.35539	9.85652	10.1082	9.76113	9.93336	10.2249	9.82669	10.115	10.002	9.99871	10.0386	1.1582	9.74329	10.0265	9.98209	9.9618	9.92841	1.07305	-1.07935	9.94152	9.70769	9.98396	10.0843	10.0435	9.95219	1.09088	1.01662	9.94917	9.97548	9.97754	10.0466	9.87204	9.95242	10.002	9.96789	1.10282	-1.05022	1.02774	1.01094	9.60864	9.73221	9.84201	9.66545	9.71208	-1.08268
aa178134_s_at	PRUNEM1	PRUNEM1	8.78231	8.94931	8.84942	9.25208	9.18994	8.95026	9.19077	8.95387	9.01474	9.1514	8.96303	9.03928	9.05124	1.02562	9.04313	9.02606	9.13216	8.9915	9.04821	1.02347	-1.0021	9.30945	9.09083	9.1644	9.2388	9.12329	9.18535	1.12553	1.09972	9.25452	9.12894	9.17499	8.96353	8.99998	9.18081	9.20427	9.12958	1.08285	1.0558	1.05802	-1.03942	9.2327	9.35173	9.22861	9.31788	9.28273	1.20412
aa178189_s_at	2010012F05Rik	RIKEN cDNA 2010012F05 gene	11.0631	10.648	10.7577	10.9783	11.3855	11.3086	11.3073	11.6734	11.1402	11.561	11.3674	11.3727	11.4337	1.22558	11.0776	11.4468	11.6437	11.4472	11.4038	1.20047	-1.02091	11.0091	10.9176	11.856	11.5272	12.0539	11.4728	1.25921	1.04893	11.1152	11.3425	11.1686	11.7185	11.7499	11.7673	12.1435	11.5722	1.34908	1.10077	1.12379	1.07138	11.5421	11.4054	11.5132	11.481	11.4854	1.27032
aa178190_s_at	Enpp2	ectonucleotide pyrophosphatase/phosphodiesterase 2	7.71842	8.31242	8.22907	8.64418	8.24309	7.72223	8.49562	7.84392	8.15112	8.24432	7.92143	7.96304	8.04293	-1.07787	7.85857	7.9198	7.78322	8.25785	7.95486	-1.14572	-1.06295	8.05001	7.95087	7.83904	8.10896	8.07731	8.00524	-1.1064	1.03554	7.8846	7.94351	7.75085	8.00802	7.93365	8.09556	7.99086	7.94386	-1.15449	-1.07108	-1.00765	-1.04346	8.13666	8.16366	7.83572	8.19105	8.08177	-1.04924
AA178212_s_at	5830436L09Rik	RIKEN cDNA 5830436L09 gene	8.074	8.30628	8.1479	8.60809	8.37727	8.35737	8.44261	8.33937	8.33161	8.28197	8.11335	8.21684	8.20405	-1.09244	8.13577	8.04465	8.17997	8.23099	8.14784	-1.13585	-1.03973	8.33436	8.12676	8.31963	8.15525	8.19086	8.22537	-1.07642	1.05521	8.49057	8.0638	8.26672	8.23635	8.22512	8.44855	8.34774	8.29698	-1.02429	1.06653	1.1089	1.05089	8.33145	8.51562	8.12299	8.35343	8.33087	-1.00051
AA178227_at	Cd83	CD83 antigen	9.3305	9.40922	9.39585	9.52867	9.44753	9.12712	9.34196	9.49254	9.38417	9.40829	9.2957	9.27564	9.32654	-1.04076	9.22498	9.22072	9.17597	9.29274	9.2286	-1.11386	-1.07024	9.54326	9.39889	9.11021	9.21266	9.32267	9.31754	-1.04727	1.06359	9.50491	9.17935	9.5441	8.74565	9.28713	9.39221	9.29669	9.27858	-1.07594	-1.03381	1.03525	-1.02738	9.16331	9.4411	9.12508	9.28787	9.25434	-1.09417
AA178246_s_at	Pias3	protein inhibitor of activated STAT 3	9.66817	9.32863	9.34657	9.63029	9.39725	9.55705	9.35016	10.2274	9.56319	9.36525	9.28808	9.32122	9.32485	-1.17963	9.4131	9.24846	9.13311	9.22773	9.2556	-1.23764	-1.04917	9.68588	9.17293	9.38813	9.23016	9.35178	9.36578	-1.14664	1.07936	9.53227	9.28249	9.15798	8.85611	9.12344	9.27596	9.26058	9.21269	-1.275	-1.08085	-1.03019	-1.11195	9.27676	9.31662	9.15967	9.0018	9.18871	-1.29637
aa178252_s_at	DXImx46e	DNA segment, Chr X, Immunex 46, expressed	9.93733	9.91614	9.94305	9.92447	9.80438	9.61778	9.80645	9.79685	9.84331	9.64823	9.7266	9.71779	9.69754	-1.10632	9.62407	9.53108	9.65453	9.69665	9.62658	-1.16209	-1.05042	9.69487	9.78681	9.69125	9.55433	9.64161	9.67378	-1.12469	1.03325	10.0342	9.74162	9.82296	9.62814	9.58705	9.52494	9.52738	9.69519	-1.10813	-1.00163	1.0487	1.01495	9.60303	9.94936	9.65125	9.75593	9.73989	-1.07431
aa178340_at	Nssr	neural-salient serine/arginine-rich	7.67258	7.24841	7.7217	7.37968	7.66903	7.6427	7.74569	8.00951	7.63616	7.73454	7.88754	7.70174	7.77461	1.10072	7.53319	8.30391	8.41069	8.1444	8.09805	1.37734	1.25131	7.70533	7.71206	8.52537	8.1228	8.11731	8.03657	1.31989	-1.04353	8.12285	7.85714	7.68735	8.55221	8.03014	7.60893	8.10297	7.99451	1.28196	1.16466	-1.0744	-1.02958	7.94481	7.66731	7.73465	7.79999	7.78669	1.10998
aa178355_s_at	9130022A11Rik	RIKEN cDNA 9130022A11 gene	8.4759	8.20664	8.67682	8.08324	9.0964	8.52097	9.16034	8.95401	8.64679	8.55512	8.56966	8.20367	8.44282	-1.15187	8.23164	8.95876	8.90407	8.75253	8.71175	1.04605	1.20492	8.20523	8.2955	9.26003	8.84965	9.03766	8.72961	1.05909	1.01246	8.57471	8.44192	8.23111	9.45803	8.76437	8.67493	8.97937	8.73206	1.06089	1.222	1.01418	1.0017	9.19255	8.70485	8.8577	8.81285	8.89199	1.18526
aa178449_s_at	Hrb	HIV-1 Rev binding protein	8.18947	8.15687	8.52935	8.08951	8.69433	8.55238	8.69657	8.62616	8.44183	8.90986	8.97858	8.86046	8.9163	1.38941	8.75742	9.03593	9.311	9.0589	9.04081	1.51465	1.09014	8.64707	8.62354	9.12573	9.14773	9.17588	8.94399	1.41633	-1.06941	8.82683	8.79413	8.44642	9.28043	8.85997	8.77388	9.02018	8.85741	1.33383	-1.04167	-1.13556	-1.06185	9.54142	9.34286	8.94553	9.43766	9.31687	1.83406
aa178464_at	2210408F11Rik	RIKEN cDNA 2210408F11 gene	8.23655	8.79997	8.5961	8.55657	8.80989	8.43855	8.98611	8.44966	8.60918	8.30244	8.49431	8.3147	8.37049	-1.17992	8.25887	8.53395	8.52341	8.50839	8.45615	-1.1119	1.06118	8.28995	8.53607	8.24177	8.44507	8.552	8.41297	-1.14568	-1.03038	8.44112	8.26364	8.14091	8.47289	8.13437	8.19688	8.16218	8.25886	-1.27484	-1.08045	-1.14655	-1.11274	8.31092	8.4372	8.19689	8.31688	8.31547	-1.22578
aa178476_at	6230425C22Rik	RIKEN cDNA 6230425C22 gene	9.09968	9.1558	9.27623	8.62886	9.37144	9.2393	9.43632	9.92989	9.26719	9.43506	9.51552	9.45623	9.46893	1.15009	9.07091	9.409	9.66676	9.58863	9.43383	1.12244	-1.02463	9.18204	9.25145	9.57965	9.46793	9.50824	9.39786	1.0948	-1.02524	9.41764	9.18451	9.23666	9.52968	9.36289	9.39723	9.45398	9.36894	1.07307	-1.07177	-1.046	-1.02025	9.97102	9.4227	9.49177	9.80446	9.67249	1.32436
aa178487_at	Chm	choroidermia	7.66791	7.87997	7.9143	7.67518	8.59048	8.2181	8.32665	7.89232	8.02062	8.31406	8.5485	8.34565	8.40273	1.30325	7.86988	8.7189	9.01549	8.86754	8.61795	1.51292	1.16088	8.10317	8.15661	8.67164	8.7617	9.00113	8.53885	1.4322	-1.05636	8.22732	8.16008	7.83284	8.41386	8.36066	8.31619	8.34591	8.23669	1.16157	-1.12198	-1.30248	-1.23299	8.75222	8.2264	8.50219	8.42319	8.476	1.37115
aa178516_s_at	Ms4a4c	membrane-spanning 4-domains, subfamily A, member 4C	7.18823	7.33267	7.38251	7.27372	7.19172	7.17905	7.13552	7.14195	7.22817	7.03751	7.16492	7.04868	7.0837	-1.10532	7.09298	7.03985	7.05285	7.75743	7.23578	1.00529	1.11117	7.02197	7.42518	7.04772	7.08685	7.18074	7.15249	-1.05386	-1.05943	7.53651	6.96556	7.19668	7.07854	7.13853	7.05619	7.06664	7.14838	-1.05687	1.04585	-1.06245	-1.00286	7.16738	7.18749	7.12284	7.23993	7.17941	-1.03438
aa178548_s_at	Scd1	stearoyl-Coenzyme A desaturase 1	8.01671	7.94536	7.70942	7.6496	8.13643	7.57544	7.91723	8.17241	7.89033	8.28065	8.31527	8.24566	8.28053	1.31058	8.13438	8.58148	8.39176	9.10049	8.55203	1.58195	1.20706	8.33965	8.28483	8.77447	8.61314	8.54937	8.51229	1.53897	-1.02793	8.67545	8.23717	8.38436	8.67219	8.30722	8.29596	8.44712	8.43135	1.45501	1.1102	-1.08724	-1.0577	8.38229	8.33106	8.17305	8.23141	8.27945	1.3096
aa178555_s_at	2310008N12Rik	RIKEN cDNA 2310008N12 gene	9.48522	9.56982	9.4306	9.3899	9.2704	9.84732	9.32088	9.24963	9.44547	9.4304	9.51867	9.60852	9.5192	1.05243	9.42736	9.19295	9.34916	9.35879	9.33206	-1.08178	-1.1385	9.50016	9.55858	9.31263	9.28973	9.32826	9.39787	-1.03354	1.04667	9.64004	9.31297	9.84441	9.05117	9.18425	9.46012	9.08323	9.36803	-1.05515	-1.11047	1.02524	-1.0209	9.37656	9.53899	9.19227	9.25441	9.34056	-1.07543
AA178588_s_at	AW112037	Mus musculus adult female vagina cDNA, RIKEN full-length enriched library, clone:9930106P14 product:unclassifiable, full insert sequence.	8.75637	8.92593	8.63705	8.47904	9.12033	9.02349	9.01714	9.17065	8.89125	9.18363	9.21422	9.20704	9.20163	1.24003	8.95153	9.41347	9.49167	9.22158	9.26956	1.29982	1.04821	9.23298	9.28374	9.59977	9.37623	9.48025	9.3946	1.4175	1.09053	9.1771	9.29976	8.86941	9.0983	9.14386	9.14982	8.96063	9.09984	1.15556	-1.0731	-1.12484	-1.22668	9.76604	9.38037	9.30339	9.1136	9.39085	1.41382
aa178597_s_at	Ash1-pending	absent, small, or homeotic discs 1 (Drosophila)	9.49678	9.70927	9.41048	9.63401	9.5311	9.29233	9.54695	9.64217	9.53289	9.21947	9.28013	9.23155	9.24372	-1.22193	9.38783	9.52534	9.53772	9.58957	9.51012	-1.01591	1.2028	9.3867	9.40252	9.64303	9.51753	9.54869	9.4997	-1.02327	-1.00725	9.59464	9.38997	9.38298	9.51919	9.50226	9.40211	9.498	9.46988	-1.04464	1.16972	-1.02828	-1.02088	9.58514	9.59923	9.4652	9.41633	9.51647	-1.01144
AA178600_at	9030412M04Rik	RIKEN cDNA 9030412M04 gene	9.52946	10.5544	10.393	10.3257	10.3782	9.2498	10.496	9.45457	10.0476	9.70556	9.80827	9.61185	9.70856	-1.26494	10.3112	10.1321	10.1207	10.0953	10.1648	1.08462	1.37198	10.6106	10.466	9.90847	10.2462	10.0735	10.261	1.15936	1.06891	10.2589	10.2286	9.95916	9.63597	9.75371	9.69156	9.02375	9.79309	-1.19296	1.06034	-1.29391	-1.38307	9.07907	9.61227	9.28293	9.06115	9.25886	-1.72761
aa178648_at	Asb3	ankyrin repeat and SOCS box-containing protein 3	8.71252	8.99407	8.69422	9.05462	8.99465	8.71203	8.96329	9.06319	8.89857	8.68749	8.76812	8.66116	8.70559	-1.14312	8.46415	8.80583	8.68167	8.66212	8.65344	-1.1852	-1.03681	8.72211	8.73709	8.76467	8.73427	8.76997	8.74562	-1.11184	1.06598	8.80734	8.52609	8.67798	8.71477	8.81901	8.8613	8.81455	8.74586	-1.11166	1.02831	1.06616	1.00017	8.74459	8.6715	8.6848	8.79828	8.72479	-1.12801
aa178671_s_at	AI841135	expressed sequence AI841135	9.92739	10.1399	9.90748	10.0756	9.8517	9.79659	10.037	9.85553	9.9489	9.85464	9.73169	9.70817	9.76483	-1.13608	9.80166	9.8628	9.76419	9.91046	9.83477	-1.08232	1.04967	10.0691	10.1441	9.98632	9.96913	9.87452	10.0086	1.04228	1.12808	10.1214	10.045	10.2074	9.88745	9.83983	10.0189	9.87519	9.9993	1.03555	1.17647	1.1208	-1.0065	10.0093	10.2185	10.0571	10.0674	10.0881	1.10126
aa178689_s_at	Vps54	vacuolar protein sorting 54 (yeast)	8.28451	8.52424	8.32992	8.39821	8.38493	8.10512	8.46544	8.65551	8.39349	8.25056	8.2022	8.19768	8.21681	-1.13027	8.20511	8.30913	8.29054	8.23811	8.26072	-1.09639	1.0309	8.29373	8.28362	8.47834	8.37819	8.41495	8.36976	-1.01658	1.07851	8.40192	8.25275	8.33005	8.25435	8.28572	8.41389	8.34904	8.32682	-1.0473	1.07923	1.04688	-1.03022	8.39095	8.27828	8.20126	8.31535	8.29646	-1.06957
aa178722_s_at	1500019G21Rik	RIKEN cDNA 1500019G21 gene	10.7813	10.6974	10.5978	10.7692	10.7296	10.9261	10.7091	10.8848	10.7619	10.818	10.7833	10.8194	10.8069	1.03165	10.7461	10.7282	10.6106	10.7212	10.7015	-1.04275	-1.07575	10.8461	10.7164	10.7282	10.7646	10.7048	10.752	-1.00688	1.03562	10.7832	10.7139	10.8396	10.5863	10.6863	10.7997	10.6996	10.7298	-1.02249	-1.05486	1.01981	-1.01551	10.6838	10.7086	10.7462	10.8437	10.7456	-1.01138
aa182069_s_at	Casp8ap2	ESTs	7.00156	7.0244	6.5303	7.49947	6.54459	6.60796	6.67925	6.58437	6.80899	6.67075	6.58885	6.59287	6.61749	-1.14195	6.64823	6.64559	6.45041	6.59917	6.58585	-1.16727	-1.02217	6.98651	6.71775	6.55002	6.66611	6.61737	6.70755	-1.07284	1.08802	6.93963	6.44906	6.71437	6.52099	6.4834	6.59468	6.55821	6.60862	-1.14899	-1.00616	1.01591	-1.07098	6.53702	6.52846	6.54977	6.64468	6.56498	-1.18428
aa182125_s_at	AU046135	Mus musculus 2 days pregnant adult female ovary cDNA, RIKEN full-length enriched library, clone:E330037P08 product:inferred: KIAA1317 protein {Homo sapiens}, full insert sequence.	10.1131	11.0548	10.7	11.1478	11.6375	10.7882	11.6152	11.1893	11.0308	9.79355	9.41047	9.20913	9.47105	-2.94793	8.99507	9.89154	9.72106	10.0946	9.67557	-2.5583	1.1523	9.12993	9.12551	9.67455	9.72203	9.57427	9.44526	-3.0011	-1.17309	9.34581	9.2316	8.69971	9.9646	9.44675	9.17178	9.53953	9.34283	-3.22193	-1.09295	-1.25941	-1.07358	10.5524	10.0568	10.6736	9.99113	10.3185	-1.63836
AA182139_s_at	Fbxw4	F-box and WD-40 domain protein 4	8.5624	8.85009	8.72694	8.87409	8.7965	8.55737	8.97148	8.84911	8.7735	8.83162	8.68312	8.70138	8.73871	-1.02441	8.62104	8.79905	8.78061	8.68429	8.72125	-1.03688	-1.01218	8.8363	8.6089	8.8366	8.84735	8.73715	8.77326	-1.00016	1.03671	8.84814	8.65159	8.77497	8.80101	8.63535	8.94788	9.02088	8.8114	1.02662	1.05168	1.06448	1.02679	8.81251	9.05915	8.76335	9.02691	8.91548	1.10342
aa182189_at	Spic	Spi-C transcription factor (Spi-1/PU.1 related)	6.63853	6.57717	6.81169	7.21784	6.66659	6.63734	6.72888	6.64676	6.7406	6.77003	6.68236	6.63836	6.69691	-1.03074	6.58167	6.57787	6.77107	6.66721	6.64945	-1.06522	-1.03344	6.89057	6.44592	6.59776	6.71587	6.61227	6.65248	-1.06299	1.0021	7.14641	6.57201	6.73769	6.65547	6.56355	6.72018	6.65737	6.72181	-1.01311	1.01741	1.05143	1.04923	6.62708	6.68169	6.47602	6.66143	6.61155	-1.09357
aa182195_at	AI593484	Mus musculus, clone MGC:32192 IMAGE:5006129, mRNA, complete cds	8.53177	8.61908	8.4986	8.88695	8.48802	8.1809	8.54593	8.65936	8.55132	8.59603	8.43763	8.43901	8.49089	-1.04278	8.4589	8.52761	8.58196	8.62362	8.54802	-1.00229	1.0404	8.66189	8.53632	8.50441	8.56848	8.5214	8.5585	1.00498	1.00729	8.51099	8.45216	8.76356	8.48524	8.62185	8.6575	8.56058	8.57884	1.01925	1.06286	1.02159	1.0142	7.98677	8.3863	8.30191	8.59457	8.31739	-1.17604
aa182196_s_at	2900006A08Rik	RIKEN cDNA 2900006A08 gene	9.72873	9.87482	9.94205	10.0937	10.0267	9.29208	10.1466	9.96833	9.88413	10.1376	10.1199	9.9795	10.079	1.14462	9.83891	10.1076	10.0961	9.89301	9.98391	1.07162	-1.06813	10.168	9.97721	10.1127	10.1067	10.4788	10.1687	1.21804	1.13664	10.1649	10.332	10.1784	10.149	10.3388	10.5708	10.7493	10.3547	1.38569	1.2106	1.29308	1.13763	10.2745	10.141	10.1565	10.3971	10.2423	1.28178
aa182221_s_at	Sox5	Mus musculus 16 days embryo head cDNA, RIKEN full-length enriched library, clone:C130081G24 product:hypothetical protein, full insert sequence.	10.2477	10.1428	9.9686	10.1219	10.2126	10.2837	10.0555	10.1757	10.1511	10.5151	10.3973	10.2979	10.4034	1.19115	10.3914	10.4196	10.5659	10.5581	10.4837	1.25934	1.05725	10.4721	10.339	10.6369	10.6123	10.5714	10.5263	1.29708	1.02997	10.3679	10.4277	10.2805	10.382	10.4991	10.5408	10.4943	10.4275	1.21116	1.0168	-1.03978	-1.07094	10.3024	10.3685	10.1228	10.433	10.3067	1.1139
aa182228_s_at	1100001H23Rik	RIKEN cDNA 1100001H23 gene	7.69016	7.7776	8.15697	8.28319	7.8711	7.94981	7.98811	8.00016	7.96464	7.75257	7.54732	7.3665	7.55546	-1.32793	7.26805	7.11673	7.28341	7.41677	7.27124	-1.61709	-1.21775	7.38462	7.35118	7.4759	7.29034	7.24426	7.34926	-1.53196	1.05557	7.68708	7.29924	7.24294	7.17126	7.22831	7.19731	7.2658	7.29885	-1.58644	-1.19467	1.01932	-1.03556	7.55057	7.61778	7.46522	7.39908	7.50816	-1.37218
aa182283_s_at	Cul2	cullin 2	10.0305	9.82493	9.86195	10.0079	9.84611	9.9041	9.86844	10.0315	9.92193	9.95629	9.725	9.7579	9.81306	-1.07838	9.8904	9.86906	9.85406	9.93322	9.88669	-1.02473	1.05236	9.88909	9.87649	10.2718	9.88988	9.78691	9.94283	1.0146	1.03968	9.9368	9.749	9.87371	9.40396	9.7224	9.88022	9.81112	9.76817	-1.11246	-1.0316	-1.08562	-1.1287	9.70813	9.90385	9.7525	9.86774	9.80805	-1.08213
AA182291_s_at	Sart3	squamous cell carcinoma antigen recognized by T-cells 3	10.6273	10.4754	10.5215	10.526	10.6036	10.4558	10.7173	11.0812	10.626	10.6823	10.6335	10.3268	10.5475	-1.05593	10.546	10.5487	10.667	10.5708	10.5831	-1.03019	1.02499	10.5206	10.6138	10.972	10.454	10.6231	10.6367	1.00744	1.03785	10.7532	10.5469	10.5315	10.488	10.5852	10.6896	10.7697	10.6235	-1.00178	1.05406	1.02836	-1.00923	10.4696	10.7172	10.5184	10.4627	10.542	-1.05998
aa182321_s_at	Copg1	coatomer protein complex, subunit gamma 1	10.8134	10.4629	10.503	10.5278	10.5557	10.7025	10.49	10.5256	10.5726	10.5545	10.6925	10.5396	10.5955	1.01602	10.5666	10.5363	10.6731	10.6883	10.6161	1.03058	1.01433	10.7037	10.6816	10.4863	10.5361	10.5692	10.5954	1.01592	-1.01443	10.7247	10.5232	10.6089	10.5935	10.4902	10.2601	10.5001	10.5287	-1.03092	-1.04744	-1.06245	-1.04734	10.4305	10.4844	10.4281	10.4725	10.4539	-1.08578
aa182325_s_at	AW046661	Mus musculus adult male diencephalon cDNA, RIKEN full-length enriched library, clone:9330140I15 product:hypothetical protein, full insert sequence.	10.8674	10.4035	10.7549	10.6864	10.5116	10.665	10.401	11.1628	10.6816	10.9081	11.0431	10.7834	10.9115	1.17281	11.0547	11.292	11.2168	11.1757	11.1848	1.41739	1.20854	11.0678	11.0069	11.2499	11.0617	11.1316	11.1036	1.33977	-1.05793	11.2618	11.315	10.9941	11.3988	10.9511	10.9699	11.0304	11.1316	1.36604	1.16476	-1.03759	1.01961	10.7017	10.4589	10.5944	10.5659	10.5802	-1.07277
aa182340_s_at	MGC30562	hypothetical protein MGC30562	8.49041	8.3254	8.72421	8.57408	8.98549	8.6073	8.93813	8.84746	8.68656	8.88172	8.99323	8.99353	8.95616	1.20547	8.93018	9.14903	9.31316	8.99963	9.098	1.33001	1.10331	8.79565	8.96343	9.09961	9.07413	9.33432	9.05343	1.28955	-1.03138	9.02969	9.454	8.97889	9.38749	8.84236	8.97203	9.387	9.15021	1.37903	1.14397	1.03685	1.06939	9.15403	9.02515	8.80679	8.93247	8.97961	1.22523
aa182347_at	Sfrs1	splicing factor, arginine/serine-rich 1 (ASF/SF2)	6.24725	6.24091	6.18035	6.0049	6.29581	6.43389	6.28618	6.5328	6.27776	6.20918	6.22532	6.13462	6.18971	-1.06293	6.22812	6.34653	6.53989	6.36276	6.36933	1.06553	1.13258	6.15218	6.39855	6.46159	6.30222	6.26778	6.31646	1.02719	-1.03732	6.36694	6.14453	6.15645	6.4999	6.19365	6.31447	6.29038	6.2809	1.00218	1.06525	-1.06321	-1.02496	6.23879	6.20601	6.24904	6.21276	6.22665	-1.03606
aa182980_s_at	4921516M08Rik	RIKEN cDNA 4921516M08 gene	8.21843	8.18095	8.32135	7.97929	8.2685	8.43331	8.28419	8.29763	8.24796	8.19904	8.3567	8.23315	8.26296	1.01046	8.17099	7.98458	8.19128	8.16129	8.12703	-1.08743	-1.0988	7.81269	8.23469	8.21799	8.01019	8.15438	8.08599	-1.11881	-1.02886	8.53252	8.09679	8.10545	8.23223	7.93193	8.17488	7.87252	8.13519	-1.0813	-1.09261	1.00567	1.03469	8.42678	8.22823	8.11462	8.18593	8.23889	-1.0063
aa183033_s_at	1700030K07Rik	RIKEN cDNA 1700030K07 gene	8.54362	8.48215	8.64773	8.17234	8.65288	8.52452	8.61734	8.98347	8.57801	8.37825	8.54584	8.34706	8.42372	-1.11288	8.39257	8.62633	8.6921	8.66668	8.59442	1.01144	1.12561	8.22181	8.34284	8.78209	8.68202	8.7161	8.54897	-1.02033	-1.032	8.65448	8.47445	8.4378	8.82568	8.5797	8.69773	8.74729	8.63102	1.03743	1.15453	1.02569	1.05852	8.59492	8.42915	8.48432	8.3525	8.46522	-1.08131
aa183094_s_at	C87777	Mus musculus 9 days embryo whole body cDNA, RIKEN full-length enriched library, clone:D030073N12 product:unknown EST, full insert sequence.	10.7726	10.7234	10.7027	10.7567	10.7638	10.804	10.8046	10.809	10.7671	10.7042	10.8383	10.6687	10.7371	-1.02105	10.6244	10.8376	10.8459	11.0288	10.8342	1.04757	1.06962	10.8227	10.9211	10.8364	10.8259	10.8884	10.8589	1.06568	1.01729	10.9233	10.8877	10.9147	10.7513	10.8303	10.9158	10.8009	10.8606	1.06693	1.08939	1.01848	1.00117	10.735	10.8722	10.6968	10.6298	10.7334	-1.0236
aa183114_f_at	C1galt1-pending	ESTs	6.48601	6.39368	6.35215	6.20938	6.12777	6.27854	6.05951	6.17676	6.26048	6.39113	6.39535	6.21895	6.33514	1.05312	6.37797	6.53076	6.53047	7.42065	6.71496	1.3703	1.30118	6.44401	6.56566	6.88883	6.43322	6.38956	6.54426	1.21738	-1.12561	6.78136	6.3267	6.43536	6.56044	6.45965	6.75332	7.00664	6.61764	1.2809	1.2163	-1.06979	1.05218	6.33961	6.3973	6.30424	6.30185	6.33575	1.05356
AA183136_s_at	Pex6	peroxisomal biogenesis factor 6	11.3871	11.3675	11.2549	11.3184	11.5323	11.27	11.4824	11.6536	11.4083	11.0585	11.1329	10.9921	11.0611	-1.27203	11.1227	11.1859	11.1506	11.4099	11.2173	-1.14158	1.11428	11.1339	11.1486	11.2024	11.159	11.2611	11.181	-1.17064	-1.02546	11.2988	11.2534	11.3438	11.0403	11.1069	11.2088	11.0752	11.1896	-1.16368	1.09311	-1.01936	1.00598	11.1521	11.4016	11.1606	11.1621	11.2191	-1.14012
AA183138_f_at	2410012M04Rik	RIKEN cDNA 2410012M04 gene	6.56979	6.52951	6.131	6.23658	6.21155	6.23638	6.31068	6.47168	6.33715	6.27566	6.39809	6.27654	6.31676	-1.01423	5.93725	6.25399	6.24878	6.35472	6.19868	-1.10073	-1.08529	6.11631	6.52998	6.32277	6.30029	6.3184	6.31755	-1.01368	1.08588	6.72031	6.12111	6.20632	6.2648	6.24425	6.29063	6.05614	6.27194	-1.04624	-1.03156	1.05209	-1.03212	6.40152	6.24715	6.21309	6.25886	6.28015	-1.0403
AA183140_at	Laf4l	lymphoid nuclear protein related to AF4-like	7.00525	6.90926	6.78999	7.24213	6.46354	6.6801	6.57284	6.51857	6.77271	6.4148	6.48788	6.40215	6.43494	-1.2638	6.75808	6.45707	6.50792	6.56014	6.5708	-1.15022	1.09874	6.83575	7.09589	6.97612	6.59654	6.44716	6.79029	1.01226	1.16433	7.43051	6.71947	7.57615	6.44965	6.44858	6.74264	6.3738	6.82011	1.0334	1.30601	1.18864	1.02088	6.47731	6.98779	6.57785	6.49536	6.63458	-1.10048
aa183152_s_at	1110038D17Rik	RIKEN cDNA 1110038D17 gene	9.68506	9.75886	9.66548	9.66634	9.64399	9.60811	9.71494	9.56844	9.6639	9.6776	9.69968	9.71139	9.69622	1.02266	9.6762	9.64838	9.80796	9.69029	9.70571	1.0294	1.0066	9.42039	9.70928	9.87138	9.77629	9.84669	9.7248	1.04312	1.01332	9.82107	9.73701	9.69987	9.53341	9.73148	9.75547	9.70656	9.71213	1.03399	1.01108	1.00446	-1.00883	9.50063	9.7414	9.61849	9.60475	9.61632	-1.03353
aa183193_s_at	Cars	cysteinyl-tRNA synthetase	9.88325	9.76775	9.51191	9.76107	9.60993	9.63701	9.72476	10.1507	9.7558	9.79741	9.79776	9.72655	9.7739	1.01263	9.64112	9.80954	9.83826	9.85612	9.78626	1.02134	1.0086	9.72962	9.55908	9.85439	9.75261	9.8748	9.7541	-1.00118	-1.02255	9.74502	9.68148	9.66865	9.79243	9.96489	9.81141	9.7296	9.7705	1.01024	-1.00236	-1.01099	1.01143	9.58543	9.62579	9.55176	9.69581	9.6147	-1.10275
AA183318_at	Atp6s1	Mus musculus 10 days neonate cerebellum cDNA, RIKEN full-length enriched library, clone:B930095M03 product:similar to FRAT2 [Homo sapiens], full insert sequence.	8.9317	9.34186	9.21297	9.37504	9.25546	8.73409	9.27602	8.79853	9.11571	8.88213	8.87065	8.87895	8.87724	-1.17974	8.669	8.83122	8.71228	8.88736	8.77496	-1.26641	-1.07347	8.84375	9.03571	8.7116	8.82731	8.97479	8.87863	-1.1786	1.0745	9.11985	8.8368	9.09933	8.73427	8.86775	9.08933	8.74505	8.92748	-1.13936	1.03544	1.11151	1.03444	8.69179	8.88055	8.91156	9.05142	8.88383	-1.17437
aa183544_s_at	1200014O24Rik	RIKEN cDNA 1200014O24 gene	8.37899	8.7371	8.61232	8.39617	8.92085	7.99595	9.15295	9.08564	8.66	8.15158	8.09984	8.29601	8.18247	-1.39235	8.03151	8.48905	8.38336	8.24368	8.2869	-1.29513	1.07506	8.33981	8.17817	8.60821	8.49352	8.42654	8.40925	-1.18982	1.08851	8.42598	8.48624	8.27537	8.44281	8.29118	8.46867	8.4492	8.40564	-1.19281	1.16729	1.08578	-1.00251	8.19079	8.41006	8.06039	8.23465	8.22397	-1.35287
aa183581_s_at	2210415M14Rik	RIKEN cDNA 2210415M14 gene	6.84273	6.81407	6.79452	6.88025	7.00841	7.03225	7.09521	7.08958	6.94463	6.84259	6.79408	6.82436	6.82034	-1.08997	6.46815	6.63074	6.74997	6.68905	6.63448	-1.23983	-1.1375	6.52272	6.5388	6.94671	6.70746	6.59371	6.66188	-1.21651	1.01917	6.71898	6.58267	6.46786	6.74162	6.643	6.89194	7.05019	6.72803	-1.16199	-1.06607	1.067	1.04692	6.9098	6.616	6.88508	6.83841	6.81232	-1.09604
aa183623_s_at	5430401D19Rik	RIKEN cDNA 5430401D19 gene	8.75102	8.93344	8.80285	9.04256	8.95545	8.95434	9.05822	8.9329	8.92885	8.72458	8.56019	8.69031	8.65836	-1.20622	8.63227	8.76871	8.76756	8.81823	8.74669	-1.13458	1.06314	8.91589	8.81097	8.72578	8.79998	8.6695	8.78443	-1.10529	1.0265	8.84616	8.7053	8.48061	8.71009	8.60502	8.75409	8.61176	8.67329	-1.1938	1.0104	-1.0522	-1.08008	8.80739	8.74199	8.77395	8.86298	8.79658	-1.09602
aa183627_s_at	C230096C10Rik	RIKEN cDNA C230096C10 gene	10.3194	10.3154	10.1452	10.3945	10.2706	10.1235	10.285	11.0225	10.3595	10.0037	9.9201	10.0156	9.97982	-1.30106	10.1457	10.4901	10.2886	10.3995	10.331	-1.01997	1.27559	10.2913	10.1645	10.3386	10.2429	10.0963	10.2267	-1.0964	-1.07493	10.41	10.2773	9.99687	10.4214	10.2166	10.2374	10.3383	10.2711	-1.06317	1.22376	-1.04235	1.03125	9.99904	10.5137	10.0606	10.2773	10.2126	-1.10716
AA183642_at	Msr1	macrophage scavenger receptor 1	8.51366	8.42189	8.37141	9.29968	8.23718	8.22126	8.26929	8.18447	8.43985	8.55676	8.33575	8.35293	8.41515	-1.01727	8.24767	8.57583	8.38976	8.54849	8.44044	1.0004	1.01769	8.59409	8.44857	8.42525	8.62733	8.36344	8.49173	1.03661	1.0362	8.32543	8.45087	8.3996	8.41624	8.33378	8.60507	8.4823	8.43047	-1.00653	1.01068	-1.00693	-1.04338	8.30829	8.44857	8.45618	8.64639	8.46486	1.01748
aa184083_s_at	1110032N12Rik	RIKEN cDNA 1110032N12 gene	9.3562	9.35913	9.21583	9.21972	9.31411	9.26405	9.41214	9.7099	9.35638	9.35136	9.26334	9.25334	9.28935	-1.04756	9.20557	9.301	9.28128	9.22838	9.25406	-1.0735	-1.02476	9.26599	9.15748	9.51651	9.37813	9.18004	9.29963	-1.04012	1.03209	9.25509	9.39536	9.50751	9.37681	9.07878	9.63675	9.60477	9.40787	1.03633	1.08562	1.1125	1.07791	9.48154	9.61424	9.31344	9.54372	9.48824	1.0957
aa184116_s_at	Actn1	actinin, alpha 1	12.2856	11.636	11.4408	11.8135	12.0664	12.4979	12.0305	12.0775	11.981	12.4825	12.6086	12.5033	12.5314	1.46451	12.3062	12.5113	12.6154	12.5255	12.4896	1.42266	-1.02942	12.3352	12.2747	12.4555	12.6395	12.6878	12.4785	1.41179	-1.00769	12.0497	12.2104	11.8934	12.2684	12.2303	12.0989	12.1384	12.1271	1.10654	-1.3235	-1.28568	-1.27586	11.7562	11.6152	11.8643	11.5554	11.6978	-1.21692
aa184119_s_at	catp	cation-transporting atpase	10.26	10.1157	10.2077	10.2929	10.1739	10.1636	10.2101	10.4436	10.2334	10.2205	10.0822	10.1577	10.1535	-1.05698	10.1513	9.99375	10.1791	10.1562	10.1201	-1.08173	-1.02341	10.1673	10.2547	10.1796	10.0984	10.1691	10.1738	-1.0422	1.03793	10.2716	10.1927	10.3167	10.0015	10.1594	10.2967	10.1319	10.1958	-1.02644	1.02975	1.05387	1.01535	10.0274	10.2828	10.1077	10.2626	10.1701	-1.04488
aa184131_s_at	1500001L20Rik	RIKEN cDNA 1500001L20 gene	9.32607	9.30797	9.28768	9.55155	9.43303	9.05851	9.45473	9.3458	9.34567	9.30015	9.22376	9.02257	9.18216	-1.12001	9.14827	9.22374	9.28331	9.3643	9.25491	-1.06493	1.05172	9.33789	9.24618	9.52309	9.39622	9.40756	9.38219	1.02564	1.09223	9.3761	9.32769	9.39952	9.40462	9.40319	9.56346	9.44612	9.41724	1.05086	1.17698	1.1191	1.02459	8.9858	9.31286	9.15645	9.3638	9.20473	-1.10262
AA184228_s_at	2810417M16Rik	RIKEN cDNA 2810417M16 gene	8.0821	8.5985	8.28706	8.63315	8.6893	8.73448	8.74429	8.57419	8.54288	8.49551	8.44648	8.30328	8.41509	-1.09262	8.41472	8.44194	8.57282	8.63342	8.51572	-1.01901	1.07225	8.73555	8.42352	8.99763	8.66869	8.81001	8.72708	1.13618	1.15778	8.47747	8.56502	8.52618	8.62685	8.77913	8.82827	8.7077	8.64438	1.07288	1.17226	1.09327	-1.059	8.78732	9.04851	8.71597	8.86532	8.85428	1.24091
aa184286_s_at	MGC36305	hypothetical protein MGC36305	11.9987	11.8768	12.1073	11.9296	12.5669	12.3555	12.3737	12.1055	12.1643	12.0314	12.0696	11.9535	12.0181	-1.10659	12.2536	12.0077	12.2808	12.477	12.2548	1.06474	1.17824	12.0785	11.9665	12.4314	12.3884	12.3362	12.2402	1.05405	-1.01015	12.0119	11.906	11.3113	11.796	11.6898	11.6729	11.4402	11.6897	-1.38948	-1.25564	-1.47944	-1.46458	11.6833	11.9128	11.7805	11.7103	11.7717	-1.31269
aa184299_s_at	1110059H15Rik	RIKEN cDNA 1110059H15 gene	9.35731	9.35242	9.32962	9.58573	9.31338	9.33568	9.48505	9.40134	9.39506	9.43611	9.27661	9.27738	9.33003	-1.04611	9.34804	9.26028	9.22316	9.41249	9.31099	-1.06001	-1.01328	9.43249	9.38663	9.41101	9.1934	9.30449	9.34561	-1.03488	1.02428	9.31008	9.21374	9.33542	8.7551	9.16824	9.27554	9.26457	9.18896	-1.15357	-1.10273	-1.08827	-1.1147	9.44662	9.57496	9.38258	9.42984	9.4585	1.04495
aa184359_s_at	5730406I15Rik	RIKEN cDNA 5730406I15 gene	12.1319	11.2013	11.49	11.3872	11.554	12.2182	11.5584	12.0593	11.7	11.9793	11.8318	11.8925	11.9012	1.14964	11.5537	11.6654	11.7539	11.59	11.6408	-1.04193	-1.19785	11.4751	11.5577	11.9637	11.6618	11.7002	11.6717	-1.01982	1.02168	11.6555	11.6869	11.4563	11.9981	11.6121	11.3034	11.9117	11.6606	-1.02773	-1.18152	1.01382	-1.00776	11.675	11.5728	11.5463	11.5821	11.594	-1.07623
aa184455_at	2500003M10Rik	RIKEN cDNA 2500003M10 gene	10.1134	9.96787	10.1827	9.89198	10.2151	10.4098	10.2462	10.2819	10.1636	10.2088	10.2006	10.0811	10.1635	-1.00007	10.0966	10.2577	10.487	10.3151	10.2891	1.09087	1.09095	10.0799	10.1384	10.5783	10.2978	10.3294	10.2848	1.0876	-1.003	10.3246	10.3351	10.1913	10.6949	10.311	9.91959	10.331	10.3011	1.09995	1.10003	1.00833	1.01135	10.4881	10.3225	10.3648	10.2986	10.3685	1.15257
aa184551_s_at	Cdh11	cadherin 11	10.4326	10.4669	10.8487	10.5311	10.5315	10.4399	10.7486	10.7622	10.5952	10.2166	10.2321	10.3559	10.2682	-1.25438	10.3348	10.3221	10.501	10.5451	10.4257	-1.12464	1.11536	10.3227	10.3137	10.3746	10.1355	10.2883	10.287	-1.23819	-1.10097	10.272	10.477	10.4704	10.3107	10.19	10.3089	10.2461	10.325	-1.20599	1.04013	-1.07233	1.0267	10.2836	10.3971	10.1542	10.304	10.2847	-1.24011
aa184656_at	2410003A14Rik	RIKEN cDNA 2410003A14 gene	8.83472	8.74758	8.92963	8.73672	8.65669	7.93421	8.62628	8.605	8.63385	8.34198	8.46532	8.46556	8.42428	-1.15634	8.44279	8.66209	8.76514	8.82573	8.67394	1.02818	1.18892	8.38475	8.39725	8.79081	8.64353	9.0501	8.65329	1.01356	-1.01442	8.96735	8.58108	8.73005	8.9173	8.71561	8.54521	8.79777	8.75063	1.08431	1.25383	1.05459	1.0698	7.99213	8.38616	7.67436	8.41234	8.11625	-1.43158
aa184656_g_at	2410003A14Rik	RIKEN cDNA 2410003A14 gene	7.87226	8.08955	8.06767	8.05559	8.3055	7.95521	8.21888	8.01296	8.0722	7.97083	8.15868	7.96793	8.03248	-1.02792	7.81191	8.00949	8.18515	8.20069	8.05181	-1.01423	1.01349	7.81278	8.12466	8.0706	7.9736	8.09329	8.01499	-1.04046	-1.02586	8.25312	7.71585	8.00604	8.07864	8.01887	8.06497	8.09128	8.03268	-1.02777	1.00014	-1.01335	1.01234	7.89274	7.95953	7.786	8.08238	7.93016	-1.10347
aa184666_s_at	Sap30	sin3 associated polypeptide, 30kD	7.08998	7.16523	7.04929	6.95639	7.08627	6.99226	7.15677	7.03439	7.06632	6.9463	7.07265	7.03088	7.01661	-1.03506	6.98457	6.88392	7.12679	7.20435	7.04991	-1.01144	1.02335	6.71845	7.26808	6.99929	7.01265	7.08446	7.01659	-1.03508	-1.02337	7.27797	6.87164	6.9339	7.03519	7.04443	6.98279	6.9265	7.01035	-1.03956	-1.00435	-1.0278	-1.00433	6.86705	7.00619	6.87826	7.095	6.96163	-1.07527
aa184788_s_at	Bambi-ps1	Mus musculus 0 day neonate thymus cDNA, RIKEN full-length enriched library, clone:A430068J06 product:unknown EST, full insert sequence.	7.95082	8.01109	8.01023	8.09494	7.85049	7.85894	7.88928	7.60064	7.9083	7.80344	7.9733	7.94061	7.90578	-1.00175	7.74474	7.77992	7.88724	8.08511	7.87425	-1.02388	-1.0221	7.75834	7.90422	7.67682	7.86232	8.01683	7.84371	-1.04579	-1.0214	7.96877	7.70482	7.81142	7.75709	7.76952	8.04161	7.8985	7.85025	-1.04106	-1.03924	-1.01678	1.00455	7.79399	7.68111	7.6492	7.87033	7.74866	-1.11701
aa184792_s_at	2410008J01Rik	RIKEN cDNA 2410008J01 gene	9.40786	9.35519	9.19693	9.41843	9.43436	9.22092	9.34558	9.20053	9.32248	9.21665	9.40334	9.36351	9.32783	1.00372	9.0936	9.24804	9.27351	9.69038	9.32638	1.00271	-1.00101	9.18891	9.23985	9.18578	9.22219	9.29076	9.2255	-1.06953	-1.07243	9.31936	8.92464	9.22919	9.18075	9.31124	9.29092	9.24001	9.21373	-1.07829	-1.0823	-1.08121	-1.00819	8.93561	9.11994	8.99821	9.21133	9.06627	-1.19433
aa184798_at	3300001M08Rik	RIKEN cDNA 3300001M08 gene	7.4542	7.50832	7.33508	7.50827	7.30316	7.3835	7.27493	7.37272	7.39252	7.3623	7.42357	7.46297	7.41628	1.01661	7.41522	7.36504	7.36182	8.09011	7.55805	1.12157	1.10326	7.37767	7.5508	7.37336	7.38909	7.33328	7.40484	1.00858	-1.11204	7.62428	7.21686	7.50456	7.28633	7.33651	7.45565	7.24563	7.3814	-1.00774	-1.02447	-1.13025	-1.01638	7.09551	7.27915	7.16305	7.27281	7.20263	-1.14068
aa184871_s_at	Dusp6	dual specificity phosphatase 6	9.72567	9.61278	10.3961	9.91171	9.64501	9.78849	9.84675	10.1777	9.88803	9.85069	9.85879	9.7224	9.81062	-1.05512	9.62448	10.0827	10.2118	9.99035	9.97733	1.06386	1.1225	9.59269	9.76342	10.5817	10.1545	10.2965	10.0778	1.14055	1.07209	10.1137	10.068	10.3386	10.2347	10.1301	10.3342	10.1822	10.2002	1.24159	1.31002	1.16706	1.08858	10.1186	9.96082	9.59212	9.98738	9.91473	1.01868
AA184872_s_at	1110023P21Rik	RIKEN cDNA 1110023P21 gene	6.76849	6.59463	6.55323	6.72429	6.26903	6.36904	6.42363	6.34666	6.50612	6.19757	6.39403	6.50089	6.36416	-1.1034	6.00451	6.0371	6.26129	6.27119	6.14352	-1.28574	-1.16525	6.24997	6.81537	6.29491	6.26705	6.16701	6.35886	-1.10747	1.16098	6.74361	6.30092	6.48332	6.17566	6.17945	6.16617	6.27522	6.33205	-1.12824	-1.02251	1.1396	-1.01876	6.28469	6.19899	6.22975	6.31171	6.25628	-1.18907
aa184879_s_at			6.12008	6.30391	6.24839	6.49568	6.00022	6.15045	6.03868	5.98161	6.16738	6.06329	6.09838	6.01877	6.06015	-1.07716	6.1034	5.99382	5.97783	6.05204	6.03177	-1.09855	-1.01986	6.03567	6.31751	5.98315	6.08798	6.06272	6.09741	-1.0497	1.04654	6.27895	5.89563	6.02352	6.01732	6.05652	6.09263	5.97725	6.04883	-1.08564	-1.00788	1.01189	-1.03424	6.04098	5.92377	5.95117	5.99221	5.97703	-1.14104
AA184950_s_at	4933428G09Rik	RIKEN cDNA 4933428G09 gene	6.38574	6.46494	6.38187	6.82096	6.49655	6.48728	6.44519	6.56526	6.50597	6.438	6.43727	6.29111	6.38879	-1.08461	6.32147	6.36626	6.45341	6.38553	6.38167	-1.08998	-1.00495	6.34954	6.59891	6.49088	6.39519	6.3412	6.43514	-1.05032	1.03776	6.71947	6.34494	6.33059	6.30837	6.2724	6.36898	6.36039	6.38645	-1.08638	-1.00163	1.00332	-1.03433	6.67642	6.43079	6.4868	6.53325	6.53182	1.01807
aa184958_s_at	0710008A13Rik	RIKEN cDNA 0710008A13 gene	9.68407	9.77443	9.72038	9.87334	9.5923	9.64855	9.73404	9.76855	9.72446	9.80622	9.87742	9.82314	9.83559	1.08008	9.5754	9.96209	9.75607	9.66271	9.73907	1.01018	-1.06919	9.67398	9.76524	9.76962	9.86932	9.9657	9.80877	1.06018	1.0495	9.97728	10.2083	9.93907	9.90215	9.84866	9.96065	9.97689	9.97328	1.18824	1.10014	1.17626	1.12078	9.65206	9.74602	9.60947	9.79439	9.70048	-1.01676
aa184967_s_at	Thbd	ESTs, Moderately similar to A48830 probable transcription regulator NT fin12 - mouse [M.musculus]	8.96026	9.34185	9.10427	9.18084	9.27454	9.0229	9.38454	9.3537	9.20286	9.03295	8.90812	8.9367	8.95926	-1.18395	8.77504	9.04312	8.92812	9.01928	8.94139	-1.1987	-1.01246	8.89346	8.90921	9.07234	9.03681	8.97601	8.97757	-1.16902	1.02539	9.02035	8.96765	8.84832	8.87801	8.99513	9.11898	8.91942	8.96398	-1.18008	1.00328	1.01578	-1.00946	9.27722	9.1821	9.08554	9.12303	9.16697	-1.02519
aa184970_s_at	Tgfa	transforming growth factor alpha	9.72541	9.80264	9.69662	9.70611	9.74656	9.41102	9.81163	9.66184	9.69523	9.74285	9.7218	9.57888	9.68118	-1.00979	9.58664	9.74364	9.58852	9.73527	9.66352	-1.02223	-1.01232	9.82183	9.78904	9.57867	9.705	9.76724	9.73236	1.02607	1.04887	9.81592	9.72726	9.7926	9.59025	9.80609	9.86459	9.80446	9.7716	1.05436	1.06468	1.07779	1.02757	9.32674	9.61846	9.54862	9.60995	9.52594	-1.1245
aa185007_s_at	Psma6	proteasome (prosome, macropain) subunit, alpha type 6	11.1702	10.9143	10.8979	11.0117	11.0622	11.3366	11.2038	11.2358	11.1041	11.2868	11.2661	11.3894	11.3141	1.15672	11.0131	11.099	11.1731	11.0413	11.0816	-1.01568	-1.17486	11.0437	10.9865	11.498	11.2367	11.1408	11.1812	1.05491	1.07146	11.1018	11.1952	11.1575	11.2445	11.0086	11.2852	11.3093	11.186	1.05846	-1.09284	1.07506	1.00336	11.9561	11.7088	11.6624	11.755	11.7706	1.58723
aa185016_s_at	AW413091	expressed sequence AW413091	9.11829	9.18042	9.06451	9.37152	9.01114	8.83845	9.2371	9.02966	9.10639	9.09097	9.01797	9.01051	9.03982	-1.04722	8.82105	9.0439	8.82392	8.98378	8.91817	-1.13936	-1.08798	9.08498	9.11356	8.84587	8.93895	8.93917	8.98451	-1.08815	1.04706	9.26194	8.78004	9.11891	8.87423	9.04373	9.16995	9.0441	9.04184	-1.04575	1.0014	1.08951	1.04054	8.71776	8.88378	8.85843	9.00761	8.8669	-1.18057
aa185018_s_at	Psmd11	proteasome (prosome, macropain) 26S subunit, non-ATPase, 11	10.3313	10.35	10.2406	10.2371	10.557	10.0507	10.7592	10.8001	10.4157	10.489	10.473	10.2076	10.3899	-1.01808	9.90599	10.3119	10.4167	10.2822	10.2292	-1.13803	-1.11782	10.2052	10.157	10.6377	10.5351	10.6588	10.4388	1.01607	1.15632	10.4672	10.445	10.3903	10.4773	10.5574	10.5153	10.6521	10.5007	1.06063	1.0798	1.20702	1.04385	11.1711	11.4275	10.9833	11.1304	11.1781	1.69622
AA185049_at	Tank	ESTs	6.5735	6.7318	6.46137	6.85337	6.64428	6.56781	6.65975	6.42772	6.61495	6.75999	6.74533	6.6823	6.72921	1.08242	6.43403	7.05355	6.77435	6.79192	6.76346	1.10842	1.02403	6.85694	6.73686	6.68646	6.92619	6.81219	6.80373	1.1398	1.0283	6.82729	6.99256	6.66866	6.72749	6.65256	6.83845	6.76407	6.78158	1.12243	1.03697	1.01264	-1.01547	6.50667	6.58209	6.56746	6.67313	6.58234	-1.02286
aa185060_at	2010305A19Rik	Mus musculus, clone IMAGE:5290106, mRNA	10.1397	10.1713	10.1887	9.74531	10.2562	9.48946	10.4092	10.5017	10.1127	10.3922	10.4523	10.3569	10.4005	1.22077	10.2581	10.3587	10.2252	10.1329	10.2437	1.09509	-1.11477	10.4004	10.127	10.5096	10.2179	10.3231	10.3156	1.15102	1.05107	10.7042	10.6057	10.6868	10.1928	10.1404	10.0833	10.3917	10.4007	1.22096	1.00015	1.11494	1.06077	10.4007	10.7012	9.91929	10.5725	10.3984	1.21905
aa185128_s_at	Tor1b	torsin family 1, member B	9.57585	9.46439	9.44154	9.48708	9.65796	9.63372	9.62909	10.1373	9.62836	9.41761	9.24831	9.22873	9.29822	-1.25714	9.625	9.70654	9.76029	9.55852	9.66259	1.02401	1.28732	9.46848	9.25382	9.84565	9.73973	9.61368	9.58427	-1.03103	-1.05579	9.60141	9.63895	9.33349	9.64913	9.63946	9.78171	9.82578	9.63856	1.00709	1.26606	-1.0168	1.03835	9.6288	9.92264	9.7678	9.76239	9.77041	1.10347
aa185145_s_at	1700021P10Rik	RIKEN cDNA 1700021P10 gene	11.6204	11.6151	11.5988	11.6737	11.476	11.4082	11.4487	11.4359	11.5346	11.5038	11.3589	11.4566	11.4397	-1.06798	11.4487	11.1824	11.2424	11.4523	11.3315	-1.1512	-1.07793	11.6775	11.7081	11.3518	11.3057	11.4341	11.4954	-1.02753	1.12036	11.6653	11.4304	11.7312	11.2491	11.4976	11.5413	11.2735	11.4841	-1.03566	1.0312	1.11156	-1.00792	11.2344	11.5398	11.3244	11.4924	11.3978	-1.09951
AA185191_at	4631434O19Rik	RIKEN cDNA 4631434O19 gene	9.71747	9.83732	9.64629	10.0013	9.91475	9.66983	10.0334	9.82236	9.83033	9.80732	9.71644	9.72968	9.75115	-1.05642	9.6164	9.39025	9.58621	9.8213	9.60354	-1.17023	-1.10773	9.79676	9.62273	9.69546	9.69745	9.71027	9.70453	-1.09111	1.07251	9.74886	9.47079	9.63184	9.56706	9.74596	9.77645	9.64989	9.65583	-1.12857	-1.0683	1.03691	-1.03433	9.54747	9.70681	9.63385	9.7671	9.66381	-1.12235
AA185259_s_at	2610209M04Rik	RIKEN cDNA 2610209M04 gene	12.5145	12.4025	12.5325	12.5033	12.5453	12.4709	12.5454	12.6048	12.5149	12.4677	12.3709	12.4021	12.4136	-1.07274	12.338	11.9953	12.3293	12.3744	12.2593	-1.19386	-1.1129	12.2836	12.2564	12.6784	12.3453	12.3557	12.3839	-1.09507	1.09021	12.2004	12.159	12.2626	12.2991	12.38	12.5751	12.4047	12.3258	-1.14004	-1.06273	1.04721	-1.04106	12.5447	12.5098	12.5511	12.6052	12.5527	1.02653
aa185262_s_at	C330035N22Rik	RIKEN cDNA C330035N22 gene	7.38466	7.07431	7.33886	7.75856	7.91986	7.35782	7.86049	7.72731	7.55274	7.89571	7.54912	7.45578	7.63354	1.0576	7.35162	7.57918	7.66343	7.8	7.59856	1.03227	-1.02454	7.55699	7.2647	7.83666	7.68878	7.81933	7.63329	1.05743	1.02437	7.58107	7.44092	7.2214	6.91827	7.22541	7.6162	7.654	7.37961	-1.1275	-1.19245	-1.16388	-1.19225	7.45921	7.60876	7.43342	7.59764	7.52476	-1.01958
aa185274_s_at	Cdc42	ESTs	8.12872	7.47571	8.06372	8.18739	8.09196	7.83081	8.3435	8.18462	8.0383	8.1646	8.01292	8.09221	8.08991	1.03642	8.00303	8.25706	8.07947	8.15566	8.12381	1.06106	1.02377	8.14612	7.96431	8.27453	8.08213	8.32173	8.15776	1.08633	1.02382	8.30238	8.09382	8.11209	7.73243	8.01517	8.31545	9.18411	8.25078	1.15867	1.11796	1.092	1.0666	8.17051	8.14368	8.07335	8.29228	8.16996	1.09555
aa185278_s_at	6430546F08Rik	RIKEN cDNA 6430546F08 gene	9.09109	9.10842	9.42832	9.26613	9.28209	9.08416	9.26423	9.2815	9.22574	9.02797	9.02265	9.08472	9.04511	-1.13338	9.09937	9.04443	9.18434	9.09135	9.10487	-1.08739	1.04229	9.11962	9.17693	9.15264	9.1482	9.06563	9.1326	-1.06669	1.01941	9.31361	9.21631	9.1503	9.25751	8.87594	8.66414	9.11982	9.08538	-1.10218	1.0283	-1.0136	-1.03328	9.2637	9.27905	8.94319	9.16762	9.16339	-1.04417
aa185284_s_at	9430019K17Rik	RIKEN cDNA 9430019K17 gene	8.60352	8.76349	9.04143	8.62006	9.22594	8.83629	9.29323	9.51524	8.9874	8.53376	9.01287	8.63224	8.72629	-1.1984	8.52591	9.02095	9.08384	8.97092	8.9004	-1.06216	1.12827	8.30098	8.50629	9.09666	8.97557	9.17212	8.81033	-1.13059	-1.06443	8.95368	9.09604	8.72159	9.3039	9.04007	8.84082	9.18842	9.02064	1.02331	1.22634	1.08692	1.15694	10.0423	9.60757	9.58866	9.27624	9.62869	1.55973
aa185309_s_at	AA672638	Mus musculus adult retina cDNA, RIKEN full-length enriched library, clone:A930103H12 product:unknown EST, full insert sequence.	9.78221	10.0284	10.1608	10.046	10.2235	9.95807	10.2372	10.1557	10.074	10.0145	10.2251	10.3012	10.1802	1.07643	10.1996	9.76288	10.2317	9.8109	10.0013	-1.05169	-1.13207	10.0453	10.0455	9.78628	10.0143	10.3141	10.0411	-1.02307	1.02798	9.91695	10.0771	9.86281	9.81438	9.75581	9.59661	9.59007	9.80196	-1.20751	-1.2998	-1.14816	-1.18028	10.6562	10.6232	10.3013	10.3549	10.4839	1.32863
aa185325_s_at	Trim21	tripartite motif protein 21	5.9463	6.08178	6.09116	6.03852	6.13786	6.03776	6.10908	6.08548	6.06599	5.98616	6.10704	6.07561	6.05627	-1.00676	6.05129	5.99118	6.32334	6.14192	6.12693	1.04315	1.0502	5.89119	6.1345	6.09687	6.12196	6.09397	6.0677	1.00118	-1.04191	6.55232	6.0227	5.88787	6.05765	6.09585	6.03856	6.25701	6.13028	1.04557	1.05264	1.00232	1.04433	6.01898	5.87343	5.91939	5.98909	5.95022	-1.08355
AA185333_at	Ctps	ESTs	6.39447	6.52335	6.60814	6.71972	6.58676	6.64697	6.64309	6.4582	6.57259	6.49964	6.64459	6.48424	6.54282	-1.02085	6.37224	6.30695	6.53877	6.64167	6.46491	-1.07749	-1.05549	6.37371	6.72892	6.39898	6.45008	6.61741	6.51382	-1.04158	1.03449	6.75537	6.29359	6.48992	6.40105	6.34936	6.51435	6.36594	6.4528	-1.08658	-1.06439	-1.00843	-1.04321	6.51172	6.29589	6.3696	6.50304	6.42006	-1.11151
aa185352_s_at	D5Ertd249e	DNA segment, Chr 5, ERATO Doi 249, expressed	11.0613	11.2072	11.332	11.0631	11.3548	11.2548	11.3746	11.5692	11.2771	10.9501	11.1478	11.0994	11.0658	-1.15777	11.0892	11.1802	11.2177	11.2815	11.1922	-1.06065	1.09157	11.0235	10.992	11.1342	11.07	11.23	11.0899	-1.13853	-1.07342	10.9246	10.9925	10.9118	10.8986	11.0128	10.8748	10.787	10.9146	-1.28566	-1.11046	-1.21215	-1.12923	11.3612	11.305	11.1397	11.2891	11.2737	-1.00233
aa185357_s_at	Nsap1-pending	NS1-associated protein 1	8.14728	7.91242	7.91185	7.28169	8.384	8.68958	8.40735	8.54191	8.15951	8.67297	8.74013	8.47827	8.63046	1.38602	8.37284	8.77561	9.07012	9.07305	8.82291	1.58381	1.1427	8.53966	8.60402	8.8531	8.96107	9.05937	8.80344	1.56259	-1.01358	8.53646	8.37194	8.26041	8.37915	8.73713	8.51699	8.99705	8.54273	1.30425	-1.06269	-1.21434	-1.19807	8.46779	8.3657	8.49654	8.5331	8.46578	1.23651
AA185383_at	AI854770	EST	7.48375	7.39625	7.34729	7.26792	7.16953	7.16659	7.22621	7.05223	7.26372	7.08762	7.20156	7.17975	7.15631	-1.0773	7.07018	7.14943	7.15339	8.08145	7.36361	1.07169	1.15453	7.05564	7.4712	6.8856	7.1498	7.13904	7.14026	-1.08935	-1.16745	7.31672	6.88213	6.99744	6.96781	7.03482	7.18098	7.04581	7.06082	-1.15101	-1.06843	-1.23353	-1.05661	7.00645	7.16259	6.97935	7.19876	7.08679	-1.13048
aa185385_s_at	Slc23a1	solute carrier family 23 (nucleobase transporters), member 1	7.88022	8.06687	8.0594	7.77903	8.29328	7.78843	8.15762	8.50547	8.06629	7.8979	7.87791	7.86793	7.88125	-1.13685	7.53654	7.84947	8.12519	8.64976	8.04024	-1.01822	1.11651	7.76199	7.88828	8.46751	8.23223	8.23791	8.11758	1.03619	1.05507	8.16375	7.68581	7.67975	8.03098	7.98582	7.9707	7.66114	7.88256	-1.13581	1.00091	-1.11549	-1.17692	8.23182	7.79895	8.00398	7.86534	7.97502	-1.06531
aa185452_s_at	2610204L23Rik	RIKEN cDNA 2610204L23 gene	8.27453	7.89024	7.71985	7.66989	8.20994	8.44218	8.15919	8.26324	8.07863	8.30863	8.22447	7.99678	8.17663	1.07029	7.78316	8.4957	8.39746	8.44716	8.28087	1.15048	1.07493	7.76125	8.00359	8.48737	8.42957	8.25006	8.18637	1.07754	-1.0677	8.17415	8.18948	7.78997	8.23737	8.20607	8.09826	8.3023	8.14251	1.04527	-1.02393	-1.10065	-1.03086	8.73017	8.73108	8.61003	8.64203	8.67833	1.5154
aa185557_at	D4Wsu53e	DNA segment, Chr 4, Wayne State University 53, expressed	7.25521	7.73366	7.20325	7.62805	7.52352	6.88392	7.6989	7.12016	7.38083	7.26403	7.33351	7.37875	7.32543	-1.03915	7.00423	7.31506	7.44326	7.34399	7.27664	-1.0749	-1.0344	6.84607	7.36191	7.39038	7.31667	7.1627	7.21555	-1.12139	-1.04325	7.23423	6.78343	6.88082	7.24266	7.48048	7.15263	7.24373	7.14542	-1.17724	-1.13289	-1.09521	-1.04981	6.77267	7.15961	6.68545	7.3485	6.99156	-1.30974
aa185557_g_at	D4Wsu53e	DNA segment, Chr 4, Wayne State University 53, expressed	8.08163	8.20259	7.91984	8.17919	7.99219	7.80309	7.90254	7.86158	7.99283	7.89627	8.00656	8.00927	7.9707	-1.01546	7.79187	7.85245	7.90776	7.89216	7.86106	-1.09564	-1.07896	7.74994	7.97515	7.85492	7.87506	7.89857	7.87073	-1.08832	1.00672	8.28019	7.6674	7.96735	7.72427	7.89231	7.93131	7.89362	7.90806	-1.06052	-1.04438	1.03312	1.02622	7.7865	7.86367	7.7288	7.92473	7.82592	-1.12265
aa185574_s_at	Vamp8	vesicle-associated membrane protein 8	11.9886	12.1401	12.1421	12.0917	12.1448	11.9322	12.1712	11.9869	12.0747	11.9719	12.0002	12.0754	12.0159	-1.04162	11.8825	11.9209	11.9745	11.8116	11.8974	-1.13079	-1.08561	11.9288	11.9446	11.6832	11.9742	11.9757	11.9013	-1.12773	1.00272	12.1086	12.133	12.3415	11.8545	11.6857	12.1787	12.0966	12.0569	-1.01239	1.02887	1.11695	1.11392	12.2402	12.153	12.0872	12.2779	12.1896	1.08287
aa185620_s_at	LOC231386	hypothetical protein LOC231386	9.85087	10.3062	10.2122	10.3786	10.6898	9.76353	10.7828	10.7771	10.3451	9.99221	9.83749	9.88541	9.90503	-1.35671	9.86026	10.2054	10.1856	10.0904	10.0854	-1.19727	1.13317	9.95862	9.91497	10.4145	10.1626	10.4011	10.1704	-1.12879	1.06067	9.85318	10.1735	9.99954	10.2756	10.3177	10.4376	10.4867	10.2205	-1.0902	1.24445	1.09821	1.03539	10.3367	10.3457	10.2182	10.1806	10.2703	-1.05323
aa185650_s_at	D18Wsu98e	DNA segment, Chr 18, Wayne State University 98, expressed	10.864	10.9211	10.8297	10.8652	10.8705	10.5734	10.849	10.9696	10.8428	10.9511	10.8828	11.0263	10.9534	1.07968	10.9334	11.0592	10.9354	10.9082	10.959	1.08389	1.0039	10.9471	10.8694	10.9679	10.9928	10.9952	10.9545	1.08049	-1.00315	10.9903	11.0632	11.1146	10.8488	11.0172	11.0637	11.1316	11.0328	1.14074	1.05655	1.05244	1.05576	11.0677	11.042	11.0062	11.1582	11.0685	1.16936
aa185666_s_at	Pcx	ESTs	9.07635	9.26014	9.02043	9.21896	9.01276	9.30143	9.14752	9.05127	9.13611	8.9547	8.86546	8.89726	8.90581	-1.17308	8.71617	8.84917	8.72649	8.75723	8.76227	-1.2958	-1.10461	8.93536	8.98639	8.86898	8.83966	8.84936	8.89595	-1.18112	1.09709	9.03963	8.72964	9.03154	8.74602	8.93337	9.24328	9.02475	8.96403	-1.12668	1.04119	1.15011	1.04832	8.88203	8.88029	8.9043	8.98246	8.91227	-1.16784
aa185872_s_at	3300001G02Rik	RIKEN cDNA 3300001G02 gene	10.5813	10.7649	10.6262	10.8293	10.7165	10.6035	10.7824	10.5466	10.6813	10.6786	10.6311	10.6234	10.6444	-1.02596	10.5343	10.6149	10.4277	10.5409	10.5294	-1.11103	-1.08292	10.5893	10.6444	10.5728	10.6645	10.4436	10.5829	-1.07058	1.03778	10.6736	10.5711	10.8044	10.6492	10.4952	10.8327	10.7179	10.6777	-1.00249	1.02341	1.10827	1.06792	10.6296	10.7616	10.7407	10.8622	10.7485	1.04768
aa185873_at	Unc93b	unc93 homolog B (C. elegans)	11.4333	11.496	11.6042	11.5976	11.5841	11.4021	11.7065	11.2813	11.5131	11.8038	11.6664	11.7191	11.7298	1.16202	11.681	11.7662	11.6817	11.6229	11.688	1.12883	-1.02941	11.8337	11.8592	11.6961	11.791	11.689	11.7738	1.19803	1.06131	11.8112	11.8749	11.8325	11.613	11.7443	11.8058	11.8917	11.7962	1.21679	1.04713	1.07792	1.01565	11.7944	11.9937	11.7464	11.8716	11.8515	1.26436
AA185884_at	1200003I07Rik	Mus musculus adult male aorta and vein cDNA, RIKEN full-length enriched library, clone:A530055P18 product:unknown EST, full insert sequence.	6.46924	6.45707	6.36061	6.91243	6.36466	6.28609	6.47312	6.3921	6.46442	6.32902	6.53786	6.3021	6.38966	-1.05318	6.30616	6.26706	6.20015	6.33652	6.27747	-1.13835	-1.08087	6.54259	6.33045	6.31618	6.25382	6.22779	6.33417	-1.09448	1.04008	6.59495	6.18462	6.39399	6.30992	6.29954	6.27049	6.24397	6.32821	-1.09901	-1.04351	1.0358	-1.00414	6.20094	6.45645	6.34626	6.32693	6.33264	-1.09564
AA185889_at	1200003I07Rik	ESTs	7.52854	7.53639	7.62306	7.84465	7.55192	7.28848	7.634	7.44582	7.55661	7.51409	7.51055	7.57111	7.53192	-1.01726	7.40139	7.41278	7.41436	7.45635	7.42122	-1.09839	-1.07975	7.6491	7.47517	7.42804	7.42676	7.31715	7.45924	-1.06982	1.02671	7.58972	7.39464	7.58037	7.40734	7.60486	7.652	7.52828	7.53674	-1.01387	1.00335	1.08337	1.05519	7.27119	7.45659	7.41807	7.59653	7.43559	-1.0875
aa185902_s_at	Ureb1-pending	upstream regulatory element binding protein 1	9.23482	9.16447	9.10519	9.08524	9.57153	9.34008	9.488	10.2521	9.40518	9.25323	8.97516	9.05654	9.09498	-1.23988	8.90756	9.27868	9.32839	9.31186	9.20662	-1.14755	1.08046	9.2291	8.90733	9.70021	9.46931	9.20677	9.30254	-1.07373	1.06875	9.12608	9.13075	8.95704	9.41162	9.05411	9.38992	9.36518	9.20496	-1.14888	1.07921	-1.00115	-1.06998	9.67798	9.51735	9.54868	9.36663	9.52766	1.0886
aa185911_s_at	C1qr1	complement component 1, q subcomponent, receptor 1	10.947	11.0207	11.3794	11.321	11.3115	10.6459	11.4566	12.5574	11.3299	11.2799	11.0094	10.8212	11.0369	-1.22524	10.6765	10.8605	11.1486	10.9127	10.8996	-1.34756	-1.09983	10.7956	10.7432	10.9101	11.15	11.191	10.958	-1.29408	1.04132	10.6975	11.1449	10.3599	10.5899	10.7098	11.0139	10.7904	10.7581	-1.48646	-1.2132	-1.10307	-1.14866	11.3384	11.5029	10.7657	11.2326	11.2099	-1.08677
aa185918_s_at	C79397	Mus musculus, clone IMAGE:3483400, mRNA	8.76922	8.97997	8.96099	9.02901	9.0619	8.61498	9.09383	9.24108	8.96888	8.95315	8.73881	8.78662	8.82619	-1.10395	8.76086	8.91586	8.89324	9.04264	8.90315	-1.04661	1.05479	9.02728	8.81657	9.16529	9.04376	9.06948	9.02448	1.03929	1.08773	8.85371	8.78869	8.74116	9.08652	9.01404	9.15002	9.16262	8.97096	1.00145	1.10555	1.04813	-1.03779	8.83449	9.08208	8.95373	9.01163	8.97048	1.00112
aa185921_s_at	LOC223435	hypothetical protein LOC223435	9.10341	10.2395	10.1666	10.2746	10.7098	9.57528	10.7921	10.4419	10.1629	9.62118	9.47514	9.43966	9.51199	-1.57016	9.32737	9.09426	9.71216	9.69436	9.45704	-1.63112	-1.03882	9.44409	9.19027	9.85277	9.64088	9.60398	9.54639	-1.53316	1.06389	9.1692	9.32346	8.80791	9.14329	9.45292	9.52065	9.22064	9.23401	-1.90381	-1.2125	-1.16718	-1.24176	10.1393	10.173	9.75283	10.0007	10.0164	-1.10685
aa185984_s_at	Sacm1l	SAC1 (supressor of actin mutations 1, homolog)-like (S. cerevisiae)	10.1182	9.67929	10.1311	10.0429	10.132	9.93862	10.2365	10.4809	10.0949	10.0547	9.95308	9.97165	9.99313	-1.07313	10.1332	9.80929	10.2948	10.1535	10.0977	1.00189	1.07516	9.96272	9.73475	10.3751	10.1854	10.2253	10.0967	1.00119	-1.00071	9.85566	10.135	9.71807	9.75892	9.96642	10.1054	10.0228	9.93746	-1.11534	-1.03934	-1.11746	-1.11667	10.286	10.3827	10.0674	10.1987	10.2337	1.10096
aa185999_s_at	A230075M04Rik	RIKEN cDNA A230075M04 gene	6.56091	6.25524	6.4353	7.00923	6.80065	6.70245	7.18561	7.04771	6.74964	7.12758	7.32684	6.98064	7.14502	1.31529	6.99096	7.16544	7.40107	7.18217	7.18491	1.35217	1.02804	6.95769	7.00247	7.00063	7.57485	7.85056	7.27724	1.44153	1.06609	7.02943	7.88823	6.72946	6.66409	6.66289	7.21096	7.70987	7.12785	1.29973	-1.01197	-1.04035	-1.1091	6.89611	6.8558	6.68422	6.80734	6.81087	1.04336
aa186025_s_at	Sudd	sudD, suppressor of bimD6 homolog (Aspergillus nidulans)	10.3704	10.6948	10.7898	10.7269	11.1437	10.7841	11.1732	10.969	10.8315	10.9782	10.9473	10.9296	10.9517	1.08687	10.9097	11.0743	11.3004	11.0708	11.0888	1.19523	1.0997	10.9945	10.8601	11.6169	11.0392	11.2288	11.1479	1.2452	1.04181	10.8916	10.9795	10.8255	11.343	11.158	11.0143	11.1612	11.0533	1.16618	1.07297	-1.02491	-1.06776	11.5118	11.2812	11.636	11.4399	11.4672	1.55371
aa186047_s_at	Glrx1	glutaredoxin 1 (thioltransferase)	9.34244	9.46411	9.69544	9.64523	9.92453	9.19117	9.79832	9.11409	9.52191	9.93298	9.87385	9.81586	9.87423	1.27661	9.60042	9.73874	9.8002	9.77626	9.72891	1.15428	-1.10598	9.79188	9.77983	9.842	9.91346	9.86046	9.83753	1.24454	1.0782	9.75579	9.95566	10.0515	10.0662	9.20353	9.51738	9.86035	9.77291	1.19003	-1.07275	1.03097	-1.0458	10.235	9.79868	9.74657	10.0205	9.95019	1.34563
aa186096_s_at	Mrpl36	mitochondrial ribosomal protein L36	8.77042	8.48327	8.71597	8.58786	8.94742	9.19224	8.97475	9.05879	8.84134	9.06845	9.15883	9.00516	9.07748	1.17784	8.91478	8.57519	9.06756	8.75117	8.82717	-1.00987	-1.18946	8.8183	8.74605	8.94106	8.87377	8.9584	8.86752	1.01831	1.02836	8.89779	9.17211	8.92489	9.0598	8.63555	8.76427	9.00468	8.92273	1.05803	-1.11323	1.06848	1.03901	9.48348	9.24398	9.18424	9.2882	9.29998	1.37424
AA186144_at	Ripk1	receptor (TNFRSF)-interacting serine-threonine kinase 1	10.3089	10.2679	10.5734	10.4493	10.6366	10.4678	10.5269	10.3773	10.451	10.5211	10.5589	10.3341	10.4713	1.01416	10.4385	10.8033	10.8022	10.8136	10.7144	1.20028	1.18352	10.584	10.4971	10.933	10.6687	10.7805	10.6926	1.18231	-1.0152	10.6013	10.5672	10.5696	10.8612	10.6642	10.6607	10.6954	10.6599	1.15581	1.13967	-1.03847	-1.02292	10.5973	10.6704	10.6311	10.6246	10.6309	1.13275
AA186154_at	BB219290	expressed sequence BB219290	6.97707	7.21228	7.38544	7.24487	7.16286	7.20863	7.0854	7.09607	7.17158	6.99032	7.15754	7.11879	7.08888	-1.059	7.05986	6.93494	7.08988	7.20942	7.07353	-1.07033	-1.0107	7.10019	7.22662	6.97085	6.9688	7.06855	7.067	-1.07518	-1.00453	7.41446	6.98351	7.15122	6.94123	6.89993	7.06876	6.99106	7.06431	-1.07719	-1.01718	-1.00641	-1.00187	6.98706	6.85675	6.77864	6.96599	6.89711	-1.20955
AA189214_at	C86086	ESTs	6.75316	6.78485	6.70757	6.74671	6.91436	7.03009	6.74733	6.69946	6.79794	6.74363	6.8562	6.83512	6.81165	1.00955	6.75671	6.93248	6.88349	7.02731	6.9	1.0733	1.06315	6.78182	6.93404	6.80483	6.81792	6.89901	6.84752	1.03497	-1.03704	7.07401	6.70963	6.80538	6.79472	6.72545	6.82223	6.78795	6.81705	1.01333	1.00375	-1.05918	-1.02135	6.73123	6.65105	6.74637	6.7592	6.72196	-1.05408
aa189220_s_at	C130065N10Rik	RIKEN cDNA C130065N10 gene	7.85134	8.11066	8.20088	7.91885	8.40757	7.82028	8.26519	8.07279	8.08095	7.68617	7.99287	7.78481	7.82128	-1.1972	7.78609	8.10607	8.23381	8.24341	8.09235	1.00793	1.2067	7.82196	7.95797	8.03521	8.10333	8.2623	8.03615	-1.03154	-1.03972	8.07794	7.96173	7.6834	7.89999	7.79456	7.93295	7.85391	7.88635	-1.1444	1.04614	-1.15348	-1.10942	7.89184	7.85378	7.80482	7.79838	7.8372	-1.18406
aa189279_s_at	Ssbp2	single-stranded DNA binding protein 2	8.78605	9.49628	9.02314	9.25624	10.1983	9.41013	10.2778	9.55517	9.50039	9.08443	9.32566	9.14758	9.18589	-1.24358	8.95851	9.47854	9.65971	10.0281	9.53122	1.0216	1.27044	9.01715	8.99656	9.76521	9.63465	9.53044	9.3888	-1.08042	-1.10375	8.89356	8.99104	8.68435	9.53523	9.50183	9.15361	9.01494	9.11065	-1.31015	-1.05354	-1.33845	-1.21264	9.47473	9.12352	9.68671	9.17212	9.36427	-1.09894
aa189300_s_at	AA410048	ESTs, Moderately similar to hypothetical protein FLJ23311 [Homo sapiens] [H.sapiens]	8.47396	8.57463	8.43617	8.66411	8.48744	8.40317	8.39325	8.47777	8.48881	8.38718	8.48597	8.57712	8.48342	-1.00374	8.33075	8.4268	8.43243	9.2114	8.60035	1.08038	1.08442	8.36959	8.60302	8.45364	8.61308	8.592	8.52627	1.0263	-1.05269	8.76551	8.38188	8.57418	8.44371	8.56114	8.66849	8.5424	8.56247	1.05238	1.05632	-1.0266	1.02541	8.2038	8.47718	8.31011	8.36783	8.33973	-1.10886
AA189304_s_at	Gtpbp2	GTP binding protein 2	10.3945	10.6154	10.4694	10.464	10.649	10.3592	10.6177	10.419	10.4985	10.4476	10.4223	10.3849	10.4183	-1.0572	10.3245	10.6404	10.4704	10.7033	10.5347	1.02537	1.08402	10.5498	10.4573	10.4367	10.5585	10.7084	10.5421	1.0307	1.0052	10.551	10.6274	10.5366	10.4365	10.6198	10.6982	10.5295	10.5713	1.05174	1.1119	1.02573	1.02042	10.457	10.718	10.4232	10.5109	10.5273	1.02015
aa189313_s_at	2700084L22Rik	RIKEN cDNA 2700084L22 gene	6.47093	6.62491	6.39708	6.23246	6.16306	6.69918	6.16208	6.48466	6.4043	6.27333	6.33393	6.24519	6.28415	-1.08684	6.14175	6.13324	6.2537	6.29305	6.20543	-1.14779	-1.05608	6.10221	6.68583	6.39472	6.25083	6.30007	6.34673	-1.04071	1.1029	6.37547	6.19495	6.19109	6.15459	6.20712	6.35153	6.33544	6.2586	-1.10626	-1.01787	1.03754	-1.06299	6.19642	6.27066	6.16425	6.21918	6.21263	-1.14208
aa189316_s_at	Rnf14	ring finger protein 14	9.97386	10.0391	9.71742	9.84089	10.2793	10.2073	10.2299	10.3027	10.0738	10.4319	10.418	10.3819	10.4106	1.26296	10.2168	10.6856	10.5732	10.5465	10.5055	1.34884	1.068	10.4118	10.351	10.4656	10.6626	10.7196	10.5221	1.36447	1.01159	10.1204	10.3626	10.024	10.3859	10.56	10.2777	10.4869	10.3168	1.18345	-1.06719	-1.13975	-1.15296	10.4216	10.402	10.3288	10.3731	10.3814	1.23764
AA189337_s_at	2610511O17Rik	RIKEN cDNA 2610511O17 gene	7.84773	7.79318	7.55557	7.82641	7.70464	7.84389	7.59147	7.79909	7.74525	7.40446	7.49093	7.513	7.46946	-1.21065	7.47435	7.4252	7.52993	7.51811	7.4869	-1.19611	1.01216	7.56857	7.58608	7.43773	7.46014	7.47633	7.50577	-1.18057	1.01317	7.67348	7.28924	7.52696	7.36445	7.22208	7.61464	7.50708	7.45685	-1.22129	-1.00878	-1.02105	-1.03449	7.65339	7.61097	7.96329	7.71333	7.73524	-1.00696
aa189345_s_at	Casp9	caspase 9	8.57577	8.82854	8.40907	8.77209	8.89033	8.19789	9.03365	8.48937	8.64959	8.65367	8.64236	8.30582	8.53395	-1.08345	8.5538	9.32132	9.10247	8.94111	8.97968	1.25709	1.362	8.87587	8.87177	8.77935	9.1673	9.11382	8.96162	1.24146	-1.01259	8.61511	8.99824	8.45563	8.97826	8.85194	9.10391	9.1918	8.88499	1.17723	1.27547	-1.06784	-1.05456	8.55513	8.91646	8.67168	8.71145	8.71368	1.04543
aa189349_s_at	Btrc	beta-transducin repeat containing protein	8.96675	9.09749	8.87646	9.07543	9.00611	9.12163	9.10653	9.09227	9.04283	9.10757	9.14832	9.0735	9.1098	1.04751	8.70226	8.92033	8.78281	8.99443	8.84996	-1.14304	-1.19735	9.10664	9.02306	8.92387	8.87009	8.93765	8.97226	-1.05013	1.08847	9.21289	8.96932	9.21957	8.87811	8.94168	9.08396	8.88867	9.02774	-1.01051	-1.05852	1.13115	1.0392	9.18965	9.04692	9.23204	9.0805	9.13727	1.06765
aa189372_s_at	MGC38798	hypothetical protein MGC38798	9.81412	10.5765	10.377	10.0887	10.9445	9.93098	11.2159	10.605	10.4441	10.0504	10.0874	9.81402	9.98393	-1.37569	9.71694	10.5054	10.4269	10.078	10.1818	-1.19936	1.14702	9.6024	9.52984	10.6922	10.4066	10.4168	10.1296	-1.2436	-1.03689	9.71895	10.1165	9.58582	10.1658	10.2329	10.2767	10.339	10.0622	-1.30301	1.05578	-1.08642	-1.04778	10.5241	10.4521	10.1937	10.0929	10.3157	-1.09308
AA189389_at	Itga4	integrin alpha 4	7.02431	7.15092	7.00034	7.51167	6.93683	7.25943	7.05972	7.18463	7.14098	7.09882	7.09165	7.11624	7.10224	-1.02722	7.03396	6.92372	6.93523	7.07221	6.99128	-1.10934	-1.07994	7.18057	7.07772	6.99229	6.91992	6.8242	6.99894	-1.10346	1.00532	7.234	7.0032	7.04353	7.05507	7.01371	6.97519	6.95108	7.0394	-1.07295	-1.04452	1.03391	1.02844	6.94615	6.88777	6.9552	6.96356	6.93817	-1.15094
aa189412_s_at	D5Ertd40e	Mus musculus 0 day neonate eyeball cDNA, RIKEN full-length enriched library, clone:E130304A01 product:HUNTINGTIN INTERACTING PROTEIN HYPE (FRAGMENT) homolog [Homo sapiens], full insert sequence.	8.79971	8.74436	8.75855	8.93075	8.61898	8.33366	8.75697	8.7678	8.71385	8.68589	8.62983	8.55301	8.62291	-1.06506	8.64637	8.71916	8.52504	8.63244	8.63075	-1.05929	1.00545	8.74008	8.60156	8.51515	8.61983	8.63507	8.62234	-1.06549	-1.00585	8.81492	8.64523	8.86408	8.54762	8.5842	8.67489	8.61893	8.67855	-1.02477	1.03932	1.03369	1.03974	8.41816	8.65615	8.46452	8.67742	8.55406	-1.11712
aa189422_s_at	5730555F13Rik	RIKEN cDNA 5730555F13 gene	9.4649	9.64389	9.63955	9.80439	9.78186	9.48875	9.80473	10.1199	9.7185	9.5485	9.66519	9.34036	9.51802	-1.14908	9.58221	9.87946	9.76632	9.71768	9.73642	1.0125	1.16344	9.71902	9.55447	10.0966	9.76968	9.71705	9.77137	1.03733	1.02453	9.55647	9.65728	9.48492	9.84035	9.82945	9.88839	9.77791	9.71925	1.00052	1.14968	-1.01197	-1.03679	9.93109	10.1996	9.92144	9.83085	9.97076	1.19107
aa189424_at	Ubl4	ubiquitin-like 4	8.57968	8.49259	8.48889	8.59101	8.7659	8.60449	8.80246	9.01763	8.66783	9.05918	8.96999	9.04191	9.02369	1.27975	8.89822	8.9826	8.92935	8.88416	8.92358	1.19396	-1.07186	8.91827	8.68287	9.10567	9.11387	8.74801	8.91374	1.18584	-1.00685	8.92426	8.9001	8.6817	8.83347	8.94316	8.92114	8.88133	8.86931	1.14987	-1.11295	-1.03834	-1.03128	8.27185	8.44585	8.46222	8.56047	8.4351	-1.17506
AA189487_at	Srpx	sushi-repeat-containing protein	9.59043	9.70672	9.38403	9.70314	10.3477	9.91842	9.99805	9.48373	9.76653	10.9595	10.9641	11.1328	11.0188	2.38217	10.8869	10.8353	11.1162	10.7661	10.9011	2.19559	-1.08498	10.8827	10.6769	10.2144	11.1325	10.8531	10.7519	1.97986	-1.10896	10.2123	10.4156	9.25798	10.388	9.58254	9.10586	9.25931	9.74593	-1.01437	-2.41641	-2.22715	-2.00832	8.0025	7.97012	8.40707	8.17393	8.1384	-3.0911
AA189499_s_at	Slc21a10	ESTs, Weakly similar to RIKEN cDNA 5730493B19 [Mus musculus] [M.musculus]	9.10973	9.19682	9.2727	9.21645	9.39378	8.66983	9.48532	9.96018	9.2881	9.10498	8.89646	9.06025	9.02056	-1.20375	9.07551	9.07256	8.93671	8.98918	9.01849	-1.20548	-1.00144	9.32013	9.05884	9.04209	9.01463	9.04101	9.09534	-1.14295	1.05471	9.16938	9.1662	8.82012	8.9244	8.85191	9.08162	9.01678	9.00434	-1.21736	-1.01131	-1.00985	-1.06511	8.97059	9.41885	8.88062	9.18295	9.11325	-1.12884
aa189500_s_at	Dpp4	ESTs	7.62002	7.46461	7.57733	8.14235	7.47964	7.3861	7.55696	7.48327	7.58879	7.57964	7.44496	7.47182	7.49881	-1.06435	7.39091	7.34198	7.44578	7.48194	7.41515	-1.1279	-1.0597	7.60829	7.31396	7.40929	7.39145	7.5798	7.46056	-1.09295	1.03197	7.51768	7.29588	7.61891	7.41736	7.48438	7.50556	7.33317	7.45328	-1.09848	-1.03206	1.02678	-1.00506	7.27733	7.48987	7.34399	7.46701	7.39455	-1.14412
aa189512_at	Ly86	lymphocyte antigen 86	10.5518	10.6851	10.7978	10.7805	10.7038	10.3579	10.6825	10.4318	10.6239	10.7599	10.6793	10.5995	10.6796	1.03934	10.4939	10.3612	10.4562	10.7734	10.5212	-1.0738	-1.11604	10.8789	10.7757	10.6294	10.6352	10.6055	10.7049	1.05777	1.13583	10.7279	10.6205	10.7413	10.5568	10.6623	10.9638	10.5158	10.6841	1.04257	1.0031	1.11951	-1.01459	10.3987	10.6685	10.4029	10.7544	10.5561	-1.04811
aa189512_g_at	Ly86	lymphocyte antigen 86	8.56646	8.82865	9.08806	9.1654	8.75605	8.54343	9.04502	8.57903	8.82151	9.02761	8.90585	8.91077	8.94808	1.09169	8.84058	8.45343	8.77274	9.03986	8.77666	-1.03158	-1.12617	8.9702	8.85196	8.81061	8.71481	8.78779	8.82707	1.00386	1.03556	9.05625	8.73967	8.8982	8.80747	8.74863	9.129	8.77391	8.87902	1.04067	-1.04903	1.07353	1.03666	9.30027	9.35551	8.78159	9.39185	9.20731	1.30658
AA189517_at	Pola1	ESTs	8.38707	8.36836	8.56808	8.77253	8.40381	8.31964	8.44041	8.30135	8.44516	8.48034	8.29129	8.33971	8.37045	-1.05315	8.25641	7.92548	7.9701	8.33877	8.12269	-1.25047	-1.18736	8.43484	8.19741	8.15089	8.09042	8.1542	8.20555	-1.18067	1.05912	8.66342	8.13787	8.3854	7.61147	8.20042	8.39356	8.12626	8.21691	-1.17141	-1.11229	1.06749	1.00791	8.05601	8.32794	8.18131	8.34566	8.22773	-1.16266
aa189518_s_at	5730507C05Rik	RIKEN cDNA 5730507C05 gene	7.72172	7.04399	7.21305	7.35717	7.42041	7.3181	7.69857	8.59647	7.54619	7.37929	7.02854	7.1386	7.18214	-1.28703	7.17956	7.2648	7.18812	7.38069	7.25329	-1.2251	1.05055	7.25762	7.08947	7.77924	7.29964	7.22108	7.32941	-1.16213	1.05418	7.31681	7.17201	7.09383	6.97896	6.9716	7.37895	7.49089	7.20044	-1.27081	1.01276	-1.03732	-1.09351	7.47708	7.35621	7.39253	7.33213	7.38949	-1.11473
AA189530_s_at	4733401H14Rik	RIKEN cDNA 4733401H14 gene	8.5895	8.29697	8.7582	8.83575	8.42822	8.68322	8.50992	8.22135	8.54039	8.44931	8.68862	8.70059	8.61284	1.0515	8.43706	8.1117	8.47738	8.5198	8.38648	-1.11258	-1.16988	8.58203	8.68111	8.29693	8.32379	8.53623	8.48402	-1.03985	1.06994	8.95457	8.33101	8.67118	8.34054	8.31779	8.00693	8.09551	8.38822	-1.11124	-1.16847	1.0012	-1.06866	8.12041	8.58034	8.10773	8.25442	8.26572	-1.20971
aa189534_f_at	AW546647	Mus musculus, Similar to KIAA0916 protein, clone IMAGE:4022573, mRNA	8.4605	8.46383	8.88475	8.59332	8.93288	8.429	9.07012	9.35568	8.77376	8.01473	8.20375	8.03567	8.08472	-1.61221	8.04393	8.38009	8.53251	8.47247	8.35725	-1.33469	1.20793	7.98149	8.1362	8.48692	8.29349	8.58485	8.29659	-1.39201	-1.04294	8.29993	8.39663	8.01841	8.57745	8.36727	8.28087	8.50805	8.3498	-1.3416	1.20171	-1.00518	1.03757	8.804	8.50884	8.29087	8.19471	8.4496	-1.25193
AA189543_s_at	Fancg	Fanconi anemia, complementation group G	7.78688	7.54027	7.84881	7.71766	7.72778	7.62275	7.72873	7.6367	7.7012	7.60482	7.67751	7.70959	7.66397	-1.02614	7.71236	7.40974	7.81507	7.74165	7.66971	-1.02207	1.00398	7.73082	7.87525	7.54823	7.5644	7.70369	7.68448	-1.01166	1.01029	8.01943	7.8466	7.62731	7.50725	7.44086	7.50112	7.56954	7.64459	-1.04002	-1.01353	-1.01756	-1.02803	7.69203	7.59027	7.50776	7.68586	7.61898	-1.05864
aa189555_s_at	C79732	expressed sequence C79732	8.56845	8.42031	8.58503	8.4663	8.51485	8.70238	8.43292	8.91807	8.57604	8.58247	8.63855	8.67575	8.63226	1.03974	8.42003	8.47087	8.63056	8.70126	8.55568	-1.01421	-1.05451	8.35346	8.64628	8.37127	8.46349	8.54341	8.47558	-1.07211	-1.05709	8.82595	8.57273	8.54668	8.45177	8.18142	8.3219	8.20805	8.44407	-1.09579	-1.13933	-1.08043	-1.02208	8.21363	8.26311	8.20942	8.31232	8.24962	-1.2539
aa189586_at	0610010K14Rik	RIKEN cDNA 0610010K14 gene	9.90322	9.83234	10.0644	9.65855	9.88581	10.3461	9.83057	9.9573	9.93479	9.84752	10.0167	9.91856	9.92761	-1.00499	9.82042	9.54035	9.69508	9.75319	9.70226	-1.17489	-1.16906	9.80473	9.87422	9.63626	9.60093	9.78684	9.7406	-1.14409	1.02693	9.98691	9.90356	10.1096	9.63337	9.57882	9.8348	9.69288	9.82	-1.08282	-1.07744	1.08503	1.05658	10.098	10.0888	9.82867	9.93028	9.98644	1.03645
aa189586_g_at	0610010K14Rik	RIKEN cDNA 0610010K14 gene	11.191	11.238	11.2558	11.2663	11.3148	11.3023	11.3102	11.3051	11.273	11.2576	11.364	11.3225	11.3147	1.02938	11.0887	11.0884	11.2234	11.257	11.1644	-1.07816	-1.10983	11.2022	11.2263	11.1095	11.0541	11.2348	11.1654	-1.07744	1.00067	11.2827	11.2625	11.4221	11.033	11.1633	11.268	11.1982	11.2328	-1.02822	-1.05843	1.04857	1.04786	11.376	11.4187	11.2007	11.392	11.3468	1.05255
AA189612_at	Srpx	Mus musculus adult male hippocampus cDNA, RIKEN full-length enriched library, clone:C630033A13 product:unknown EST, full insert sequence.	10.0977	10.1853	10.2473	10.2083	10.1926	10.1295	10.0461	10.0334	10.1425	9.95401	10.165	10.0828	10.0673	-1.05355	9.81176	9.95233	9.99501	10.2194	9.99462	-1.10795	-1.05164	10.0231	10.1405	9.80801	9.92474	10.0852	9.9963	-1.10667	1.00116	10.0259	9.97785	10.2064	9.84292	9.99369	9.98195	9.76432	9.97044	-1.12668	-1.06941	-1.0169	-1.01808	9.77375	9.96817	9.82877	9.93175	9.87561	-1.20322
AA189631_at	1110033A15Rik	RIKEN cDNA 1110033A15 gene	10.314	11.6616	11.5285	11.3834	11.7452	10.5107	11.8353	10.853	11.229	10.1589	10.3016	10.0875	10.1827	-2.0652	10.317	10.6505	10.6376	10.8624	10.6169	-1.52847	1.35115	10.6189	10.559	10.6724	10.7322	10.6591	10.6483	-1.4955	1.02205	10.4694	10.6725	10.4427	10.3561	10.6199	10.5573	10.3909	10.5013	-1.65598	1.24712	-1.08342	-1.10731	11.5411	11.6264	11.2819	11.2972	11.4367	1.15484
aa189654_s_at	P42pop-pending	Myb protein P42POP	10.4322	10.4241	10.1992	10.4709	10.4311	10.3705	10.2883	10.1569	10.3466	10.209	10.298	10.2805	10.2625	-1.06006	10.2044	10.2476	10.1637	10.6588	10.3186	-1.01961	1.03967	10.386	10.464	10.0741	10.3954	10.2794	10.3198	-1.01879	1.00081	10.3331	10.2295	10.2397	10.1327	10.1875	10.2378	10.0807	10.2059	-1.1025	-1.04003	-1.08129	-1.08216	10.0933	10.3668	10.2417	10.2914	10.2483	-1.07056
aa189662_s_at	Mod1	malic enzyme, supernatant	8.07269	8.31025	8.02108	7.8688	8.0831	7.99629	8.16675	7.79271	8.03896	7.9619	8.27254	7.98981	8.07475	1.02512	8.04509	8.47459	8.34259	8.29117	8.28836	1.18871	1.15958	7.99915	8.3377	8.61934	8.54671	8.55356	8.41129	1.29445	1.08895	8.37653	8.40265	8.08577	8.56154	8.35143	8.66562	8.6814	8.44642	1.32635	1.29385	1.11579	1.02465	9.12201	9.02451	8.83338	8.6355	8.90385	1.8212
aa189663_s_at	5730409O11	hypothetical protein 5730409O11	7.09929	7.45822	6.96183	7.16982	7.52475	7.19986	7.65234	7.4309	7.31213	7.33071	7.31916	7.09591	7.2486	-1.04502	7.15325	7.44304	7.46392	7.48289	7.38578	1.05238	1.09975	7.09738	7.39945	7.63273	7.6189	7.64372	7.47844	1.12219	1.06634	7.29441	7.41093	6.97286	7.53178	7.48865	7.49255	7.64643	7.40537	1.06677	1.11479	1.01368	-1.05195	7.51534	7.66229	7.37769	7.51598	7.51782	1.15324
AA189677_at	4930471C18Rik	RIKEN cDNA 4930471C18 gene	8.32976	8.38154	8.19399	8.29394	8.72624	8.14318	8.74408	8.56387	8.42207	8.4502	8.50171	8.25684	8.40292	-1.01337	7.74247	8.47857	8.51852	8.33872	8.26957	-1.1115	-1.09684	7.78591	7.6486	8.43125	8.44827	8.52298	8.1674	-1.19306	-1.07338	8.40509	7.56948	8.15536	8.31102	8.46563	8.27965	8.28136	8.20966	-1.15863	-1.14335	-1.0424	1.02972	8.55174	7.88699	8.49864	8.41593	8.33832	-1.05977
AA189685_at	LOC224691	zinc finger protein BC027407	6.7954	7.06011	6.84741	7.33189	6.77471	6.67799	6.70344	6.80638	6.87466	6.66185	6.6891	6.68012	6.67703	-1.14682	6.75791	6.65563	6.70463	6.71651	6.70867	-1.12194	1.02218	6.81192	6.90011	6.60087	6.69198	6.67925	6.73683	-1.10026	1.01971	6.9733	6.54734	6.62529	6.70963	6.6376	6.8009	6.63878	6.70469	-1.12504	1.01936	-1.00276	-1.02252	6.57854	6.63716	6.61382	6.67159	6.62528	-1.1887
AA189691_s_at	Zfp275	Zinc finger protein 275	9.36626	9.32678	9.07438	9.13552	9.20928	9.24185	9.28665	9.81137	9.30651	9.1412	9.03303	9.07236	9.0822	-1.16822	9.08958	9.30217	9.27406	9.40655	9.26809	-1.02699	1.13752	9.18557	9.22057	9.374	9.34997	9.1719	9.2604	-1.03248	-1.00534	9.05384	9.02826	8.82314	9.20934	9.07159	9.00475	9.042	9.03327	-1.20852	-1.03449	-1.17676	-1.1705	9.22478	9.24262	9.15603	9.17562	9.19976	-1.0768
AA189702_at	AI132321	Mus musculus 0 day neonate thymus cDNA, RIKEN full-length enriched library, clone:A430098J23 product:hypothetical protein, full insert sequence.	10.4053	10.6771	10.9345	10.6217	10.6385	10.5716	10.7012	10.2708	10.6026	10.8844	10.7743	10.9489	10.8692	1.20297	10.7558	10.8327	10.874	10.8213	10.8209	1.16341	-1.034	10.7908	10.8029	10.7939	10.995	10.8191	10.8404	1.17918	1.01355	10.5982	10.8441	10.6886	10.5934	10.6403	10.7644	10.7422	10.6959	1.06682	-1.12762	-1.09054	-1.10531	11.094	10.9376	10.7712	10.9291	10.933	1.25739
AA189717_at	Ap1b1	adaptor protein complex AP-1, beta 1 subunit	11.0022	11.0739	11.0034	11.0481	11.0393	10.8341	11.0675	11.1213	11.0237	11.1753	11.1847	11.0702	11.1434	1.0865	11.0976	11.4263	11.1885	11.229	11.2353	1.15798	1.0658	11.1998	11.1456	11.2938	11.351	11.2777	11.2536	1.17272	1.01272	11.1406	11.2979	11.2383	11.2982	11.1573	11.4849	11.3679	11.2836	1.19738	1.10205	1.03402	1.02103	10.996	11.2245	11.0572	11.1805	11.1146	1.065
aa189736_s_at	AU041750	Mus musculus 13 days embryo male testis cDNA, RIKEN full-length enriched library, clone:6030431H11 product:unknown EST, full insert sequence.	6.965	7.15642	6.93492	7.39846	6.98307	6.73288	7.01027	6.99033	7.02142	6.92493	6.95248	7.00025	6.95922	-1.04406	6.9693	7.22938	6.97744	7.01359	7.04743	1.01819	1.06305	7.07165	6.86581	7.23954	7.16245	7.02474	7.07284	1.03628	1.01777	7.52971	6.91702	6.9014	6.99866	6.96441	7.18928	7.09016	7.08438	1.0446	1.09063	1.02594	1.00803	7.23929	6.90982	6.92182	7.04106	7.028	1.00457
AA189739_s_at	Nmt1	N-myristoyltransferase 1	10.7643	10.825	10.8295	10.7367	10.6492	10.3705	10.8358	10.9887	10.7499	10.446	10.5072	10.4699	10.4744	-1.21048	10.4728	10.7593	10.5551	10.59	10.5943	-1.1139	1.0867	10.6191	10.4702	10.9124	10.6724	10.5878	10.6524	-1.06994	1.04108	10.653	10.5764	10.599	10.5748	10.7265	10.7028	10.6035	10.6337	-1.08389	1.11679	1.02769	-1.01304	10.5845	10.9565	10.6585	10.8331	10.7581	1.00571
aa189758_s_at	Wbscr5	Williams-Beuren syndrome chromosome region 5 homolog (human)	9.18783	8.98795	9.21321	9.50342	8.9483	8.57838	8.88915	8.97475	9.03537	9.24701	10.0211	8.99721	9.42177	1.30712	9.02442	9.01937	9.10408	9.00003	9.03697	1.00111	-1.30567	9.18782	8.95156	8.97376	9.17803	8.70362	8.99896	-1.02556	-1.0267	9.09722	8.95376	8.8855	8.91851	8.77876	8.82389	8.87021	8.90398	-1.09535	-1.43176	-1.09657	-1.06805	9.22534	9.20719	9.09076	9.2653	9.19715	1.11866
aa189785_s_at	Pacs1	phosphofurin acidic cluster sorting protein 1	9.54504	9.58509	9.52337	9.5778	9.53972	9.42994	9.77244	9.60868	9.57276	9.47223	9.42611	9.50486	9.46773	-1.07552	9.35714	9.53161	9.49542	9.4736	9.46444	-1.07797	-1.00228	9.57992	9.46468	9.47052	9.49386	9.33294	9.46839	-1.07503	1.00274	9.57617	9.42584	9.52278	9.36917	9.51078	9.543	9.56169	9.50135	-1.05075	1.02357	1.02591	1.02311	9.45555	9.56657	9.54652	9.65287	9.55538	-1.01212
AA189811_at	C330012F17Rik	RIKEN cDNA C330012F17 gene	6.182	6.43948	6.10532	6.30994	6.21379	5.95712	6.24125	6.26086	6.21372	6.20478	6.15837	5.98251	6.11522	-1.07066	5.9701	6.21601	6.27492	6.2029	6.16598	-1.03364	1.03581	6.50213	6.10222	6.33444	6.37472	6.16143	6.29499	1.05795	1.09354	6.43284	6.09016	5.99239	6.31267	6.09772	6.0595	6.253	6.17689	-1.02585	1.04367	1.00759	-1.0853	6.24313	6.42515	6.16535	6.06217	6.22395	1.00711
AA189887_at	Hrb	Mus musculus 12 days embryo spinal ganglion cDNA, RIKEN full-length enriched library, clone:D130043E01 product:hypothetical protein, full insert sequence.	9.03266	9.10427	8.98746	9.24823	9.09318	8.85642	9.08096	9.1265	9.06621	8.94514	8.8687	9.02618	8.94667	-1.08639	8.94359	8.89925	8.90663	8.95899	8.92712	-1.10121	-1.01365	9.24016	8.97911	8.9777	8.99686	8.99778	9.03832	-1.01952	1.08013	9.04814	8.89347	9.08474	8.7717	8.86011	8.93804	8.81211	8.91547	-1.11014	-1.02186	-1.0081	-1.08888	8.81715	9.05844	9.04099	9.0894	9.00149	-1.04588
aa189902_s_at	2610036L13Rik	RIKEN cDNA 2610036L13 gene	8.59026	8.69399	8.67204	9.01603	8.52503	8.59427	8.54944	8.63875	8.65998	8.6811	8.61197	8.68286	8.65864	-1.00092	8.52356	8.53225	8.49715	8.57154	8.53112	-1.09342	-1.09241	8.7488	8.613	8.47318	8.47254	8.4938	8.56026	-1.07156	1.0204	8.91986	8.51886	8.77787	8.5172	8.57776	8.63427	8.62147	8.65247	-1.00522	-1.00429	1.08775	1.066	8.32403	8.62974	8.37884	8.73156	8.51604	-1.10491
aa189914_s_at	Cmas	cytidine monophospho-N-acetylneuraminic acid synthetase	9.75162	9.64418	9.67196	9.75888	9.88314	9.64406	9.88197	10.0633	9.78738	9.90721	9.78756	9.90642	9.86706	1.05678	9.85535	9.51994	9.86965	9.98761	9.80814	1.01449	-1.04169	9.90227	9.65317	10.2415	10.0214	9.92011	9.94768	1.11752	1.10156	9.77418	9.97506	9.93571	9.98096	10.1271	10.3697	10.3929	10.0794	1.22433	1.15855	1.20685	1.09558	10.3216	10.4126	10.0855	10.4177	10.3093	1.43589
aa189937_s_at	Sema4d	sema domain, immunoglobulin domain (Ig), transmembrane domain (TM) and short cytoplasmic domain, (semaphorin) 4D	8.52535	8.56453	9.1815	9.024	8.65567	8.36984	8.92614	8.66689	8.73924	9.54695	9.14847	9.22761	9.30768	1.48292	9.27106	8.8178	9.39755	9.11795	9.15109	1.33039	-1.11465	9.21239	9.17697	9.38852	8.90196	9.22134	9.18024	1.35754	1.02041	9.20309	9.55359	9.53336	9.12402	9.12309	9.78858	9.60613	9.41884	1.60169	1.0801	1.20393	1.17985	9.121	9.37542	8.76126	9.23095	9.12216	1.30397
aa189984_s_at	1200006L06Rik	RIKEN cDNA 1200006L06 gene	10.4259	10.1057	10.1975	10.4845	10.39	10.5545	10.4859	10.6694	10.4142	10.4995	10.4157	10.2774	10.3975	-1.0116	10.7111	10.4891	10.5753	10.7137	10.6223	1.15518	1.16858	10.6562	10.3519	10.8488	10.4754	10.3419	10.5348	1.08724	-1.06249	10.3015	10.4977	10.2533	9.94731	10.4565	10.394	10.3934	10.3205	-1.06706	-1.05483	-1.23265	-1.16015	10.0486	10.391	10.3478	10.4263	10.3034	-1.07977
aa189989_at	Prkar1b	protein kinase, cAMP dependent regulatory, type I beta	10.4369	10.4301	10.2956	10.4249	10.3792	10.2387	10.4647	10.6227	10.4116	10.2949	10.2575	10.2219	10.2581	-1.11225	10.2268	9.99277	9.95268	10.1775	10.0874	-1.25194	-1.12559	10.1535	10.2685	10.2132	9.98403	10.1647	10.1568	-1.19317	1.04925	10.4622	10.0952	10.3571	9.91685	10.1979	10.1688	10.0022	10.1714	-1.18112	-1.06192	1.05996	1.0102	10.6739	10.7696	10.4912	10.4564	10.5978	1.13774
aa190000_s_at	AI325941	Mus musculus adult female vagina cDNA, RIKEN full-length enriched library, clone:9930101D06 product:PROTEIN KINASE D2 homolog [Homo sapiens], full insert sequence.	9.70096	9.76228	10.0113	9.79121	9.8765	9.84032	9.88363	9.83768	9.83798	9.71848	9.80088	9.77895	9.7661	-1.05108	9.70724	9.61419	9.79832	9.73906	9.7147	-1.08921	-1.03627	9.6364	9.6535	9.66054	9.71751	9.68518	9.67063	-1.123	-1.03102	10.0963	9.90308	9.8921	9.70028	9.57354	9.52347	9.60664	9.75648	-1.05812	-1.00669	1.02938	1.06132	9.81659	9.83386	9.66639	9.73212	9.76224	-1.0539
aa190005_s_at	6330512M04Rik	RIKEN cDNA 6330512M04 gene	10.5176	10.3175	10.3723	10.3797	10.2809	10.2925	10.2048	10.0306	10.2995	10.4575	10.4957	10.4255	10.4596	1.11736	10.3626	10.2478	10.4013	10.4712	10.3707	1.05061	-1.06353	10.4821	10.4927	10.2715	10.2702	10.3561	10.3745	1.05337	1.00263	10.6017	10.5765	10.5385	10.292	10.1386	10.0831	10.1595	10.3414	1.02948	-1.08536	-1.02053	-1.02321	10.2081	10.3379	10.2059	10.2763	10.257	-1.02988
AA190042_s_at	AI225904	expressed sequence AI225904	11.2898	10.6635	10.7033	10.6392	10.9272	11.4791	10.6639	12.5448	11.1139	11.0066	11.2635	11.1184	11.1295	1.01091	10.9093	11.4171	11.3392	11.3474	11.2533	1.10144	1.08955	10.9511	10.932	10.7674	11.3738	11.6063	11.1261	1.00854	-1.09211	10.7399	10.7882	10.6457	10.9315	11.0851	10.7704	10.8169	10.8254	-1.22133	-1.23465	-1.34522	-1.23176	10.3536	10.3599	10.994	10.4313	10.5347	-1.49398
AA190046_s_at	Xlr4	X-linked lymphocyte-regulated 4	6.59616	6.95053	7.27052	6.70845	7.1094	7.62305	7.17995	6.77463	7.02659	7.39172	7.22067	7.27291	7.2951	1.20457	6.95769	7.03931	7.52813	7.18591	7.17776	1.11047	-1.08473	6.92221	7.54746	7.23549	7.17098	7.22611	7.22045	1.14382	1.03003	7.06353	7.10254	7.05303	7.1981	7.04411	7.02028	7.23026	7.10169	1.05344	-1.14346	-1.05414	-1.0858	7.25713	6.79744	7.02611	6.90417	6.99621	-1.02128
aa190053_f_at	5430411K16Rik	RIKEN cDNA 5430411K16 gene	6.31018	6.31824	6.52199	6.14023	6.32004	6.2134	6.31397	6.23833	6.29705	6.12995	6.29862	6.23583	6.22147	-1.05378	6.05855	6.18309	6.39343	6.39267	6.25694	-1.02819	1.02489	6.11231	6.48115	6.31258	6.22293	6.21658	6.26911	-1.01955	1.00847	6.46075	6.11668	6.12395	6.17874	6.21445	6.23529	6.31313	6.23471	-1.04415	1.00922	-1.01552	-1.02413	6.07621	6.23742	6.07792	6.14895	6.13513	-1.11878
aa190053_i_at	5430411K16Rik	RIKEN cDNA 5430411K16 gene	6.5707	6.64884	6.58822	6.36817	7.22137	6.44718	7.17133	7.09364	6.76368	6.64118	6.98026	6.72576	6.7824	1.01306	6.07238	6.96966	7.16836	7.02398	6.80859	1.03162	1.01832	6.34533	6.89237	7.18484	6.73979	6.9435	6.82116	1.04065	1.00875	6.60259	6.33759	6.49358	7.00528	7.05353	6.79577	7.14756	6.77656	1.00897	-1.00406	-1.02245	-1.0314	6.60756	6.37228	6.41186	6.72909	6.5302	-1.17567
AA190079_at	Ttk	ESTs	6.40104	6.60382	6.55374	6.6761	6.43965	6.50659	6.39904	6.24026	6.47753	6.23396	6.33372	6.41203	6.32657	-1.11031	6.28266	6.31533	6.4067	6.914	6.47967	1.00149	1.11196	6.33512	6.50326	6.11982	6.25144	6.33468	6.30886	-1.12402	-1.12569	6.59823	6.21686	6.15877	6.1808	6.30799	6.27313	6.23271	6.28121	-1.14577	-1.03194	-1.14747	-1.01935	6.19794	6.23122	6.1525	6.36102	6.23567	-1.18252
aa190087_at	Sfpq	splicing factor proline/glutamine rich (polypyrimidine tract binding protein associated)	7.27193	6.83857	6.69813	6.49945	6.71437	7.26304	6.80141	7.1718	6.90734	6.89736	6.84252	6.75383	6.83124	-1.05416	6.62448	7.03268	7.12905	7.95239	7.18465	1.21194	1.27758	6.50791	6.95877	7.70827	6.95592	7.07648	7.04147	1.09743	-1.10434	6.9913	6.84825	6.84718	7.14103	7.34032	7.10133	7.42337	7.09897	1.14206	1.20391	-1.06119	1.04066	6.77988	6.91184	6.85093	6.79822	6.83522	-1.05126
aa190094_s_at	D13Wsu50e	DNA segment, Chr 13, Wayne State University 50, expressed	9.65498	9.54057	9.53706	9.49396	9.62766	9.98059	9.67154	9.46733	9.62171	9.60627	9.66229	9.6986	9.65572	1.02385	9.65124	9.43824	9.64903	9.82504	9.64089	1.01338	-1.01033	9.51006	9.71542	9.78317	9.59132	9.45485	9.61097	-1.00748	-1.02096	9.75591	9.62594	9.66429	9.5122	9.41824	9.62418	9.56403	9.59497	-1.01871	-1.04301	-1.03234	-1.01115	9.80891	9.79279	9.78729	9.79689	9.79647	1.12878
AA190114_s_at	1810009A15Rik	RIKEN cDNA 1810009A15 gene	10.9081	10.7704	10.7738	10.7559	10.8441	10.9431	10.9108	11.0791	10.8732	10.6713	10.7389	10.7185	10.7096	-1.12009	10.4301	10.4435	10.4548	10.4058	10.4335	-1.35628	-1.21087	10.357	10.215	10.6296	10.3956	10.4406	10.4076	-1.38091	-1.01816	10.5162	10.5203	10.6529	10.43	10.4035	10.6142	10.5054	10.5203	-1.27708	-1.14016	1.06202	1.08131	10.6927	10.7188	10.6877	10.7483	10.7119	-1.11829
aa190119_s_at	Slc31a1	solute carrier family 31, member 1	9.32499	8.98567	8.98838	9.18603	8.94023	9.03595	9.00676	8.98684	9.05686	9.97982	9.71261	9.86119	9.85121	1.7343	9.67867	9.80253	9.86108	9.68703	9.75733	1.62503	-1.06724	9.577	9.66718	9.91511	9.68506	9.73387	9.71564	1.57875	-1.02931	9.80585	10.1289	9.83502	9.8117	9.689	10.0658	10.1304	9.92381	1.82381	1.05161	1.12232	1.15522	9.43212	9.61318	9.21197	9.53904	9.44908	1.31241
aa190297_s_at	D13Ertd332e	ESTs	7.57788	7.83837	7.57264	7.43971	7.7764	7.30025	7.6482	7.70505	7.60731	7.3236	7.32429	7.32723	7.32504	-1.21611	7.17432	7.30651	7.39491	7.41395	7.32242	-1.21832	-1.00182	7.29533	7.31129	7.35602	7.37212	7.34434	7.33582	-1.20706	1.00933	7.5759	7.26541	7.33143	7.2749	7.30821	7.4125	7.36504	7.36191	-1.18542	1.02589	1.02775	1.01825	7.30317	7.25226	7.24958	7.35018	7.2888	-1.24705
AA197355_s_at	1110037N09Rik	Mus musculus 16 days neonate thymus cDNA, RIKEN full-length enriched library, clone:A130082C12 product:unknown EST, full insert sequence.	7.76244	7.92668	7.61395	8.0709	7.69551	7.53466	7.83669	7.63413	7.75937	7.53321	7.73999	7.51623	7.59648	-1.11953	7.49954	7.60998	7.49579	7.57335	7.54467	-1.16047	-1.03656	7.62698	7.99276	7.48164	7.56196	7.57426	7.64752	-1.08061	1.0739	7.90221	7.47436	7.70067	7.61182	7.50094	7.78368	7.61128	7.65499	-1.07503	1.0414	1.07947	1.00519	7.64347	7.65317	7.54542	7.76601	7.65202	-1.07725
aa197396_s_at	5730536A07Rik	RIKEN cDNA 5730536A07 gene	8.64469	8.59505	8.57898	8.47819	9.21665	9.02058	9.3994	9.58232	8.93948	9.80797	9.65854	9.51964	9.66205	1.65012	8.92321	9.47452	9.59719	9.295	9.32248	1.30405	-1.26538	8.90751	8.93364	9.63564	9.5344	9.33329	9.26889	1.2565	-1.03784	8.96533	9.21249	9.06353	9.43311	9.44596	9.8142	10.2041	9.44839	1.42297	-1.15963	1.09119	1.13249	9.6616	9.17435	9.5399	9.53564	9.47787	1.45235
aa197627_s_at	D16Bwg1547e	DNA segment, Chr 16, Brigham & Women's Genetics 1547 expressed	9.84497	9.89511	9.73477	9.61954	9.70554	9.77872	9.77468	9.89338	9.78084	9.91362	9.90334	9.86318	9.89338	1.08113	9.67689	9.84491	9.75151	9.77512	9.76211	-1.01307	-1.09526	9.89468	9.90505	9.82582	9.69417	9.80694	9.82533	1.03132	1.0448	9.94398	9.81031	9.91544	9.70039	9.85943	9.8068	9.82397	9.83719	1.03983	-1.03972	1.05342	1.00825	9.77431	9.77378	9.84744	9.86403	9.81489	1.02388
aa197641_s_at	4930472G13Rik	RIKEN cDNA 4930472G13 gene	7.64797	8.0472	7.7365	7.89784	7.74444	7.72087	7.7491	7.70135	7.78066	7.78238	7.76561	7.7036	7.75053	-1.0211	7.67419	7.85063	7.77341	7.8295	7.78193	1.00089	1.02201	7.84729	7.89059	7.69301	7.86217	7.80343	7.8193	1.02715	1.02624	7.84326	7.68612	7.95172	7.69628	7.68249	7.87831	7.79516	7.79048	1.00683	1.02808	1.00594	-1.02018	7.7283	7.89453	7.77345	7.77815	7.79361	1.00902
aa197973_s_at	Mccc1	methylcrotonoyl-Coenzyme A carboxylase 1 (alpha)	8.46568	8.69378	8.28363	8.813	8.62351	8.57875	8.60343	8.47848	8.56753	8.36517	8.37021	8.25972	8.3317	-1.17759	8.23487	8.34873	8.03935	8.293	8.22899	-1.26448	-1.07379	8.31088	8.33632	8.17613	8.39049	8.22718	8.2882	-1.21363	1.0419	8.59904	8.22226	8.33761	8.19937	8.13565	8.25847	8.15113	8.27193	-1.22739	-1.0423	1.03022	-1.01134	8.4656	8.46307	8.67776	8.46552	8.51799	-1.03494
aa198202_s_at	Awp1-pending	associated with Prkcl1	10.4915	10.9727	10.9252	10.5662	11.4934	10.8415	11.6616	11.2105	11.0203	10.9063	10.968	10.9604	10.9449	-1.05367	10.6463	11.1743	10.9512	10.8751	10.9117	-1.07819	-1.02327	10.7728	10.6116	11.1921	11.2465	11.0557	10.9758	-1.03137	1.04539	10.4859	11.027	10.5174	11.0707	11.0448	11.2117	11.2224	10.94	-1.05726	-1.00341	1.01979	-1.0251	11.5492	11.2222	11.3945	11.3376	11.3759	1.27947
AA198254_at	Ssg1-pending	steroid sensitive gene 1	9.79534	9.82496	9.68953	9.87806	9.83444	9.42632	9.97535	9.34569	9.72121	10.8499	11.2797	10.8447	10.9915	2.41203	10.7641	10.9319	11.2215	10.9519	10.9673	2.37205	-1.01685	11.1983	10.9413	10.7365	11.0461	10.8531	10.9551	2.35195	-1.00855	10.7807	10.9043	10.4319	10.7859	9.91242	10.2226	10.0236	10.4374	1.6428	-1.46824	-1.44391	-1.43167	10.1763	9.84325	10.332	10.1667	10.1295	1.32715
aa198316_at	Cte1	cytosolic acyl-CoA thioesterase 1	7.30946	8.16126	7.43643	7.93851	9.10095	7.03518	8.97766	7.39772	7.91965	7.41759	7.77122	7.45492	7.54791	-1.29391	7.37669	7.6783	7.48094	7.40445	7.48509	-1.35149	-1.0445	7.81279	7.50133	7.27836	7.56786	7.47848	7.52776	-1.3121	1.03002	7.44653	7.81385	7.46398	7.30846	7.27098	7.60097	7.54161	7.49234	-1.34472	-1.03927	1.00503	-1.02486	8.28658	8.7188	7.93872	8.88283	8.45673	1.45104
AA198324_at	AI504353	expressed sequence AI504353	11.384	11.1976	11.2553	11.359	11.2927	11.1602	11.1988	11.5668	11.3018	11.4054	11.2832	11.1825	11.2903	-1.00798	11.1112	11.2539	11.1561	11.1929	11.1785	-1.08921	-1.08059	11.3268	11.3332	11.3936	11.2522	11.2195	11.3051	1.00226	1.09167	11.3993	11.1964	11.425	11.3051	11.2476	11.5013	11.3478	11.3461	1.03115	1.03937	1.12313	1.02882	10.9679	11.2228	11.0824	11.2668	11.135	-1.1226
aa198370_s_at	6530401D17Rik	RIKEN cDNA 6530401D17 gene	7.15589	7.10499	6.92404	7.3886	7.21443	7.02091	7.12832	7.46248	7.17496	7.14347	7.09013	7.12098	7.1182	-1.04013	7.0936	7.0534	7.21834	7.19613	7.14037	-1.02427	1.01549	7.19674	7.08867	6.95093	7.16208	7.11179	7.10204	-1.05184	-1.02692	7.20641	6.82322	6.79453	7.0071	6.98779	7.10939	7.08564	7.00201	-1.12736	-1.08386	-1.10065	-1.0718	6.79301	7.04615	6.93946	7.01703	6.94892	-1.16962
AA198384_at	AI848108	expressed sequence AI848108	8.50338	8.88969	8.86701	9.15415	8.89193	8.89453	8.95086	8.78116	8.86659	8.88584	8.64557	8.73172	8.75438	-1.08089	8.76892	8.7447	8.81967	8.79001	8.78082	-1.06125	1.0185	9.03637	8.8239	8.94886	8.80481	8.91597	8.90598	1.02768	1.09063	8.79602	8.91888	9.11578	8.78056	8.98019	9.06045	8.94886	8.94296	1.05436	1.13965	1.11894	1.02596	9.05689	9.5272	9.01931	9.08405	9.17186	1.23565
aa198402_s_at	2810423O19Rik	RIKEN cDNA 2810423O19 gene	8.99383	9.12183	9.01156	9.28914	9.0301	8.85028	8.99202	9.18453	9.05916	9.1785	9.05241	9.18986	9.14026	1.05782	9.17736	8.71507	8.99983	9.07775	8.9925	-1.04729	-1.10785	9.21443	9.03854	8.96182	9.14886	9.00869	9.07447	1.01067	1.05846	9.1425	9.10804	8.92773	8.87346	8.90614	9.07312	8.80503	8.97657	-1.05891	-1.12014	-1.0111	-1.07021	8.94281	9.18112	8.79468	9.03304	8.98791	-1.05063
AA198591_s_at	1300019H17Rik	RIKEN cDNA 1300019H17 gene	9.44438	9.21473	9.24163	9.37107	9.46476	9.25894	9.55497	9.7618	9.41404	9.51404	9.39253	9.29823	9.4016	-1.00866	9.15673	8.93684	9.13784	9.40437	9.15894	-1.19341	-1.18317	9.36287	9.07529	9.5994	9.29678	9.36315	9.3395	-1.05302	1.13332	9.4107	9.28477	9.38353	9.25245	9.50356	9.56486	9.28934	9.38417	-1.02092	-1.01215	1.16896	1.03145	9.37033	9.49669	9.47254	9.43884	9.4446	1.02141
aa198618_s_at	1110008J21Rik	Mus musculus, clone IMAGE:4020609, mRNA	9.07188	9.03052	9.04426	9.23921	9.17649	8.98601	9.14934	9.4758	9.14669	8.90659	8.77195	9.06553	8.91469	-1.17446	9.02477	8.5742	8.78477	8.99999	8.84594	-1.23179	-1.04881	9.20754	8.82379	8.88274	8.71485	8.73389	8.87256	-1.20926	1.01863	8.92658	8.72026	8.92205	8.18714	8.87655	8.8699	8.84474	8.76389	-1.30387	-1.11019	-1.05852	-1.07824	8.59219	8.77698	8.80884	8.84317	8.75529	-1.31166
aa198620_at	1190006E07Rik	RIKEN cDNA 1190006E07 gene	7.32118	7.07101	7.20218	7.37587	7.09216	6.94579	7.29773	7.04913	7.16938	7.16211	7.26071	7.31739	7.24674	1.05508	7.14517	7.04325	7.1845	7.33001	7.17573	1.00441	-1.05045	7.21099	7.09952	7.11759	7.04497	7.17831	7.13028	-1.02748	-1.03201	7.32919	6.84091	7.05832	7.10179	7.21828	7.0818	7.3078	7.13401	-1.02482	-1.08127	-1.02934	1.00259	6.84909	7.36285	6.76752	7.42613	7.1014	-1.04825
aa198620_g_at	1190006E07Rik	RIKEN cDNA 1190006E07 gene	7.70039	7.53654	7.68317	7.63572	7.70457	7.4125	7.72201	7.45156	7.60581	7.70984	7.97478	7.82556	7.83673	1.17358	7.76205	7.72352	7.98029	7.89209	7.83949	1.17583	1.00192	7.6584	7.88411	7.67061	7.74755	7.94447	7.78103	1.12914	-1.04135	7.83721	7.80331	7.70953	7.93811	7.76922	7.60728	7.8771	7.79168	1.13751	-1.03172	-1.03369	1.00741	7.36594	7.50418	7.31619	7.63694	7.45581	-1.10956
aa198732_s_at	2410142K10Rik	RIKEN cDNA 2410142K10 gene	7.72349	7.34754	7.93835	7.67893	7.67771	7.65937	7.71326	7.72987	7.68356	7.60143	7.71061	7.77653	7.69619	1.00879	7.77177	7.54149	7.73122	7.76455	7.70226	1.01304	1.00422	7.79904	7.94242	7.64842	7.75137	7.6143	7.75111	1.04793	1.03444	8.03134	8.1087	7.92271	7.55215	7.39793	7.51578	7.60777	7.73377	1.03541	1.02639	1.02208	-1.01209	7.83174	7.67075	7.60422	7.65672	7.69086	1.00507
aa198763_s_at	Rnf5	ring finger protein 5	10.3962	10.3193	10.3893	10.3042	10.4018	10.374	10.4168	10.2419	10.3555	10.2695	10.4028	10.4351	10.3692	1.00955	10.3224	10.3569	10.5136	10.5672	10.44	1.06037	1.05033	10.3221	10.2738	10.3464	10.514	10.3563	10.3625	1.00491	-1.05518	10.313	10.4278	10.4055	10.431	10.4358	10.4482	10.5813	10.4347	1.05644	1.04644	-1.00372	1.05127	10.4021	10.4086	10.4001	10.4953	10.4265	1.05049
aa198790_s_at	0710008D09Rik	RIKEN cDNA 0710008D09 gene	12.1811	11.724	11.9	11.7426	11.7511	12.2364	11.6583	12.1524	11.9182	11.553	11.7037	11.674	11.6436	-1.20973	11.499	11.3528	11.585	11.4931	11.4825	-1.35264	-1.11814	11.1464	11.0656	11.5458	11.2491	11.3834	11.2781	-1.55853	-1.15221	11.4495	11.4603	11.4659	11.5791	10.9764	11.1315	11.2374	11.3286	-1.50489	-1.24399	-1.11256	1.03564	11.6274	11.3055	11.2999	11.3314	11.3911	-1.4411
aa198899_at	Stk11	serine/threonine kinase 11	10.0162	10.0829	10.3272	9.94214	10.135	9.97784	10.1129	10.211	10.1007	10.0311	10.2446	10.0769	10.1175	1.01175	10.0587	10.0187	10.0349	10.0028	10.0287	-1.05111	-1.06346	9.90319	9.92124	10.0603	9.93606	10.195	10.0031	-1.06992	-1.0179	10.1502	10.0946	10.1533	10.0216	9.96469	10.0052	9.76655	10.0223	-1.0558	-1.0682	-1.00446	1.01338	10.0507	10.0301	9.82977	10.0423	9.9882	-1.08106
AA198947_at	5830406C15Rik	RIKEN cDNA 5830406C15 gene	7.13203	7.38903	7.27636	6.84604	7.53154	7.75685	7.81773	7.93227	7.46023	7.19145	7.25803	7.31806	7.25584	-1.1522	6.91283	7.49122	7.73026	7.58617	7.43012	-1.02109	1.1284	6.91376	7.27851	7.44156	7.39219	7.36816	7.27884	-1.13398	-1.11056	7.46286	6.96187	6.94896	7.30214	7.43102	7.33756	7.46522	7.2728	-1.13873	1.01183	-1.11521	-1.00419	7.00184	7.20965	7.30921	7.17531	7.174	-1.21945
aa198971_s_at	Slc25a17	solute carrier family 25 (mitochondrial carrier; peroxisomal membrane protein, 34 kDa), member 17	9.49479	9.57396	9.37171	9.37481	9.68339	9.23059	9.65757	9.62361	9.5013	9.25285	9.47122	9.36644	9.3635	-1.10023	9.26559	9.57943	9.55863	10.0944	9.62451	1.08915	1.19832	9.03855	9.43821	9.32704	9.44092	9.58932	9.36681	-1.09771	-1.19557	9.2772	9.23228	8.94121	9.22306	9.29279	9.23223	9.27315	9.21027	-1.22351	-1.11205	-1.33259	-1.11461	9.33309	9.06633	9.30856	9.2893	9.24932	-1.19085
AA198976_s_at	E430039K05Rik	RIKEN cDNA E430039K05 gene	8.34829	8.61428	8.48477	8.6145	8.39817	8.37193	8.43718	8.50046	8.4712	8.27028	8.18254	8.33871	8.26384	-1.15457	8.25478	8.23808	8.23273	8.74299	8.36715	-1.07479	1.07423	8.37849	8.42703	8.32452	8.28252	8.37096	8.3567	-1.0826	-1.00726	8.4836	8.32479	8.51612	7.9654	8.22736	8.29694	8.10932	8.27479	-1.14584	1.00762	-1.06611	-1.05842	8.49757	8.58712	8.26811	8.43451	8.44683	-1.01704
aa199023_at	1110014E10Rik	RIKEN cDNA 1110014E10 gene	7.10488	7.31257	7.39274	7.04686	7.73664	7.05705	7.62671	7.4723	7.34372	7.0872	7.17445	7.09755	7.11973	-1.16796	6.96607	7.39282	7.28877	7.46638	7.27851	-1.04624	1.11634	7.11734	7.00111	7.55159	7.28122	7.35925	7.2621	-1.0582	-1.01144	7.16864	7.29375	7.00709	7.38547	7.14807	7.31828	7.4142	7.24793	-1.06865	1.09293	-1.02143	-1.00987	7.43625	7.42373	7.24121	7.33757	7.35969	1.01113
aa199273_s_at	2810422J05Rik	RIKEN cDNA 2810422J05 gene	9.97926	10.4662	10.3151	10.0732	10.8401	9.80922	10.7712	9.80456	10.2574	9.85522	10.0686	10.0106	9.97814	-1.21355	9.80395	10.0304	10.1215	10.0371	9.99824	-1.19675	1.01403	9.73389	9.61212	9.9329	10.1083	10.116	9.90064	-1.28052	-1.06999	9.88173	9.79193	9.75488	9.79167	9.92171	9.90657	9.92937	9.85398	-1.32261	-1.08987	-1.10517	-1.03287	10.321	10.204	9.96501	10.2187	10.1772	-1.05715
aa199295_s_at	2010320B01Rik	RIKEN cDNA 2010320B01 gene	10.4333	10.5529	10.4014	10.4849	10.6204	10.3624	10.6417	10.4228	10.49	10.4232	10.4939	10.43	10.449	-1.02877	10.222	10.3119	10.3172	10.34	10.2978	-1.14248	-1.11053	10.3535	10.3895	10.2741	10.384	10.4263	10.3655	-1.09012	1.04803	10.3907	10.4216	10.4969	10.1172	10.2853	10.3782	10.304	10.342	-1.10801	-1.07702	1.03112	-1.01641	10.6411	10.6453	10.3433	10.5002	10.5325	1.02991
aa199380_s_at	LOC224742	hypothetical protein LOC224742	11.1949	11.2118	11.2139	11.0567	11.1336	10.9892	11.2261	11.6454	11.209	11.0228	10.9873	10.9822	10.9974	-1.15793	11.0756	11.1368	11.0605	11.0368	11.0774	-1.09546	1.05703	11.1449	11.0573	11.1476	11.001	11.0455	11.0793	-1.09407	1.00127	11.2089	11.1292	11.1781	11.0343	11.1297	11.1437	11.0652	11.127	-1.05844	1.094	1.03498	1.03366	11.1619	11.3907	11.0978	11.2449	11.2238	1.01037
aa199418_s_at	5031425D22Rik	RIKEN cDNA 5031425D22 gene	9.09285	9.22437	9.1269	9.07573	9.18857	9.20953	9.15524	9.60208	9.20941	9.16212	9.19158	9.09279	9.14883	-1.04288	8.93595	8.97905	8.98482	8.99125	8.97277	-1.17825	-1.1298	9.05928	9.07073	8.91713	8.97312	8.97057	8.99817	-1.15769	1.01776	9.2131	8.9598	9.21745	8.85646	8.94068	9.05119	8.94211	9.02583	-1.1357	-1.089	1.03746	1.01936	8.86794	9.08285	8.79256	8.98128	8.93116	-1.21273
aa200145_s_at	Slc12a4	solute carrier family 12, member 4	9.67743	9.43135	9.22409	9.2644	9.19123	9.64121	9.18315	9.8247	9.42969	9.37996	9.36721	9.38372	9.37696	-1.03723	9.42621	9.50443	9.46592	9.46782	9.46609	1.02555	1.06373	9.36921	9.50418	9.4017	9.26437	9.27697	9.36329	-1.04711	-1.07386	9.43106	9.41385	9.46281	9.17659	9.18437	9.30464	9.17004	9.30619	-1.08937	-1.05028	-1.11721	-1.04037	9.36883	9.28878	9.32573	9.26809	9.31286	-1.08436
AA200306_s_at	D13Ertd666e	ESTs	6.43394	6.72959	6.35716	6.63998	6.10823	6.06417	6.12159	6.0896	6.31803	6.13132	6.07859	6.09046	6.10012	-1.16305	6.27651	6.13645	6.06225	6.06296	6.13454	-1.13563	1.02414	6.22035	6.20181	6.06142	6.08604	6.01868	6.11766	-1.14899	-1.01177	6.33571	5.97663	6.07903	5.9912	6.12061	6.12903	6.05402	6.09803	-1.16473	-1.00145	-1.02563	-1.0137	6.07784	6.06434	6.04116	6.11593	6.07482	-1.18363
aa200615_s_at	6530405F15Rik	RIKEN cDNA 6530405F15 gene	9.61503	9.40702	9.18507	9.40782	9.217	10.0025	9.2664	9.45083	9.44396	9.10551	9.07345	9.04861	9.07586	-1.29065	9.06471	9.01039	9.0815	9.28207	9.10967	-1.26076	1.02371	9.02693	9.08087	9.19978	9.09681	8.89422	9.05972	-1.30517	-1.03523	9.33125	8.95396	9.1142	9.10952	9.11058	9.02864	9.0567	9.10069	-1.26862	1.01736	-1.00624	1.02881	8.94965	9.00755	9.23965	9.06147	9.06458	-1.30078
aa200689_at	1500010J02Rik	RIKEN cDNA 1500010J02 gene	8.9104	9.30264	9.17104	9.48473	9.3566	9.24878	9.37772	9.16971	9.2527	9.01191	8.98615	8.98773	8.99526	-1.19536	8.88552	9.03881	8.87022	9.04768	8.96056	-1.22446	-1.02435	9.02491	8.9051	9.10623	9.1096	8.8773	9.00463	-1.18762	1.03102	9.15792	9.02572	9.08385	9.1115	9.11332	9.26571	9.13771	9.12796	-1.09031	1.09634	1.12303	1.08925	9.12147	9.22268	9.27979	9.19688	9.2052	-1.03347
aa200691_s_at	2310065K24Rik	RIKEN cDNA 2310065K24 gene	10.1894	10.3397	10.2611	10.4654	10.3487	10.0598	10.3392	10.3811	10.2981	10.2573	10.5621	10.1828	10.3341	1.02527	10.007	10.1856	10.0048	10.1332	10.0827	-1.16104	-1.19038	10.2197	10.0899	10.2248	10.1593	10.1306	10.1649	-1.09672	1.05864	10.3637	10.2629	10.2754	10.1284	10.2738	10.3868	10.3142	10.2865	-1.00808	-1.03355	1.15173	1.08793	10.4265	10.4253	10.6027	10.4978	10.4881	1.14078
aa200702_s_at	Arhgef3	Rho guanine nucleotide exchange factor (GEF) 3	8.66948	8.65418	8.74028	8.86397	8.92637	8.29641	9.11301	8.90009	8.77047	8.73599	8.62765	8.71604	8.69322	-1.055	8.60594	8.65278	8.60288	8.5812	8.6107	-1.11711	-1.05887	8.75888	8.65423	8.57782	8.90168	8.46884	8.67229	-1.07043	1.04361	8.86287	8.83406	8.77256	8.57379	8.44204	8.6925	8.54007	8.67398	-1.06917	-1.01343	1.04484	1.00118	8.61815	8.93839	8.62285	8.70685	8.72156	-1.03448
aa200965_s_at	2610007K22Rik	RIKEN cDNA 2610007K22 gene	12.1976	12.3128	12.306	12.109	12.8327	12.2326	12.8174	13.1022	12.4888	12.2152	11.7375	12.088	12.0136	-1.39013	11.9743	12.7055	12.4607	12.4079	12.3871	-1.07303	1.29552	12.037	11.9642	12.8363	12.4376	12.9913	12.4533	-1.02493	1.04693	12.0035	12.2331	11.9152	12.5112	13.1165	12.5608	13.0494	12.4842	-1.00317	1.38574	1.06964	1.02169	12.3486	12.5626	12.2584	12.4894	12.4147	-1.05267
aa200970_s_at	Hmgb3	high mobility group box 3	9.74268	9.98714	9.78015	10.0249	10.0947	9.47431	10.0829	10.3738	9.94507	10.0217	10.0897	10.0136	10.0417	1.06925	9.847	10.0975	9.91054	9.87342	9.93212	-1.00902	-1.07889	10.0764	9.8259	10.1051	10.0673	10.1579	10.0465	1.07286	1.08254	10.1722	10.4248	10.3755	10.1023	10.1299	10.7998	10.7426	10.3924	1.36356	1.27525	1.37585	1.27095	10.5246	10.6773	10.3387	10.6107	10.5378	1.50812
aa201046_s_at	2410005K20Rik	RIKEN cDNA 2410005K20 gene	9.41885	9.25618	9.48926	9.62773	9.79412	9.68953	9.79732	10.4349	9.68849	9.68969	9.46832	9.45464	9.53755	-1.11029	9.23302	9.45333	9.4686	9.58054	9.43387	-1.19302	-1.07451	9.35923	9.39825	9.83986	9.62602	9.53004	9.55068	-1.10023	1.08433	9.45168	9.33772	9.22327	9.68346	9.67734	9.69195	9.69816	9.53765	-1.11021	1.00007	1.07459	-1.00907	9.8068	9.60526	9.64615	9.77558	9.70845	1.01393
AA203803_s_at	LOC219150	hypothetical protein LOC219150	8.73461	8.89224	8.83288	8.90491	9.37194	8.73912	9.37805	9.5902	9.0555	9.11355	8.9026	8.87446	8.96354	-1.06582	8.78129	9.16296	9.27572	9.23862	9.11465	1.04185	1.11042	9.04105	8.67566	9.52786	9.46118	9.42005	9.22516	1.1248	1.07961	8.92212	9.20924	8.80404	9.12701	9.13534	9.40231	9.30637	9.12949	1.05263	1.12191	1.01034	-1.06856	9.18302	9.36429	9.05921	9.12497	9.18287	1.09231
AA203807_s_at	1110013L07Rik	RIKEN cDNA 1110013L07 gene	9.50577	9.76085	9.78472	9.9224	9.83947	9.85638	9.87301	9.94972	9.81154	9.81121	9.675	9.73219	9.73947	-1.05123	9.65747	9.40616	9.80392	9.86596	9.68338	-1.0929	-1.03964	10.0395	9.65399	9.39231	9.71034	9.67265	9.69376	-1.08506	1.00722	9.38442	9.56807	9.33513	9.3407	9.42566	9.41405	9.21715	9.3836	-1.34531	-1.27976	-1.23096	-1.23985	9.57232	9.70422	9.56992	9.71866	9.64128	-1.12526
aa203833_s_at	Hspa4	heat shock protein 4	10.5676	9.86877	9.93227	9.94809	10.2867	10.8895	10.2278	11.0757	10.3496	10.119	9.99896	9.94068	10.0195	-1.25704	9.96891	9.64277	9.99092	10.0072	9.90244	-1.36332	-1.08455	9.83362	9.54345	11.453	9.9088	10.1218	10.1721	-1.13087	1.20555	10.2724	10.0772	10.5783	10.133	11.1245	11.0783	11.3119	10.6537	1.23465	1.55201	1.68323	1.39623	10.6294	10.4645	10.8814	10.5139	10.6223	1.20809
aa203932_s_at	AI326115	expressed sequence AI326115	7.3287	7.11278	7.24227	7.74969	7.2779	7.35582	7.48259	7.55752	7.38841	7.5741	7.43179	7.50544	7.50378	1.08325	7.43437	7.22322	7.3425	7.46122	7.36533	-1.01613	-1.10072	7.52199	7.43377	7.53915	7.3108	7.34004	7.42915	1.02864	1.04523	7.68697	7.26785	7.31102	6.78202	7.3762	7.57103	7.30648	7.3288	-1.04219	-1.12895	-1.02565	-1.07203	7.28881	7.28059	7.35086	7.43746	7.33943	-1.03453
aa203939_at	1110001C20Rik	RIKEN cDNA 1110001C20 gene	6.83747	6.84766	6.98721	6.94577	6.85911	6.81484	7.06734	6.95823	6.9147	6.89555	6.92347	6.89648	6.90516	-1.00663	7.01624	6.71705	6.95682	6.87739	6.89188	-1.01595	-1.00925	7.02035	6.99081	7.13072	6.84013	6.88435	6.97327	1.04143	1.05804	7.5532	6.87812	6.9438	6.85828	6.76128	6.66428	6.73312	6.91315	-1.00108	1.00555	1.01486	-1.04255	7.06411	7.25071	6.97448	6.96632	7.06391	1.10896
aa203939_g_at	1110001C20Rik	RIKEN cDNA 1110001C20 gene	11.1151	11.0048	11.3254	11.061	10.9992	10.8102	11.0094	10.9122	11.0297	10.8508	11.0209	10.9702	10.9473	-1.05875	10.9491	11.0034	11.113	11.0957	11.0403	1.00738	1.06657	11.0151	11.0158	11.0427	11.0405	11.1061	11.044	1.01001	1.00261	11.3683	10.9708	11.1595	11.0475	11.0256	10.8154	10.8673	11.0363	1.00463	1.06366	-1.00274	-1.00535	10.9626	11.1921	10.9787	11.0375	11.0427	1.00909
AA204020_at	Apod	ESTs	9.24539	8.92884	9.37406	9.34388	9.26151	9.13328	9.13781	8.97568	9.17506	8.9628	9.36201	9.21403	9.17961	1.00316	9.05279	9.18822	9.28945	9.42522	9.23892	1.04526	1.04197	9.02277	9.29926	8.94342	9.14199	9.44963	9.17141	-1.00253	-1.0479	9.26919	9.0015	9.06141	9.02696	9.34176	9.3071	9.19124	9.17131	-1.0026	-1.00577	-1.04798	-1.00007	9.033	8.64558	9.02847	9.11926	8.95658	-1.16351
aa204034_s_at	LOC226412	hypothetical protein LOC226412	10.0318	9.97998	10.1649	10.0611	10.2035	10.2516	10.2804	10.4213	10.1743	9.82535	9.91642	9.83195	9.85791	-1.24523	9.97186	10.168	10.238	10.227	10.1512	-1.01615	1.22544	9.93922	10.018	10.2743	10.1089	10.2083	10.1098	-1.04576	-1.02915	10.0246	9.88481	9.88216	10.2275	10.1501	10.1366	10.0835	10.0556	-1.08575	1.14688	-1.0685	-1.03824	10.2382	10.1192	10.2061	10.0787	10.1605	-1.00959
aa204042_s_at	Gnai3	guanine nucleotide binding protein, alpha inhibiting 3	8.34368	8.20587	8.31781	8.02569	8.53192	8.55751	8.46533	8.45343	8.36265	8.81553	8.94504	8.66554	8.80871	1.36231	8.55119	9.17813	9.26858	9.10312	9.02525	1.58293	1.16195	8.42585	8.64857	9.15318	8.99392	9.22354	8.88901	1.44029	-1.09903	8.71942	8.72335	8.28757	9.30606	8.88783	8.68306	8.91602	8.78904	1.34387	-1.01372	-1.17789	-1.07175	8.64482	8.52704	8.57085	8.53712	8.56996	1.15453
aa204094_s_at	Dnajb11	DnaJ (Hsp40) homolog, subfamily B, member 11	10.0068	8.92657	9.07272	8.7619	9.02705	9.95976	9.04478	9.78473	9.32304	10.1535	9.97448	9.85637	9.99477	1.59299	9.59046	9.69062	9.84665	9.69405	9.70545	1.30352	-1.22207	9.47833	9.51988	9.89274	9.65791	9.72905	9.65558	1.25923	-1.03517	9.76236	9.8532	9.61509	9.76283	9.62395	9.47749	9.69779	9.68467	1.28488	-1.23979	-1.0145	1.02037	9.65406	9.58654	9.28845	9.59497	9.53101	1.15506
aa204106_s_at	2010004A03Rik	Mus musculus 13 days embryo heart cDNA, RIKEN full-length enriched library, clone:D330003B17 product:hypothetical protein, full insert sequence.	7.36423	8.12971	7.9648	7.7322	8.13831	7.51604	8.18464	7.83961	7.85869	7.4246	7.74603	7.40769	7.52611	-1.25927	7.20543	7.85431	8.07484	8.31709	7.86292	1.00293	1.26296	7.51111	7.60585	7.44469	8.18106	8.05708	7.75996	-1.07083	-1.07397	7.6346	7.36149	7.07719	7.52474	7.38614	7.04508	7.05687	7.29802	-1.47496	-1.17128	-1.47929	-1.37739	7.76348	7.25805	7.36304	7.11032	7.37372	-1.39956
AA204136_s_at	Rabggtb	RAB geranylgeranyl transferase, b subunit	7.28875	6.81072	6.45035	6.64037	6.63867	6.63755	6.52074	6.58837	6.69694	6.43219	6.56729	6.52627	6.50858	-1.13947	6.4731	6.5128	6.53069	7.41909	6.73392	1.02596	1.16905	6.513	6.91382	6.57661	6.36798	6.50433	6.57515	-1.08809	-1.11634	6.65981	6.39307	6.43261	6.45551	6.43792	6.4966	6.50172	6.48246	-1.16028	-1.01827	-1.19041	-1.06635	6.44331	6.53713	6.38057	6.45932	6.45508	-1.18251
aa204199_s_at	Ptp4a3	protein tyrosine phosphatase 4a3	9.99684	10.0503	9.82255	9.99916	9.85812	9.95128	9.90464	10.0047	9.94845	10.3362	10.1242	10.2979	10.2528	1.23484	10.1878	9.94277	10.135	10.2927	10.1396	1.14165	-1.08163	10.0955	10.1157	9.73913	9.89101	10.0317	9.9746	1.01829	-1.12114	10.1934	10.2088	10.0068	9.59749	9.81471	9.86783	9.59185	9.89726	-1.03612	-1.27944	-1.18288	-1.05507	10.3842	10.0544	9.77102	9.94309	10.0382	1.06418
aa204225_at	2010107H07Rik	RIKEN cDNA 2010107H07 gene	9.95169	10.0632	9.95762	9.94956	9.7872	9.60951	9.79324	9.53461	9.83083	9.74204	9.872	9.89142	9.83515	1.003	9.66844	9.69394	9.59807	9.78906	9.68738	-1.10454	-1.10786	9.78808	9.88384	9.52208	9.63733	9.70973	9.70821	-1.08871	1.01455	9.99634	9.60984	9.96887	9.48066	9.65649	9.74935	9.51635	9.71113	-1.08651	-1.08977	1.0166	1.00202	9.49057	9.83615	9.49556	9.72475	9.63676	-1.14399
aa204255_s_at	MGC25951	hypothetical protein MGC25951	8.84437	9.12717	8.75709	8.90307	8.91826	9.1715	8.7669	8.83567	8.9155	8.70666	8.63264	8.93363	8.75764	-1.11563	8.39815	8.4486	8.56137	8.6262	8.50858	-1.32586	-1.18844	8.58569	8.73164	8.45454	8.56366	8.44982	8.55707	-1.28203	1.03418	8.7027	8.63624	8.68632	8.41224	8.38463	8.44625	8.34773	8.51659	-1.31852	-1.18186	1.00557	-1.02846	8.43249	8.63815	8.36689	8.65787	8.52385	-1.3119
AA204265_at	Blk	B lymphoid kinase	8.26174	8.3825	8.18439	8.2902	8.09862	8.24112	8.16856	7.96397	8.19889	8.03288	8.04474	8.17794	8.08519	-1.082	8.08753	8.0653	8.01936	8.00662	8.0447	-1.11279	-1.02846	8.18225	8.20039	7.95823	8.07446	7.89998	8.06306	-1.09872	1.01281	8.19843	7.92944	8.15976	7.82639	8.02348	8.16693	7.98304	8.04107	-1.1156	-1.03105	-1.00252	-1.01536	7.79365	8.0806	7.93631	8.11881	7.98234	-1.16195
AA204303_at	1110035H17Rik	RIKEN cDNA 1110035H17 gene	9.55292	9.73842	9.56324	9.74537	9.36775	9.47942	9.42311	9.08879	9.49488	9.29068	9.39828	9.4702	9.38638	-1.0781	9.33179	9.25312	9.26047	9.38284	9.30705	-1.13904	-1.05653	9.48371	9.48731	9.15691	9.2981	9.23257	9.33172	-1.11973	1.01724	9.46993	9.1631	9.62994	9.14235	9.34204	9.41893	9.25211	9.34548	-1.1091	-1.02876	1.027	1.00959	9.06391	9.3873	9.21258	9.38735	9.26279	-1.17454
aa204381_s_at	LOC228358	hypothetical protein LOC228358	8.02499	8.19588	7.88393	7.99142	7.85395	7.70833	8.02471	7.94416	7.95342	7.78471	7.81662	7.88577	7.82904	-1.09004	7.58541	7.78434	7.70169	7.79372	7.71629	-1.17865	-1.08128	7.62438	8.00201	7.78174	7.72801	7.68931	7.76509	-1.13945	1.0344	8.0475	7.62151	7.76946	7.61223	7.7122	7.77847	7.71608	7.75106	-1.15058	-1.05553	1.0244	-1.00977	7.60006	7.64887	7.59303	7.82381	7.66644	-1.22008
aa204432_f_at	2210039B01Rik	RIKEN cDNA 2210039B01 gene	8.22003	8.42174	8.30232	8.28397	8.26479	7.6518	8.28065	8.26482	8.21127	7.9918	7.93193	8.06655	7.99676	-1.16031	7.89563	7.99107	7.81385	7.80295	7.87587	-1.26172	-1.0874	7.93073	8.03461	8.09142	7.98487	7.97998	8.00432	-1.15424	1.09312	8.13111	7.89684	8.00386	7.9927	7.8337	8.05908	8.00486	7.98888	-1.16666	-1.00548	1.08148	-1.01076	8.10199	8.14399	7.87986	8.0517	8.04438	-1.12263
aa204433_s_at	4930487N19Rik	RIKEN cDNA 4930487N19 gene	6.80583	7.05716	6.83223	7.01873	6.7213	6.68195	6.94812	6.68902	6.84429	6.80929	6.81328	6.66507	6.76255	-1.0583	6.79358	6.77116	6.73256	6.72253	6.75496	-1.06388	-1.00528	6.84228	6.77968	6.54956	6.69539	6.6439	6.70216	-1.10353	-1.03727	6.88143	6.63953	6.74631	6.64959	6.78656	6.77864	6.78473	6.7524	-1.06577	-1.00706	-1.00177	1.03543	6.53564	6.79713	6.57782	6.83884	6.68736	-1.11492
aa204482_s_at	Cd97	CD97 antigen	10.4039	10.5414	10.3214	10.3199	10.4752	10.2897	10.6121	10.2799	10.4054	10.6749	10.7411	10.6428	10.6862	1.21487	10.7228	10.8091	10.6957	10.7199	10.7369	1.25826	1.03572	10.642	10.6007	10.9681	10.8444	10.8059	10.7722	1.28949	1.02482	10.8621	10.5273	10.4882	10.5255	10.6384	10.5804	10.626	10.6069	1.14982	-1.05657	-1.09431	-1.12147	10.3695	10.4868	10.4303	10.5161	10.4507	1.03184
AA204488_s_at	2010004M01Rik	RIKEN cDNA 2010004M01 gene	9.56289	10.1462	10.0286	10.2285	10.1579	9.56763	10.2268	9.98424	9.98784	9.49258	9.4429	9.50753	9.481	-1.42093	9.54922	9.50775	9.23365	9.47804	9.44217	-1.4597	-1.02728	9.55301	9.46601	9.27953	9.52305	9.42932	9.45019	-1.45161	1.00557	9.52041	9.40005	9.38961	9.08166	9.27774	9.50683	9.38135	9.36538	-1.5395	-1.08344	-1.05467	-1.06055	9.85066	10.3306	9.67653	10.0616	9.97984	-1.00556
aa204524_s_at	2610300B10Rik	RIKEN cDNA 2610300B10 gene	8.98293	9.26495	9.04632	9.29678	9.31804	8.98646	9.28934	9.25194	9.17959	9.2273	9.25556	9.20427	9.22904	1.03487	9.03224	9.57378	9.24813	9.39301	9.31179	1.09596	1.05904	9.2793	9.19375	9.37655	9.45918	9.36797	9.33535	1.114	1.01646	9.05185	9.29558	9.29953	9.45563	9.51479	9.55547	9.42983	9.37181	1.14252	1.10402	1.04248	1.0256	9.01881	9.25224	9.21985	9.26912	9.19001	1.00724
aa204547_s_at	2010012C09Rik	RIKEN cDNA 2010012C09 gene	8.87553	8.34725	8.82566	8.90441	8.45943	8.43535	8.58348	8.8907	8.66523	8.86903	8.56763	8.67849	8.70505	1.02799	8.57108	8.67132	8.76863	8.55874	8.64244	-1.01592	-1.04435	8.81757	8.71281	8.89332	8.63894	8.43536	8.6996	1.02411	1.04041	8.85299	9.09836	8.81848	8.74327	8.64904	9.01415	8.92434	8.87152	1.15372	1.12231	1.17208	1.12656	8.40899	8.72566	8.37621	8.51112	8.5055	-1.11708
aa204573_s_at	Tubgcp3	tubulin, gamma complex associated protein 3	7.79054	7.93808	7.87719	8.03572	8.51557	7.66696	8.4445	8.86653	8.14189	7.86538	7.58704	7.61049	7.68764	-1.37007	7.56844	8.06761	8.04319	7.76591	7.86129	-1.2147	1.12791	7.76871	7.50803	8.06174	8.0892	7.91299	7.86813	-1.20895	1.00476	7.73245	7.79608	7.35448	8.02382	7.85529	8.02473	8.03545	7.83176	-1.23982	1.10506	-1.02068	-1.02553	7.96271	8.03922	7.88123	7.87268	7.93896	-1.15103
AA204584_at	AW558298	Mus musculus 9 days embryo whole body cDNA, RIKEN full-length enriched library, clone:D030065G13 product:unknown EST, full insert sequence.	8.88484	9.23715	9.10893	9.16445	9.45553	8.82382	9.44226	9.37136	9.18604	8.81679	8.84386	8.77278	8.81114	-1.29675	8.74092	8.80974	8.94587	8.88563	8.84554	-1.2662	1.02413	8.77101	8.68552	9.05873	8.93959	8.91954	8.87488	-1.24071	1.02054	8.90924	8.74876	8.65277	8.95208	8.81667	8.97021	8.92433	8.85344	-1.25929	1.02975	1.00549	-1.01497	8.90172	9.11511	8.97989	9.03905	9.00894	-1.13061
aa204590_s_at	Ms4a4d	membrane-spanning 4-domains, subfamily A, member 4D	6.39512	7.1182	6.99063	7.0721	8.30169	6.82259	7.99373	6.3511	7.13064	6.9223	6.79796	6.86548	6.86191	-1.20475	6.55213	6.76242	6.84862	6.81291	6.74402	-1.30733	-1.08515	7.00963	6.54611	7.67561	7.06937	6.86464	7.03307	-1.06997	1.22184	6.62214	6.37055	6.76903	7.03043	7.17812	7.31669	7.15581	6.9204	-1.15689	1.04137	1.13004	-1.08123	7.59169	7.2993	7.86191	7.67009	7.60575	1.39002
aa207587_s_at	Rala	v-ral simian leukemia viral oncogene homolog A (ras related)	9.17013	9.38836	9.19364	9.18464	9.51984	9.20654	9.56391	9.48617	9.33915	9.4303	9.29638	9.23156	9.31941	-1.01378	9.33102	9.09771	9.39848	9.30592	9.28328	-1.03949	-1.02536	9.54627	9.35074	9.61944	9.44106	9.37467	9.46644	1.09224	1.13536	9.44238	9.32878	9.14705	9.27383	9.21317	9.3702	9.32284	9.29975	-1.02769	-1.01372	1.01148	-1.12248	9.37527	9.85307	9.39851	9.52081	9.53692	1.14692
aa207655_at	Usp9x	ubiquitin specific protease 9, X chromosome	9.71664	9.76736	9.74879	9.82643	9.93497	9.70718	10.1556	10.1104	9.87092	9.66271	9.58645	9.63051	9.62656	-1.18457	9.55494	9.5239	9.61913	9.74141	9.60984	-1.19837	-1.01165	9.67548	9.58794	10.1135	9.7441	9.7347	9.77115	-1.0716	1.1183	9.72958	9.64967	9.60274	9.74057	9.83036	9.88172	9.73635	9.73871	-1.09597	1.08084	1.09344	-1.02274	9.89434	10.0564	9.78654	9.79229	9.88239	1.00798
aa207755_at	Pus1	pseudouridine synthase 1	7.20786	7.4633	7.51263	7.77566	7.68332	7.42542	7.61034	7.75159	7.55376	7.72166	7.6458	7.59068	7.65271	1.07099	7.36562	7.13907	7.33672	7.57174	7.35329	-1.14908	-1.23065	7.58587	7.45802	7.57619	7.42564	7.42846	7.49484	-1.04169	1.10309	7.83683	7.26873	7.61094	6.89633	7.48749	7.60762	7.44123	7.44988	-1.07466	-1.15096	1.06925	-1.03165	7.28082	7.61242	7.36961	7.66324	7.48152	-1.05135
aa208015_s_at	Dnaja3	DnaJ (Hsp40) homolog, subfamily A, member 3	9.38316	8.82473	8.99942	9.26592	9.29836	9.16317	9.26911	9.57033	9.22177	9.43662	9.25018	9.2185	9.30177	1.05701	9.09936	9.06773	9.20629	9.20251	9.14397	-1.05541	-1.11558	9.12862	9.12816	9.26352	9.10862	9.16195	9.15817	-1.04507	1.00989	9.23202	9.11328	9.19695	8.87787	9.17195	9.23608	9.27536	9.15764	-1.04546	-1.10506	1.00952	-1.00037	8.93392	9.19542	9.05417	9.29673	9.12006	-1.07305
aa208018_s_at	Smpd2	sphingomyelin phosphodiesterase 2, neutral	10.1789	10.1177	10.2686	10.1549	10.2691	10.1603	10.1165	9.69827	10.1205	10.0474	10.1273	10.1974	10.124	1.00242	10.2692	9.86757	10.1365	10.1458	10.1047	-1.01101	-1.01346	10.2095	10.2072	9.83748	10.0888	10.0064	10.0699	-1.03576	-1.02448	10.2188	10.31	9.91538	9.92995	9.70633	9.66349	9.6441	9.91258	-1.15506	-1.15785	-1.14248	-1.11518	10.334	10.2459	10.1033	10.394	10.2693	1.10861
aa208581_at	Emcn-pending	endomucin	7.21207	7.08123	7.2658	6.92742	7.11751	7.17364	7.27942	7.33107	7.17352	7.13413	7.19949	7.27241	7.20201	1.01994	7.00265	7.05409	7.25793	7.30758	7.15556	-1.01253	-1.03272	7.24832	7.30012	7.1363	7.1103	7.16785	7.19258	1.0133	1.02599	7.7115	7.21151	7.23147	7.10519	6.99666	7.10216	7.10101	7.2085	1.02454	1.00451	1.03738	1.0111	6.9486	6.85889	6.94226	7.06385	6.9534	-1.16483
aa208581_g_at	Emcn-pending	endomucin	7.93569	7.63665	8.16388	7.76067	7.96826	7.36291	8.26542	8.93622	8.00371	8.04021	8.2464	7.89695	8.06119	1.04064	7.63985	7.86999	8.36043	8.05359	7.98096	-1.01589	-1.05718	7.52094	7.68306	7.89883	7.85046	7.88959	7.76858	-1.17702	-1.1586	7.72855	7.79303	7.54789	7.74289	7.69231	7.63165	7.83011	7.70949	-1.22622	-1.27606	-1.20704	-1.04181	7.83839	7.48447	7.24689	7.91647	7.62156	-1.30329
aa208608_s_at	D4Ertd786e	DNA segment, Chr 4, ERATO Doi 786, expressed	10.9848	10.7826	10.9775	10.7766	11.1584	11.1145	11.0854	11.0067	10.9858	10.7742	10.978	10.8945	10.8822	-1.07443	10.7654	10.8309	10.9923	11.0051	10.8984	-1.06245	1.01128	10.8333	10.7201	10.8585	10.8618	10.9132	10.8374	-1.10836	-1.04322	10.7636	10.7457	10.7749	10.9165	10.9053	10.7887	10.8215	10.8166	-1.12443	-1.04654	-1.05834	-1.0145	10.8302	10.7909	10.7678	10.8277	10.8042	-1.13419
AA208703_at	2600017A12Rik	RIKEN cDNA 2600017A12 gene	6.74163	6.72307	7.06514	6.6226	6.80703	6.81594	6.72543	6.87013	6.79637	6.63187	6.86595	6.70349	6.73377	-1.04435	6.81516	6.78318	6.85711	6.83361	6.82226	1.01811	1.06326	6.63879	6.61849	6.82608	6.94391	6.89419	6.78429	-1.00841	-1.02667	6.9765	6.68563	6.74409	6.82289	6.71838	6.71558	6.67893	6.76314	-1.0233	1.02057	-1.04183	-1.01477	6.71217	6.63844	6.61215	6.67837	6.66028	-1.09892
AA208735_at	D11Ertd497e	DNA segment, Chr 11, ERATO Doi 497, expressed	7.189	7.37706	7.27624	7.26778	7.21087	7.39294	7.10427	7.04461	7.23285	7.12297	7.27046	7.19672	7.19672	-1.02536	7.11637	7.16212	7.18894	7.4462	7.22841	-1.00308	1.02221	7.01942	7.37325	7.08913	7.34046	7.29497	7.22344	-1.00654	-1.00345	7.28389	7.16756	7.31651	7.1355	7.26073	7.29957	7.222	7.24082	1.00554	1.03104	1.00864	1.01212	6.96581	7.23875	6.97459	7.21979	7.09974	-1.09666
AA208776_s_at	1110001I14Rik	RIKEN cDNA 1110001I14 gene	10.2065	10.5572	10.6409	10.5918	10.5996	10.025	10.5966	10.5155	10.4666	10.5813	10.626	10.7254	10.6442	1.13098	10.5802	10.5733	10.8208	10.7421	10.6791	1.15866	1.02447	10.5173	10.5621	10.8825	10.6012	10.6537	10.6434	1.13031	-1.02508	10.75	10.803	10.6156	10.5095	10.7628	10.7729	10.8489	10.7232	1.19465	1.05629	1.03106	1.05692	10.5942	10.4978	10.5486	10.6391	10.5699	1.0742
aa208788_s_at	1500034E06Rik	RIKEN cDNA 1500034E06 gene	10.2507	9.91972	10.0149	10.0152	9.78043	10.0392	9.73198	9.60729	9.91992	9.83202	9.95457	10.0336	9.94006	1.01406	10.1042	9.49752	9.78095	9.94341	9.83151	-1.0632	-1.07815	9.76126	9.77206	9.72012	9.57455	9.54537	9.67467	-1.1853	-1.11484	10.0029	10.0789	10.12	9.53566	9.40804	9.76439	9.50874	9.77409	-1.10637	-1.12192	-1.0406	1.07134	9.70952	9.91419	9.56499	9.7166	9.72632	-1.14361
aa208851_s_at	Cetn2	centrin 2	9.60913	9.59582	9.47689	9.28391	9.83377	9.90434	9.73901	10.0028	9.6807	9.5234	9.64931	9.66317	9.61196	-1.0488	9.46706	9.55519	9.64587	9.89329	9.64035	-1.02836	1.01987	9.25794	9.2767	9.63152	9.7353	9.57668	9.49563	-1.13688	-1.10552	9.10595	9.47364	9.11817	9.52178	9.39687	9.50157	9.57873	9.38524	-1.22727	-1.17017	-1.19342	-1.07951	9.76342	9.61058	9.54325	9.53702	9.61357	-1.04764
aa208866_s_at	Akr1c12	aldo-keto reductase family 1, member C12	7.12263	7.33911	6.94366	7.13767	6.89433	6.97972	6.8056	6.87588	7.01232	6.80502	6.92492	6.88255	6.87083	-1.10305	6.94964	6.85846	6.86927	6.96033	6.90943	-1.07393	1.02711	6.91782	7.15769	6.91688	6.90495	6.95716	6.9709	-1.02913	1.04353	7.19366	6.84529	6.92685	6.85463	6.8116	6.85594	6.81183	6.89997	-1.08099	1.02041	-1.00657	-1.05039	6.76763	6.95338	6.76556	6.81454	6.82528	-1.13843
AA209063_f_at	Ppp5c	protein phosphatase 5, catalytic subunit	9.27367	9.31336	9.10151	9.19853	9.15937	9.7392	9.16105	9.20057	9.26841	9.12641	8.98817	9.17023	9.09494	-1.12777	9.06124	8.83144	8.92939	9.11414	8.98405	-1.21787	-1.07989	9.08435	9.2496	8.83511	8.96429	8.94911	9.01649	-1.19079	1.02274	9.22916	9.13108	9.16755	8.78732	8.86733	8.97974	8.88716	9.00705	-1.19861	-1.06281	1.01607	-1.00657	9.01681	9.1131	9.10731	9.12185	9.08977	-1.13182
aa209083_s_at	C76179	Mus musculus 10 days neonate cerebellum cDNA, RIKEN full-length enriched library, clone:B930018J19 product:unknown EST, full insert sequence.	8.77985	8.98177	8.79329	8.91993	8.7127	9.04289	8.73238	8.88434	8.85589	8.75842	8.78722	8.80438	8.78334	-1.05158	8.74807	8.86345	8.8606	8.98015	8.86307	1.00499	1.05682	8.87423	8.99064	8.84934	8.78604	8.71731	8.84351	-1.00862	-1.01365	8.86077	8.74576	8.81016	8.84879	8.76241	8.85004	8.83924	8.81674	-1.02751	1.02342	-1.03263	-1.01873	8.58104	8.75968	8.70157	8.81092	8.7133	-1.10389
aa209554_s_at	Pex13	peroxisomal biogenesis factor 13	9.33789	9.61414	9.26382	9.2772	9.6565	9.15993	9.68703	9.12344	9.38999	9.64046	9.63903	9.63848	9.63933	1.18866	9.52144	9.63933	9.69503	9.32396	9.54494	1.11338	-1.06761	9.46573	9.56123	9.6627	9.68908	9.57878	9.5915	1.1499	1.0328	9.3634	9.48859	9.2936	9.35447	9.33311	9.47398	9.45655	9.39482	1.00335	-1.18469	-1.10967	-1.14606	9.80226	9.95812	9.73024	9.95579	9.8616	1.38665
AA209562_s_at	9030612M13Rik	RIKEN cDNA 9030612M13 gene	8.66735	8.76445	8.78209	8.65628	9.17755	8.45378	9.28196	9.38896	8.89655	8.48527	8.42851	8.31379	8.40919	-1.40188	8.33958	8.70957	8.6924	8.62947	8.59276	-1.23439	1.13569	8.40346	8.47103	8.75235	8.66692	8.65287	8.58933	-1.23733	-1.00238	8.48193	8.41425	8.20807	8.467	8.38665	8.49575	8.80179	8.46506	-1.34863	1.03949	-1.09255	-1.08995	8.84221	8.67562	8.71141	8.65469	8.72098	-1.12941
aa209580_s_at	1810020G14Rik	RIKEN cDNA 1810020G14 gene	8.56499	8.28988	8.15048	8.26664	8.4058	8.98666	8.41586	8.58792	8.45853	8.9313	8.70936	8.79057	8.81041	1.27622	8.51109	8.64361	8.60318	8.47997	8.55946	1.07247	-1.18999	8.58539	8.40532	8.85155	8.59075	8.53084	8.59277	1.09752	1.02336	8.78563	8.64603	8.66009	8.44633	8.36309	8.65827	8.55401	8.58764	1.09362	-1.16697	1.01972	-1.00357	8.57941	8.20821	8.50499	8.38973	8.42058	-1.02665
aa209596_s_at	Timm13a	translocase of inner mitochondrial membrane 13 homolog a (yeast)	9.44015	9.52722	9.1402	9.3232	9.29985	9.58583	9.36598	9.90838	9.44885	9.52111	9.40223	9.54702	9.49012	1.02902	9.47572	9.27997	9.41726	9.27882	9.36294	-1.06136	-1.09216	9.47786	9.37716	9.49377	9.2047	9.22201	9.3551	-1.06714	-1.00545	9.35896	9.36046	9.50883	9.37532	9.22272	9.36547	9.37705	9.36697	-1.05839	-1.08911	1.0028	1.00826	9.52712	9.62506	9.36804	9.67153	9.54794	1.07109
aa209597_s_at	AV154067	ESTs, Weakly similar to ZF26_MOUSE Zinc finger protein 26 (Zfp-26) (mKR3 protein) [M.musculus]	9.68703	10.1094	9.86742	9.911	9.85465	9.36306	9.90251	9.76854	9.80796	9.66428	9.63854	9.5265	9.60977	-1.14725	9.51217	9.67524	9.52215	9.63699	9.58664	-1.1658	-1.01617	9.79456	9.72073	9.54241	9.68058	9.5615	9.65996	-1.10803	1.05214	9.73287	9.45306	9.75777	9.62177	9.61445	9.72458	9.62663	9.64731	-1.11779	1.02636	1.04295	-1.00881	9.54537	9.89436	9.67025	9.79909	9.72727	-1.05752
aa209705_s_at	Cspg6	chondroitin sulfate proteoglycan 6	8.98502	9.16444	9.03192	9.0497	9.76447	8.96346	9.56804	10.023	9.31875	8.92368	8.73419	8.56812	8.742	-1.49149	8.74993	9.15005	8.83387	9.0251	8.93974	-1.30045	1.1469	8.8985	8.63589	9.19144	9.18398	8.98791	8.97954	-1.26506	1.02797	8.42706	8.6744	8.43123	8.74669	8.75735	8.70008	8.78119	8.64543	-1.59474	-1.06923	-1.2263	-1.26061	8.93432	8.9587	8.91141	8.80856	8.90325	-1.33376
AA209736_at	Ambp	Mus musculus 0 day neonate head cDNA, RIKEN full-length enriched library, clone:4833424A07 product:BROMODOMAIN ADJACENT TO ZINC FINGER DOMAIN 2B [Homo sapiens], full insert sequence.	8.66376	8.92511	8.68117	9.04512	8.64373	8.50038	8.7078	8.49282	8.70749	8.71842	8.67066	8.70475	8.69794	-1.00664	8.55031	8.57069	8.51978	8.63781	8.56965	-1.10026	-1.093	8.9536	8.83001	8.50548	8.63105	8.43388	8.6708	-1.02575	1.07263	8.7981	8.5999	8.73191	8.54991	8.67066	8.73774	8.60816	8.67091	-1.02568	-1.01891	1.07271	1.00008	8.15088	8.67757	8.44806	8.63096	8.47687	-1.17334
AA209868_at	Kif1c	kinesin family member 1C	7.39517	7.30566	7.30185	7.72512	7.35114	7.79807	7.40885	7.45265	7.46731	7.35787	7.3535	7.35281	7.35473	-1.08116	7.23932	7.17249	7.05337	7.2017	7.16672	-1.23165	-1.13919	7.62424	7.25128	7.14661	7.16051	7.3218	7.30089	-1.12227	1.09746	7.4764	7.03386	7.15772	7.15792	7.32655	7.26202	7.22971	7.23488	-1.17481	-1.08662	1.04838	-1.04681	7.24009	7.06766	7.32257	7.32449	7.2387	-1.17171
aa210200_s_at	Arpc1a	actin related protein 2/3 complex, subunit 1A	10.1451	10.2515	10.3515	10.1749	10.9348	10.29	11.0086	10.7889	10.4931	10.7805	10.7874	10.7005	10.7561	1.19997	10.1805	10.8803	10.8805	10.5323	10.6184	1.0907	-1.10018	10.4118	10.2328	10.9568	11.0743	11.0778	10.7507	1.19543	1.09602	10.3243	10.8473	10.3068	11.0325	10.8246	10.9684	11.2829	10.7981	1.2354	1.02952	1.13266	1.03343	10.7297	10.6413	10.6189	10.6443	10.6586	1.12149
aa210264_s_at	AI848598	ESTs	9.14197	9.21016	9.20137	9.25029	9.52504	9.20172	9.40515	9.26535	9.27513	9.32668	9.29579	9.26573	9.29607	1.01462	9.28017	9.36485	9.33829	9.31722	9.32513	1.03527	1.02035	9.27701	9.22181	9.85938	9.3732	9.39775	9.42583	1.11011	1.07229	9.43231	9.00548	9.31883	9.44765	9.43541	9.44506	9.40955	9.35633	1.0579	1.04266	1.02186	-1.04936	9.10156	9.38767	9.10827	9.12462	9.18053	-1.06777
aa210269_s_at	Dock2	dedicator of cyto-kinesis 2	9.0687	9.10798	9.07431	9.29621	9.1829	8.89587	9.15786	9.01808	9.10024	9.301	9.12312	9.10131	9.17515	1.05329	9.07668	9.10218	9.05883	9.12843	9.09153	-1.00606	-1.05967	9.29478	9.09614	9.11599	9.13463	9.2048	9.16927	1.04901	1.05536	9.18075	9.11726	9.15709	9.10781	9.17205	9.35066	9.23218	9.18826	1.06291	1.00913	1.06935	1.01325	8.87859	9.19378	9.04748	9.22733	9.0868	-1.00936
aa210278_s_at	5730408I11Rik	RIKEN cDNA 5730408I11 gene	9.70897	9.56701	9.66279	9.71486	9.63346	9.50206	9.7887	10.0203	9.69978	9.58134	9.4624	9.40192	9.48189	-1.16303	9.56091	9.3959	9.469	9.47919	9.47625	-1.16758	-1.00392	9.74953	9.72536	9.61945	9.55112	9.49022	9.62714	-1.05164	1.11025	9.82217	9.75493	9.75737	9.50991	9.51504	9.62322	9.57502	9.6511	-1.03432	1.12444	1.12884	1.01674	9.69347	9.87469	9.57241	9.73309	9.71842	1.013
aa210301_f_at	Vdu1-pending	Vhlh-interacting deubiquitinating enzyme 1	8.50264	8.43576	8.56413	8.65197	8.47532	8.51528	8.45599	8.3853	8.4983	8.39037	8.38942	8.36415	8.38131	-1.08447	8.21632	8.01855	8.17624	8.45045	8.21539	-1.21664	-1.12188	8.57641	8.33746	8.25436	8.21587	8.32793	8.34241	-1.11411	1.09203	8.54927	8.19358	8.4163	7.89041	8.39171	8.43368	8.26496	8.3057	-1.14282	-1.05381	1.0646	-1.02577	8.2962	8.45172	8.41973	8.46909	8.40918	-1.06372
aa210311_s_at	D12Ertd364e	Mus musculus 10 days neonate skin cDNA, RIKEN full-length enriched library, clone:4732472K20 product:hypothetical ERCC4 domain containing protein, full insert sequence.	6.67514	6.73967	6.76687	7.18058	6.859	6.89966	6.9006	6.82932	6.85635	6.77592	6.6362	6.73786	6.71666	-1.10167	6.7031	6.43683	6.60116	6.7224	6.61587	-1.18139	-1.07236	6.89931	6.6117	6.6887	6.55801	6.59263	6.67007	-1.13783	1.03828	6.88403	6.45048	6.59104	6.27219	6.74611	6.8153	6.62587	6.62643	-1.17277	-1.06454	1.00735	-1.03071	6.57733	6.55116	6.75774	6.87733	6.69089	-1.12153
AA210313_at	Pop3-pending	popeye 3	8.15284	7.69683	7.92891	7.97037	7.86647	8.02893	7.81341	8.01639	7.93427	8.23259	8.10774	8.28324	8.20786	1.20881	8.20986	7.85342	8.01556	7.97425	8.01327	1.05629	-1.1444	8.17152	8.28451	7.96457	7.84488	7.86447	8.02599	1.06564	1.00886	8.35225	8.29522	8.01627	7.8446	7.86995	7.93398	7.86754	8.02569	1.06542	-1.13459	1.00864	-1.00021	7.84831	8.1204	7.73621	8.02344	7.93209	-1.00151
aa210315_at	Wdr13	WD repeat domain 13	9.73014	9.64775	9.76315	9.57715	9.74286	9.43571	9.76468	9.70554	9.67087	9.07386	9.28674	9.24842	9.203	-1.38306	9.42734	9.34644	9.60507	9.58486	9.49093	-1.13284	1.22088	9.37138	9.51251	9.56973	9.50948	9.53929	9.50048	-1.12537	1.00664	9.96102	9.4795	9.26469	9.66295	9.2224	9.17075	9.2913	9.43609	-1.17673	1.17534	-1.03874	-1.04564	9.40493	9.22702	9.31107	9.10939	9.2631	-1.32663
aa210330_s_at	Zfp148	Mus musculus in vitro fertilized eggs cDNA, RIKEN full-length enriched library, clone:7420447N13 product:inferred: supported by human and rodent ESTs; match to AA454028 (NID:g2167697), similar to AA9255224 (NID:g423, full insert sequence.	9.25612	9.02853	9.24933	9.01916	9.27283	9.00835	8.94731	8.89286	9.08431	9.25839	9.52143	9.43336	9.40439	1.2484	9.99502	9.81845	9.8021	9.6227	9.80957	1.6532	1.32425	10.0945	9.90034	10.0324	9.96683	10.0024	9.99931	1.88557	1.14056	9.92723	10.2319	9.83928	10.1058	9.69577	9.531	9.71654	9.86393	1.71668	1.3751	1.0384	-1.09838	9.16277	9.27676	9.3408	9.09885	9.2198	1.09846
AA210332_s_at	2610039C10Rik	RIKEN cDNA 2610039C10 gene	10.0503	9.93044	9.91738	9.96165	9.93022	10.0551	9.76046	9.72313	9.91609	9.82247	9.91192	9.87319	9.86919	-1.03304	9.79073	9.72121	9.85482	9.94196	9.82718	-1.06357	-1.02955	9.93474	9.82055	9.60618	9.68835	9.86663	9.78329	-1.09642	-1.03089	10.0226	9.82082	10.0488	9.69626	9.79349	9.8707	9.61927	9.83885	-1.055	-1.02125	1.00812	1.03926	9.61546	9.82331	9.66455	9.68371	9.69676	-1.1642
aa210359_s_at	1700093E07Rik	RIKEN cDNA 1700093E07 gene	10.1838	10.583	10.85	10.371	10.7459	10.461	10.5344	10.429	10.5198	11.138	11.1232	10.9879	11.083	1.47761	11.3065	11.35	11.4073	11.1198	11.2959	1.71254	1.15899	11.1853	11.0324	11.2018	11.0779	11.3983	11.1791	1.5794	-1.0843	10.9645	11.3977	10.7891	11.1858	11.1594	11.1472	11.2297	11.1248	1.521	1.02937	-1.12593	-1.0384	11.4656	11.7712	11.1559	11.4823	11.4687	1.93052
aa210383_at	C80633	expressed sequence C80633	8.42051	8.29032	8.52192	8.23297	8.56348	8.51884	8.52917	8.54626	8.45293	8.13775	8.24992	8.10931	8.16566	-1.22033	8.08401	8.34498	8.57631	8.51284	8.37954	-1.05219	1.1598	8.1685	8.23431	8.44584	8.47471	8.53398	8.37147	-1.05809	-1.00561	8.1896	8.3105	8.03687	8.36567	8.15188	8.13183	8.25067	8.20529	-1.18727	1.02785	-1.12838	-1.12208	8.22545	8.24112	8.03693	8.17729	8.1702	-1.2165
aa210584_s_at	0610011F06Rik	RIKEN cDNA 0610011F06 gene	9.57069	9.65398	9.67474	9.50159	9.64514	9.77957	9.55754	9.57016	9.61918	9.07014	9.36408	9.26267	9.2323	-1.30756	9.22859	9.17094	9.40505	9.38522	9.29745	-1.24982	1.04619	9.32588	9.32979	9.10031	9.19136	9.4563	9.28073	-1.26439	-1.01166	9.44814	9.34972	9.30632	9.01262	8.891	9.11501	9.15207	9.18213	-1.35383	-1.03539	-1.08322	-1.07074	9.42906	9.42905	9.1579	9.46131	9.36933	-1.18908
AA210605_f_at	Ddx27	DEAD/H (Asp-Glu-Ala-Asp/His) box polypeptide 27	11.6752	11.5976	11.5917	11.5385	11.7508	11.5694	11.6684	11.7482	11.6425	11.5087	11.6553	11.4186	11.5275	-1.08294	11.3933	11.4633	11.5142	11.7107	11.5204	-1.08832	-1.00497	11.2708	11.2949	11.3989	11.3083	11.5293	11.3604	-1.21591	-1.11724	11.5766	11.4181	11.4825	11.3172	11.404	11.3703	11.2184	11.3982	-1.18453	-1.09381	-1.0884	1.0265	11.5733	11.8722	11.3728	11.624	11.6106	-1.02236
aa212550_s_at	3110001A13Rik	RIKEN cDNA 3110001A13 gene	9.51497	9.43099	9.33148	9.53206	9.33261	9.29225	9.45757	9.23548	9.39093	9.87483	10.0606	10.055	9.99681	1.52191	10.0112	10.2757	10.1751	10.3489	10.2027	1.75539	1.15342	10.1876	10.1792	9.82412	10.0981	10.3323	10.1242	1.66245	-1.05591	9.92134	10.3148	10.1525	9.72521	9.91948	10.1911	9.88971	10.0163	1.54261	1.0136	-1.13794	-1.07768	9.68494	9.74081	9.21318	9.57187	9.5527	1.11866
AA212722_s_at	Sardh	sarcosine dehydrogenase	9.58188	9.80274	9.495	9.80315	9.78849	10.1061	9.67561	9.67395	9.74086	9.60435	9.68107	9.60825	9.63122	-1.07895	9.43515	9.60191	9.66832	9.81747	9.63071	-1.07934	-1.00035	9.54543	9.55049	9.46619	9.42088	9.69394	9.53539	-1.15306	-1.06831	9.71606	9.41686	9.6734	9.33443	9.51407	9.64119	9.35267	9.52124	-1.16443	-1.07922	-1.07883	-1.00985	9.51187	9.72661	9.51543	9.51662	9.56763	-1.12758
[truncated: 12,124 more rows]
[truncated: 25 more columns]
